# Supplementary material for: Glycan atlassing enables functional tracing of cell state
Source: Nat Nanotechnol. 2026 May 14;21(5):720–31. doi: 10.1038/s41565-026-02151-y (PMC13186696; doi:10.1038/s41565-026-02151-y)
Supplement: Supplementary file 3 — Lectin class data and NN distance data. [file 41565_2026_2151_MOESM3_ESM.zip]

Archive with 13 entries (8 files):
- Source data/
- Source data/Source Data Figure 3/
- Source data/Source Data Figure 3/Lectin classes.json
- Source data/Source Data Figure 3/NN distances.csv
- Source data/Source Data Figure 4/
- Source data/Source Data Figure 4/Lectin classes.json
- Source data/Source Data Figure 4/NN.csv
- Source data/Source Data Figure 5/
- Source data/Source Data Figure 5/Lectin classes.json
- Source data/Source Data Figure 5/NN.csv
- Source data/Source Data Figure 6/
- Source data/Source Data Figure 6/Lectin classes.json
- Source data/Source Data Figure 6/NN.csv
