# Supplementary material for: Glycan atlassing enables functional tracing of cell state
Source: Nat Nanotechnol. 2026 May 14;21(5):720–31. doi: 10.1038/s41565-026-02151-y (PMC13186696; doi:10.1038/s41565-026-02151-y)
Supplement: Supplementary file 3 — Lectin class data and NN distance data. [file 41565_2026_2151_MOESM3_ESM.zip › Source data/Source Data Figure 3/Lectin classes.json]

{
    "('AAL', 'DBCO')": 3.5521889934230684,
    "('PSA', 'DBCO')": 3.3299100191053794,
    "('SNA', 'DBCO')": 2.1379084865006295,
    "('AAL', 'PSA')": 1.2335261761586038,
    "('SNA', 'AAL')": 0.9862102844040321,
    "('SNA', 'PSA')": 0.9239233190732512,
    "('WGA', 'DBCO')": 0.44455794863537795,
    "('PHAL', 'DBCO')": 0.32670123972517473,
    "('WGA', 'PSA')": 0.22716422650049534,
    "('WGA', 'AAL')": 0.18808220903804454,
    "('PHAL', 'PSA')": 0.15999200898690802,
    "('PHAL', 'AAL')": 0.14716822200704133,
    "('WGA', 'SNA')": 0.13312312198147308,
    "('SNA', 'PHAL')": 0.1013689827932318,
    "('AAL', 'PSA', 'DBCO')": 0.028700856573987313,
    "('WGA', 'PHAL')": 0.02625823048258414,
    "('SNA', 'AAL', 'DBCO')": 0.01831969568552382,
    "('SNA', 'PSA', 'DBCO')": 0.01404510002556826,
    "('SNA', 'AAL', 'PSA')": 0.005495908705657145,
    "('PHAL', 'AAL', 'DBCO')": 0.004274595659955557,
    "('WGA', 'AAL', 'DBCO')": 0.0036639391371047635,
    "('WGA', 'PSA', 'DBCO')": 0.0030532826142539698,
    "('PHAL', 'PSA', 'DBCO')": 0.0030532826142539698,
    "('WGA', 'SNA', 'PSA')": 0.0012213130457015878,
    "('PHAL', 'AAL', 'PSA')": 0.0012213130457015878,
    "('WGA', 'SNA', 'PHAL')": 0.0006106565228507939,
    "('WGA', 'SNA', 'AAL')": 0.0006106565228507939,
    "('WGA', 'SNA', 'DBCO')": 0.0006106565228507939,
    "('WGA', 'PHAL', 'AAL')": 0.0006106565228507939,
    "('WGA', 'AAL', 'PSA')": 0.0006106565228507939,
    "('SNA', 'PHAL', 'AAL')": 0.0006106565228507939,
    "('SNA', 'PHAL', 'PSA')": 0.0006106565228507939,
    "('SNA', 'PHAL', 'DBCO')": 0.0006106565228507939,
    "('WGA', 'AAL', 'PSA', 'DBCO')": 0.0006106565228507939,
    "('WGA', 'WGA')": 0.0,
    "('SNA', 'SNA')": 0.0,
    "('PHAL', 'PHAL')": 0.0,
    "('AAL', 'AAL')": 0.0,
    "('PSA', 'PSA')": 0.0,
    "('DBCO', 'DBCO')": 0.0,
    "('WGA', 'WGA', 'WGA')": 0.0,
    "('WGA', 'WGA', 'SNA')": 0.0,
    "('WGA', 'WGA', 'PHAL')": 0.0,
    "('WGA', 'WGA', 'AAL')": 0.0,
    "('WGA', 'WGA', 'PSA')": 0.0,
    "('WGA', 'WGA', 'DBCO')": 0.0,
    "('WGA', 'SNA', 'SNA')": 0.0,
    "('WGA', 'PHAL', 'PHAL')": 0.0,
    "('WGA', 'PHAL', 'PSA')": 0.0,
    "('WGA', 'PHAL', 'DBCO')": 0.0,
    "('WGA', 'AAL', 'AAL')": 0.0,
    "('WGA', 'PSA', 'PSA')": 0.0,
    "('WGA', 'DBCO', 'DBCO')": 0.0,
    "('SNA', 'SNA', 'SNA')": 0.0,
    "('SNA', 'SNA', 'PHAL')": 0.0,
    "('SNA', 'SNA', 'AAL')": 0.0,
    "('SNA', 'SNA', 'PSA')": 0.0,
    "('SNA', 'SNA', 'DBCO')": 0.0,
    "('SNA', 'PHAL', 'PHAL')": 0.0,
    "('SNA', 'AAL', 'AAL')": 0.0,
    "('SNA', 'PSA', 'PSA')": 0.0,
    "('SNA', 'DBCO', 'DBCO')": 0.0,
    "('PHAL', 'PHAL', 'PHAL')": 0.0,
    "('PHAL', 'PHAL', 'AAL')": 0.0,
    "('PHAL', 'PHAL', 'PSA')": 0.0,
    "('PHAL', 'PHAL', 'DBCO')": 0.0,
    "('PHAL', 'AAL', 'AAL')": 0.0,
    "('PHAL', 'PSA', 'PSA')": 0.0,
    "('PHAL', 'DBCO', 'DBCO')": 0.0,
    "('AAL', 'AAL', 'AAL')": 0.0,
    "('AAL', 'AAL', 'PSA')": 0.0,
    "('AAL', 'AAL', 'DBCO')": 0.0,
    "('AAL', 'PSA', 'PSA')": 0.0,
    "('AAL', 'DBCO', 'DBCO')": 0.0,
    "('PSA', 'PSA', 'PSA')": 0.0,
    "('PSA', 'PSA', 'DBCO')": 0.0,
    "('PSA', 'DBCO', 'DBCO')": 0.0,
    "('DBCO', 'DBCO', 'DBCO')": 0.0,
    "('WGA', 'WGA', 'WGA', 'WGA')": 0.0,
    "('WGA', 'WGA', 'WGA', 'SNA')": 0.0,
    "('WGA', 'WGA', 'WGA', 'PHAL')": 0.0,
    "('WGA', 'WGA', 'WGA', 'AAL')": 0.0,
    "('WGA', 'WGA', 'WGA', 'PSA')": 0.0,
    "('WGA', 'WGA', 'WGA', 'DBCO')": 0.0,
    "('WGA', 'WGA', 'SNA', 'SNA')": 0.0,
    "('WGA', 'WGA', 'SNA', 'PHAL')": 0.0,
    "('WGA', 'WGA', 'SNA', 'AAL')": 0.0,
    "('WGA', 'WGA', 'SNA', 'PSA')": 0.0,
    "('WGA', 'WGA', 'SNA', 'DBCO')": 0.0,
    "('WGA', 'WGA', 'PHAL', 'PHAL')": 0.0,
    "('WGA', 'WGA', 'PHAL', 'AAL')": 0.0,
    "('WGA', 'WGA', 'PHAL', 'PSA')": 0.0,
    "('WGA', 'WGA', 'PHAL', 'DBCO')": 0.0,
    "('WGA', 'WGA', 'AAL', 'AAL')": 0.0,
    "('WGA', 'WGA', 'AAL', 'PSA')": 0.0,
    "('WGA', 'WGA', 'AAL', 'DBCO')": 0.0,
    "('WGA', 'WGA', 'PSA', 'PSA')": 0.0,
    "('WGA', 'WGA', 'PSA', 'DBCO')": 0.0,
    "('WGA', 'WGA', 'DBCO', 'DBCO')": 0.0,
    "('WGA', 'SNA', 'SNA', 'SNA')": 0.0,
    "('WGA', 'SNA', 'SNA', 'PHAL')": 0.0,
    "('WGA', 'SNA', 'SNA', 'AAL')": 0.0,
    "('WGA', 'SNA', 'SNA', 'PSA')": 0.0,
    "('WGA', 'SNA', 'SNA', 'DBCO')": 0.0,
    "('WGA', 'SNA', 'PHAL', 'PHAL')": 0.0,
    "('WGA', 'SNA', 'PHAL', 'AAL')": 0.0,
    "('WGA', 'SNA', 'PHAL', 'PSA')": 0.0,
    "('WGA', 'SNA', 'PHAL', 'DBCO')": 0.0,
    "('WGA', 'SNA', 'AAL', 'AAL')": 0.0,
    "('WGA', 'SNA', 'AAL', 'PSA')": 0.0,
    "('WGA', 'SNA', 'AAL', 'DBCO')": 0.0,
    "('WGA', 'SNA', 'PSA', 'PSA')": 0.0,
    "('WGA', 'SNA', 'PSA', 'DBCO')": 0.0,
    "('WGA', 'SNA', 'DBCO', 'DBCO')": 0.0,
    "('WGA', 'PHAL', 'PHAL', 'PHAL')": 0.0,
    "('WGA', 'PHAL', 'PHAL', 'AAL')": 0.0,
    "('WGA', 'PHAL', 'PHAL', 'PSA')": 0.0,
    "('WGA', 'PHAL', 'PHAL', 'DBCO')": 0.0,
    "('WGA', 'PHAL', 'AAL', 'AAL')": 0.0,
    "('WGA', 'PHAL', 'AAL', 'PSA')": 0.0,
    "('WGA', 'PHAL', 'AAL', 'DBCO')": 0.0,
    "('WGA', 'PHAL', 'PSA', 'PSA')": 0.0,
    "('WGA', 'PHAL', 'PSA', 'DBCO')": 0.0,
    "('WGA', 'PHAL', 'DBCO', 'DBCO')": 0.0,
    "('WGA', 'AAL', 'AAL', 'AAL')": 0.0,
    "('WGA', 'AAL', 'AAL', 'PSA')": 0.0,
    "('WGA', 'AAL', 'AAL', 'DBCO')": 0.0,
    "('WGA', 'AAL', 'PSA', 'PSA')": 0.0,
    "('WGA', 'AAL', 'DBCO', 'DBCO')": 0.0,
    "('WGA', 'PSA', 'PSA', 'PSA')": 0.0,
    "('WGA', 'PSA', 'PSA', 'DBCO')": 0.0,
    "('WGA', 'PSA', 'DBCO', 'DBCO')": 0.0,
    "('WGA', 'DBCO', 'DBCO', 'DBCO')": 0.0,
    "('SNA', 'SNA', 'SNA', 'SNA')": 0.0,
    "('SNA', 'SNA', 'SNA', 'PHAL')": 0.0,
    "('SNA', 'SNA', 'SNA', 'AAL')": 0.0,
    "('SNA', 'SNA', 'SNA', 'PSA')": 0.0,
    "('SNA', 'SNA', 'SNA', 'DBCO')": 0.0,
    "('SNA', 'SNA', 'PHAL', 'PHAL')": 0.0,
    "('SNA', 'SNA', 'PHAL', 'AAL')": 0.0,
    "('SNA', 'SNA', 'PHAL', 'PSA')": 0.0,
    "('SNA', 'SNA', 'PHAL', 'DBCO')": 0.0,
    "('SNA', 'SNA', 'AAL', 'AAL')": 0.0,
    "('SNA', 'SNA', 'AAL', 'PSA')": 0.0,
    "('SNA', 'SNA', 'AAL', 'DBCO')": 0.0,
    "('SNA', 'SNA', 'PSA', 'PSA')": 0.0,
    "('SNA', 'SNA', 'PSA', 'DBCO')": 0.0,
    "('SNA', 'SNA', 'DBCO', 'DBCO')": 0.0,
    "('SNA', 'PHAL', 'PHAL', 'PHAL')": 0.0,
    "('SNA', 'PHAL', 'PHAL', 'AAL')": 0.0,
    "('SNA', 'PHAL', 'PHAL', 'PSA')": 0.0,
    "('SNA', 'PHAL', 'PHAL', 'DBCO')": 0.0,
    "('SNA', 'PHAL', 'AAL', 'AAL')": 0.0,
    "('SNA', 'PHAL', 'AAL', 'PSA')": 0.0,
    "('SNA', 'PHAL', 'AAL', 'DBCO')": 0.0,
    "('SNA', 'PHAL', 'PSA', 'PSA')": 0.0,
    "('SNA', 'PHAL', 'PSA', 'DBCO')": 0.0,
    "('SNA', 'PHAL', 'DBCO', 'DBCO')": 0.0,
    "('SNA', 'AAL', 'AAL', 'AAL')": 0.0,
    "('SNA', 'AAL', 'AAL', 'PSA')": 0.0,
    "('SNA', 'AAL', 'AAL', 'DBCO')": 0.0,
    "('SNA', 'AAL', 'PSA', 'PSA')": 0.0,
    "('SNA', 'AAL', 'PSA', 'DBCO')": 0.0,
    "('SNA', 'AAL', 'DBCO', 'DBCO')": 0.0,
    "('SNA', 'PSA', 'PSA', 'PSA')": 0.0,
    "('SNA', 'PSA', 'PSA', 'DBCO')": 0.0,
    "('SNA', 'PSA', 'DBCO', 'DBCO')": 0.0,
    "('SNA', 'DBCO', 'DBCO', 'DBCO')": 0.0,
    "('PHAL', 'PHAL', 'PHAL', 'PHAL')": 0.0,
    "('PHAL', 'PHAL', 'PHAL', 'AAL')": 0.0,
    "('PHAL', 'PHAL', 'PHAL', 'PSA')": 0.0,
    "('PHAL', 'PHAL', 'PHAL', 'DBCO')": 0.0,
    "('PHAL', 'PHAL', 'AAL', 'AAL')": 0.0,
    "('PHAL', 'PHAL', 'AAL', 'PSA')": 0.0,
    "('PHAL', 'PHAL', 'AAL', 'DBCO')": 0.0,
    "('PHAL', 'PHAL', 'PSA', 'PSA')": 0.0,
    "('PHAL', 'PHAL', 'PSA', 'DBCO')": 0.0,
    "('PHAL', 'PHAL', 'DBCO', 'DBCO')": 0.0,
    "('PHAL', 'AAL', 'AAL', 'AAL')": 0.0,
    "('PHAL', 'AAL', 'AAL', 'PSA')": 0.0,
    "('PHAL', 'AAL', 'AAL', 'DBCO')": 0.0,
    "('PHAL', 'AAL', 'PSA', 'PSA')": 0.0,
    "('PHAL', 'AAL', 'PSA', 'DBCO')": 0.0,
    "('PHAL', 'AAL', 'DBCO', 'DBCO')": 0.0,
    "('PHAL', 'PSA', 'PSA', 'PSA')": 0.0,
    "('PHAL', 'PSA', 'PSA', 'DBCO')": 0.0,
    "('PHAL', 'PSA', 'DBCO', 'DBCO')": 0.0,
    "('PHAL', 'DBCO', 'DBCO', 'DBCO')": 0.0,
    "('AAL', 'AAL', 'AAL', 'AAL')": 0.0,
    "('AAL', 'AAL', 'AAL', 'PSA')": 0.0,
    "('AAL', 'AAL', 'AAL', 'DBCO')": 0.0,
    "('AAL', 'AAL', 'PSA', 'PSA')": 0.0,
    "('AAL', 'AAL', 'PSA', 'DBCO')": 0.0,
    "('AAL', 'AAL', 'DBCO', 'DBCO')": 0.0,
    "('AAL', 'PSA', 'PSA', 'PSA')": 0.0,
    "('AAL', 'PSA', 'PSA', 'DBCO')": 0.0,
    "('AAL', 'PSA', 'DBCO', 'DBCO')": 0.0,
    "('AAL', 'DBCO', 'DBCO', 'DBCO')": 0.0,
    "('PSA', 'PSA', 'PSA', 'PSA')": 0.0,
    "('PSA', 'PSA', 'PSA', 'DBCO')": 0.0,
    "('PSA', 'PSA', 'DBCO', 'DBCO')": 0.0,
    "('PSA', 'DBCO', 'DBCO', 'DBCO')": 0.0,
    "('DBCO', 'DBCO', 'DBCO', 'DBCO')": 0.0,
    "('WGA', 'WGA', 'WGA', 'WGA', 'WGA')": 0.0,
    "('WGA', 'WGA', 'WGA', 'WGA', 'SNA')": 0.0,
    "('WGA', 'WGA', 'WGA', 'WGA', 'PHAL')": 0.0,
    "('WGA', 'WGA', 'WGA', 'WGA', 'AAL')": 0.0,
    "('WGA', 'WGA', 'WGA', 'WGA', 'PSA')": 0.0,
    "('WGA', 'WGA', 'WGA', 'WGA', 'DBCO')": 0.0,
    "('WGA', 'WGA', 'WGA', 'SNA', 'SNA')": 0.0,
    "('WGA', 'WGA', 'WGA', 'SNA', 'PHAL')": 0.0,
    "('WGA', 'WGA', 'WGA', 'SNA', 'AAL')": 0.0,
    "('WGA', 'WGA', 'WGA', 'SNA', 'PSA')": 0.0,
    "('WGA', 'WGA', 'WGA', 'SNA', 'DBCO')": 0.0,
    "('WGA', 'WGA', 'WGA', 'PHAL', 'PHAL')": 0.0,
    "('WGA', 'WGA', 'WGA', 'PHAL', 'AAL')": 0.0,
    "('WGA', 'WGA', 'WGA', 'PHAL', 'PSA')": 0.0,
    "('WGA', 'WGA', 'WGA', 'PHAL', 'DBCO')": 0.0,
    "('WGA', 'WGA', 'WGA', 'AAL', 'AAL')": 0.0,
    "('WGA', 'WGA', 'WGA', 'AAL', 'PSA')": 0.0,
    "('WGA', 'WGA', 'WGA', 'AAL', 'DBCO')": 0.0,
    "('WGA', 'WGA', 'WGA', 'PSA', 'PSA')": 0.0,
    "('WGA', 'WGA', 'WGA', 'PSA', 'DBCO')": 0.0,
    "('WGA', 'WGA', 'WGA', 'DBCO', 'DBCO')": 0.0,
    "('WGA', 'WGA', 'SNA', 'SNA', 'SNA')": 0.0,
    "('WGA', 'WGA', 'SNA', 'SNA', 'PHAL')": 0.0,
    "('WGA', 'WGA', 'SNA', 'SNA', 'AAL')": 0.0,
    "('WGA', 'WGA', 'SNA', 'SNA', 'PSA')": 0.0,
    "('WGA', 'WGA', 'SNA', 'SNA', 'DBCO')": 0.0,
    "('WGA', 'WGA', 'SNA', 'PHAL', 'PHAL')": 0.0,
    "('WGA', 'WGA', 'SNA', 'PHAL', 'AAL')": 0.0,
    "('WGA', 'WGA', 'SNA', 'PHAL', 'PSA')": 0.0,
    "('WGA', 'WGA', 'SNA', 'PHAL', 'DBCO')": 0.0,
    "('WGA', 'WGA', 'SNA', 'AAL', 'AAL')": 0.0,
    "('WGA', 'WGA', 'SNA', 'AAL', 'PSA')": 0.0,
    "('WGA', 'WGA', 'SNA', 'AAL', 'DBCO')": 0.0,
    "('WGA', 'WGA', 'SNA', 'PSA', 'PSA')": 0.0,
    "('WGA', 'WGA', 'SNA', 'PSA', 'DBCO')": 0.0,
    "('WGA', 'WGA', 'SNA', 'DBCO', 'DBCO')": 0.0,
    "('WGA', 'WGA', 'PHAL', 'PHAL', 'PHAL')": 0.0,
    "('WGA', 'WGA', 'PHAL', 'PHAL', 'AAL')": 0.0,
    "('WGA', 'WGA', 'PHAL', 'PHAL', 'PSA')": 0.0,
    "('WGA', 'WGA', 'PHAL', 'PHAL', 'DBCO')": 0.0,
    "('WGA', 'WGA', 'PHAL', 'AAL', 'AAL')": 0.0,
    "('WGA', 'WGA', 'PHAL', 'AAL', 'PSA')": 0.0,
    "('WGA', 'WGA', 'PHAL', 'AAL', 'DBCO')": 0.0,
    "('WGA', 'WGA', 'PHAL', 'PSA', 'PSA')": 0.0,
    "('WGA', 'WGA', 'PHAL', 'PSA', 'DBCO')": 0.0,
    "('WGA', 'WGA', 'PHAL', 'DBCO', 'DBCO')": 0.0,
    "('WGA', 'WGA', 'AAL', 'AAL', 'AAL')": 0.0,
    "('WGA', 'WGA', 'AAL', 'AAL', 'PSA')": 0.0,
    "('WGA', 'WGA', 'AAL', 'AAL', 'DBCO')": 0.0,
    "('WGA', 'WGA', 'AAL', 'PSA', 'PSA')": 0.0,
    "('WGA', 'WGA', 'AAL', 'PSA', 'DBCO')": 0.0,
    "('WGA', 'WGA', 'AAL', 'DBCO', 'DBCO')": 0.0,
    "('WGA', 'WGA', 'PSA', 'PSA', 'PSA')": 0.0,
    "('WGA', 'WGA', 'PSA', 'PSA', 'DBCO')": 0.0,
    "('WGA', 'WGA', 'PSA', 'DBCO', 'DBCO')": 0.0,
    "('WGA', 'WGA', 'DBCO', 'DBCO', 'DBCO')": 0.0,
    "('WGA', 'SNA', 'SNA', 'SNA', 'SNA')": 0.0,
    "('WGA', 'SNA', 'SNA', 'SNA', 'PHAL')": 0.0,
    "('WGA', 'SNA', 'SNA', 'SNA', 'AAL')": 0.0,
    "('WGA', 'SNA', 'SNA', 'SNA', 'PSA')": 0.0,
    "('WGA', 'SNA', 'SNA', 'SNA', 'DBCO')": 0.0,
    "('WGA', 'SNA', 'SNA', 'PHAL', 'PHAL')": 0.0,
    "('WGA', 'SNA', 'SNA', 'PHAL', 'AAL')": 0.0,
    "('WGA', 'SNA', 'SNA', 'PHAL', 'PSA')": 0.0,
    "('WGA', 'SNA', 'SNA', 'PHAL', 'DBCO')": 0.0,
    "('WGA', 'SNA', 'SNA', 'AAL', 'AAL')": 0.0,
    "('WGA', 'SNA', 'SNA', 'AAL', 'PSA')": 0.0,
    "('WGA', 'SNA', 'SNA', 'AAL', 'DBCO')": 0.0,
    "('WGA', 'SNA', 'SNA', 'PSA', 'PSA')": 0.0,
    "('WGA', 'SNA', 'SNA', 'PSA', 'DBCO')": 0.0,
    "('WGA', 'SNA', 'SNA', 'DBCO', 'DBCO')": 0.0,
    "('WGA', 'SNA', 'PHAL', 'PHAL', 'PHAL')": 0.0,
    "('WGA', 'SNA', 'PHAL', 'PHAL', 'AAL')": 0.0,
    "('WGA', 'SNA', 'PHAL', 'PHAL', 'PSA')": 0.0,
    "('WGA', 'SNA', 'PHAL', 'PHAL', 'DBCO')": 0.0,
    "('WGA', 'SNA', 'PHAL', 'AAL', 'AAL')": 0.0,
    "('WGA', 'SNA', 'PHAL', 'AAL', 'PSA')": 0.0,
    "('WGA', 'SNA', 'PHAL', 'AAL', 'DBCO')": 0.0,
    "('WGA', 'SNA', 'PHAL', 'PSA', 'PSA')": 0.0,
    "('WGA', 'SNA', 'PHAL', 'PSA', 'DBCO')": 0.0,
    "('WGA', 'SNA', 'PHAL', 'DBCO', 'DBCO')": 0.0,
    "('WGA', 'SNA', 'AAL', 'AAL', 'AAL')": 0.0,
    "('WGA', 'SNA', 'AAL', 'AAL', 'PSA')": 0.0,
    "('WGA', 'SNA', 'AAL', 'AAL', 'DBCO')": 0.0,
    "('WGA', 'SNA', 'AAL', 'PSA', 'PSA')": 0.0,
    "('WGA', 'SNA', 'AAL', 'PSA', 'DBCO')": 0.0,
    "('WGA', 'SNA', 'AAL', 'DBCO', 'DBCO')": 0.0,
    "('WGA', 'SNA', 'PSA', 'PSA', 'PSA')": 0.0,
    "('WGA', 'SNA', 'PSA', 'PSA', 'DBCO')": 0.0,
    "('WGA', 'SNA', 'PSA', 'DBCO', 'DBCO')": 0.0,
    "('WGA', 'SNA', 'DBCO', 'DBCO', 'DBCO')": 0.0,
    "('WGA', 'PHAL', 'PHAL', 'PHAL', 'PHAL')": 0.0,
    "('WGA', 'PHAL', 'PHAL', 'PHAL', 'AAL')": 0.0,
    "('WGA', 'PHAL', 'PHAL', 'PHAL', 'PSA')": 0.0,
    "('WGA', 'PHAL', 'PHAL', 'PHAL', 'DBCO')": 0.0,
    "('WGA', 'PHAL', 'PHAL', 'AAL', 'AAL')": 0.0,
    "('WGA', 'PHAL', 'PHAL', 'AAL', 'PSA')": 0.0,
    "('WGA', 'PHAL', 'PHAL', 'AAL', 'DBCO')": 0.0,
    "('WGA', 'PHAL', 'PHAL', 'PSA', 'PSA')": 0.0,
    "('WGA', 'PHAL', 'PHAL', 'PSA', 'DBCO')": 0.0,
    "('WGA', 'PHAL', 'PHAL', 'DBCO', 'DBCO')": 0.0,
    "('WGA', 'PHAL', 'AAL', 'AAL', 'AAL')": 0.0,
    "('WGA', 'PHAL', 'AAL', 'AAL', 'PSA')": 0.0,
    "('WGA', 'PHAL', 'AAL', 'AAL', 'DBCO')": 0.0,
    "('WGA', 'PHAL', 'AAL', 'PSA', 'PSA')": 0.0,
    "('WGA', 'PHAL', 'AAL', 'PSA', 'DBCO')": 0.0,
    "('WGA', 'PHAL', 'AAL', 'DBCO', 'DBCO')": 0.0,
    "('WGA', 'PHAL', 'PSA', 'PSA', 'PSA')": 0.0,
    "('WGA', 'PHAL', 'PSA', 'PSA', 'DBCO')": 0.0,
    "('WGA', 'PHAL', 'PSA', 'DBCO', 'DBCO')": 0.0,
    "('WGA', 'PHAL', 'DBCO', 'DBCO', 'DBCO')": 0.0,
    "('WGA', 'AAL', 'AAL', 'AAL', 'AAL')": 0.0,
    "('WGA', 'AAL', 'AAL', 'AAL', 'PSA')": 0.0,
    "('WGA', 'AAL', 'AAL', 'AAL', 'DBCO')": 0.0,
    "('WGA', 'AAL', 'AAL', 'PSA', 'PSA')": 0.0,
    "('WGA', 'AAL', 'AAL', 'PSA', 'DBCO')": 0.0,
    "('WGA', 'AAL', 'AAL', 'DBCO', 'DBCO')": 0.0,
    "('WGA', 'AAL', 'PSA', 'PSA', 'PSA')": 0.0,
    "('WGA', 'AAL', 'PSA', 'PSA', 'DBCO')": 0.0,
    "('WGA', 'AAL', 'PSA', 'DBCO', 'DBCO')": 0.0,
    "('WGA', 'AAL', 'DBCO', 'DBCO', 'DBCO')": 0.0,
    "('WGA', 'PSA', 'PSA', 'PSA', 'PSA')": 0.0,
    "('WGA', 'PSA', 'PSA', 'PSA', 'DBCO')": 0.0,
    "('WGA', 'PSA', 'PSA', 'DBCO', 'DBCO')": 0.0,
    "('WGA', 'PSA', 'DBCO', 'DBCO', 'DBCO')": 0.0,
    "('WGA', 'DBCO', 'DBCO', 'DBCO', 'DBCO')": 0.0,
    "('SNA', 'SNA', 'SNA', 'SNA', 'SNA')": 0.0,
    "('SNA', 'SNA', 'SNA', 'SNA', 'PHAL')": 0.0,
    "('SNA', 'SNA', 'SNA', 'SNA', 'AAL')": 0.0,
    "('SNA', 'SNA', 'SNA', 'SNA', 'PSA')": 0.0,
    "('SNA', 'SNA', 'SNA', 'SNA', 'DBCO')": 0.0,
    "('SNA', 'SNA', 'SNA', 'PHAL', 'PHAL')": 0.0,
    "('SNA', 'SNA', 'SNA', 'PHAL', 'AAL')": 0.0,
    "('SNA', 'SNA', 'SNA', 'PHAL', 'PSA')": 0.0,
    "('SNA', 'SNA', 'SNA', 'PHAL', 'DBCO')": 0.0,
    "('SNA', 'SNA', 'SNA', 'AAL', 'AAL')": 0.0,
    "('SNA', 'SNA', 'SNA', 'AAL', 'PSA')": 0.0,
    "('SNA', 'SNA', 'SNA', 'AAL', 'DBCO')": 0.0,
    "('SNA', 'SNA', 'SNA', 'PSA', 'PSA')": 0.0,
    "('SNA', 'SNA', 'SNA', 'PSA', 'DBCO')": 0.0,
    "('SNA', 'SNA', 'SNA', 'DBCO', 'DBCO')": 0.0,
    "('SNA', 'SNA', 'PHAL', 'PHAL', 'PHAL')": 0.0,
    "('SNA', 'SNA', 'PHAL', 'PHAL', 'AAL')": 0.0,
    "('SNA', 'SNA', 'PHAL', 'PHAL', 'PSA')": 0.0,
    "('SNA', 'SNA', 'PHAL', 'PHAL', 'DBCO')": 0.0,
    "('SNA', 'SNA', 'PHAL', 'AAL', 'AAL')": 0.0,
    "('SNA', 'SNA', 'PHAL', 'AAL', 'PSA')": 0.0,
    "('SNA', 'SNA', 'PHAL', 'AAL', 'DBCO')": 0.0,
    "('SNA', 'SNA', 'PHAL', 'PSA', 'PSA')": 0.0,
    "('SNA', 'SNA', 'PHAL', 'PSA', 'DBCO')": 0.0,
    "('SNA', 'SNA', 'PHAL', 'DBCO', 'DBCO')": 0.0,
    "('SNA', 'SNA', 'AAL', 'AAL', 'AAL')": 0.0,
    "('SNA', 'SNA', 'AAL', 'AAL', 'PSA')": 0.0,
    "('SNA', 'SNA', 'AAL', 'AAL', 'DBCO')": 0.0,
    "('SNA', 'SNA', 'AAL', 'PSA', 'PSA')": 0.0,
    "('SNA', 'SNA', 'AAL', 'PSA', 'DBCO')": 0.0,
    "('SNA', 'SNA', 'AAL', 'DBCO', 'DBCO')": 0.0,
    "('SNA', 'SNA', 'PSA', 'PSA', 'PSA')": 0.0,
    "('SNA', 'SNA', 'PSA', 'PSA', 'DBCO')": 0.0,
    "('SNA', 'SNA', 'PSA', 'DBCO', 'DBCO')": 0.0,
    "('SNA', 'SNA', 'DBCO', 'DBCO', 'DBCO')": 0.0,
    "('SNA', 'PHAL', 'PHAL', 'PHAL', 'PHAL')": 0.0,
    "('SNA', 'PHAL', 'PHAL', 'PHAL', 'AAL')": 0.0,
    "('SNA', 'PHAL', 'PHAL', 'PHAL', 'PSA')": 0.0,
    "('SNA', 'PHAL', 'PHAL', 'PHAL', 'DBCO')": 0.0,
    "('SNA', 'PHAL', 'PHAL', 'AAL', 'AAL')": 0.0,
    "('SNA', 'PHAL', 'PHAL', 'AAL', 'PSA')": 0.0,
    "('SNA', 'PHAL', 'PHAL', 'AAL', 'DBCO')": 0.0,
    "('SNA', 'PHAL', 'PHAL', 'PSA', 'PSA')": 0.0,
    "('SNA', 'PHAL', 'PHAL', 'PSA', 'DBCO')": 0.0,
    "('SNA', 'PHAL', 'PHAL', 'DBCO', 'DBCO')": 0.0,
    "('SNA', 'PHAL', 'AAL', 'AAL', 'AAL')": 0.0,
    "('SNA', 'PHAL', 'AAL', 'AAL', 'PSA')": 0.0,
    "('SNA', 'PHAL', 'AAL', 'AAL', 'DBCO')": 0.0,
    "('SNA', 'PHAL', 'AAL', 'PSA', 'PSA')": 0.0,
    "('SNA', 'PHAL', 'AAL', 'PSA', 'DBCO')": 0.0,
    "('SNA', 'PHAL', 'AAL', 'DBCO', 'DBCO')": 0.0,
    "('SNA', 'PHAL', 'PSA', 'PSA', 'PSA')": 0.0,
    "('SNA', 'PHAL', 'PSA', 'PSA', 'DBCO')": 0.0,
    "('SNA', 'PHAL', 'PSA', 'DBCO', 'DBCO')": 0.0,
    "('SNA', 'PHAL', 'DBCO', 'DBCO', 'DBCO')": 0.0,
    "('SNA', 'AAL', 'AAL', 'AAL', 'AAL')": 0.0,
    "('SNA', 'AAL', 'AAL', 'AAL', 'PSA')": 0.0,
    "('SNA', 'AAL', 'AAL', 'AAL', 'DBCO')": 0.0,
    "('SNA', 'AAL', 'AAL', 'PSA', 'PSA')": 0.0,
    "('SNA', 'AAL', 'AAL', 'PSA', 'DBCO')": 0.0,
    "('SNA', 'AAL', 'AAL', 'DBCO', 'DBCO')": 0.0,
    "('SNA', 'AAL', 'PSA', 'PSA', 'PSA')": 0.0,
    "('SNA', 'AAL', 'PSA', 'PSA', 'DBCO')": 0.0,
    "('SNA', 'AAL', 'PSA', 'DBCO', 'DBCO')": 0.0,
    "('SNA', 'AAL', 'DBCO', 'DBCO', 'DBCO')": 0.0,
    "('SNA', 'PSA', 'PSA', 'PSA', 'PSA')": 0.0,
    "('SNA', 'PSA', 'PSA', 'PSA', 'DBCO')": 0.0,
    "('SNA', 'PSA', 'PSA', 'DBCO', 'DBCO')": 0.0,
    "('SNA', 'PSA', 'DBCO', 'DBCO', 'DBCO')": 0.0,
    "('SNA', 'DBCO', 'DBCO', 'DBCO', 'DBCO')": 0.0,
    "('PHAL', 'PHAL', 'PHAL', 'PHAL', 'PHAL')": 0.0,
    "('PHAL', 'PHAL', 'PHAL', 'PHAL', 'AAL')": 0.0,
    "('PHAL', 'PHAL', 'PHAL', 'PHAL', 'PSA')": 0.0,
    "('PHAL', 'PHAL', 'PHAL', 'PHAL', 'DBCO')": 0.0,
    "('PHAL', 'PHAL', 'PHAL', 'AAL', 'AAL')": 0.0,
    "('PHAL', 'PHAL', 'PHAL', 'AAL', 'PSA')": 0.0,
    "('PHAL', 'PHAL', 'PHAL', 'AAL', 'DBCO')": 0.0,
    "('PHAL', 'PHAL', 'PHAL', 'PSA', 'PSA')": 0.0,
    "('PHAL', 'PHAL', 'PHAL', 'PSA', 'DBCO')": 0.0,
    "('PHAL', 'PHAL', 'PHAL', 'DBCO', 'DBCO')": 0.0,
    "('PHAL', 'PHAL', 'AAL', 'AAL', 'AAL')": 0.0,
    "('PHAL', 'PHAL', 'AAL', 'AAL', 'PSA')": 0.0,
    "('PHAL', 'PHAL', 'AAL', 'AAL', 'DBCO')": 0.0,
    "('PHAL', 'PHAL', 'AAL', 'PSA', 'PSA')": 0.0,
    "('PHAL', 'PHAL', 'AAL', 'PSA', 'DBCO')": 0.0,
    "('PHAL', 'PHAL', 'AAL', 'DBCO', 'DBCO')": 0.0,
    "('PHAL', 'PHAL', 'PSA', 'PSA', 'PSA')": 0.0,
    "('PHAL', 'PHAL', 'PSA', 'PSA', 'DBCO')": 0.0,
    "('PHAL', 'PHAL', 'PSA', 'DBCO', 'DBCO')": 0.0,
    "('PHAL', 'PHAL', 'DBCO', 'DBCO', 'DBCO')": 0.0,
    "('PHAL', 'AAL', 'AAL', 'AAL', 'AAL')": 0.0,
    "('PHAL', 'AAL', 'AAL', 'AAL', 'PSA')": 0.0,
    "('PHAL', 'AAL', 'AAL', 'AAL', 'DBCO')": 0.0,
    "('PHAL', 'AAL', 'AAL', 'PSA', 'PSA')": 0.0,
    "('PHAL', 'AAL', 'AAL', 'PSA', 'DBCO')": 0.0,
    "('PHAL', 'AAL', 'AAL', 'DBCO', 'DBCO')": 0.0,
    "('PHAL', 'AAL', 'PSA', 'PSA', 'PSA')": 0.0,
    "('PHAL', 'AAL', 'PSA', 'PSA', 'DBCO')": 0.0,
    "('PHAL', 'AAL', 'PSA', 'DBCO', 'DBCO')": 0.0,
    "('PHAL', 'AAL', 'DBCO', 'DBCO', 'DBCO')": 0.0,
    "('PHAL', 'PSA', 'PSA', 'PSA', 'PSA')": 0.0,
    "('PHAL', 'PSA', 'PSA', 'PSA', 'DBCO')": 0.0,
    "('PHAL', 'PSA', 'PSA', 'DBCO', 'DBCO')": 0.0,
    "('PHAL', 'PSA', 'DBCO', 'DBCO', 'DBCO')": 0.0,
    "('PHAL', 'DBCO', 'DBCO', 'DBCO', 'DBCO')": 0.0,
    "('AAL', 'AAL', 'AAL', 'AAL', 'AAL')": 0.0,
    "('AAL', 'AAL', 'AAL', 'AAL', 'PSA')": 0.0,
    "('AAL', 'AAL', 'AAL', 'AAL', 'DBCO')": 0.0,
    "('AAL', 'AAL', 'AAL', 'PSA', 'PSA')": 0.0,
    "('AAL', 'AAL', 'AAL', 'PSA', 'DBCO')": 0.0,
    "('AAL', 'AAL', 'AAL', 'DBCO', 'DBCO')": 0.0,
    "('AAL', 'AAL', 'PSA', 'PSA', 'PSA')": 0.0,
    "('AAL', 'AAL', 'PSA', 'PSA', 'DBCO')": 0.0,
    "('AAL', 'AAL', 'PSA', 'DBCO', 'DBCO')": 0.0,
    "('AAL', 'AAL', 'DBCO', 'DBCO', 'DBCO')": 0.0,
    "('AAL', 'PSA', 'PSA', 'PSA', 'PSA')": 0.0,
    "('AAL', 'PSA', 'PSA', 'PSA', 'DBCO')": 0.0,
    "('AAL', 'PSA', 'PSA', 'DBCO', 'DBCO')": 0.0,
    "('AAL', 'PSA', 'DBCO', 'DBCO', 'DBCO')": 0.0,
    "('AAL', 'DBCO', 'DBCO', 'DBCO', 'DBCO')": 0.0,
    "('PSA', 'PSA', 'PSA', 'PSA', 'PSA')": 0.0,
    "('PSA', 'PSA', 'PSA', 'PSA', 'DBCO')": 0.0,
    "('PSA', 'PSA', 'PSA', 'DBCO', 'DBCO')": 0.0,
    "('PSA', 'PSA', 'DBCO', 'DBCO', 'DBCO')": 0.0,
    "('PSA', 'DBCO', 'DBCO', 'DBCO', 'DBCO')": 0.0,
    "('DBCO', 'DBCO', 'DBCO', 'DBCO', 'DBCO')": 0.0,
    "('WGA', 'WGA', 'WGA', 'WGA', 'WGA', 'WGA')": 0.0,
    "('WGA', 'WGA', 'WGA', 'WGA', 'WGA', 'SNA')": 0.0,
    "('WGA', 'WGA', 'WGA', 'WGA', 'WGA', 'PHAL')": 0.0,
    "('WGA', 'WGA', 'WGA', 'WGA', 'WGA', 'AAL')": 0.0,
    "('WGA', 'WGA', 'WGA', 'WGA', 'WGA', 'PSA')": 0.0,
    "('WGA', 'WGA', 'WGA', 'WGA', 'WGA', 'DBCO')": 0.0,
    "('WGA', 'WGA', 'WGA', 'WGA', 'SNA', 'SNA')": 0.0,
    "('WGA', 'WGA', 'WGA', 'WGA', 'SNA', 'PHAL')": 0.0,
    "('WGA', 'WGA', 'WGA', 'WGA', 'SNA', 'AAL')": 0.0,
    "('WGA', 'WGA', 'WGA', 'WGA', 'SNA', 'PSA')": 0.0,
    "('WGA', 'WGA', 'WGA', 'WGA', 'SNA', 'DBCO')": 0.0,
    "('WGA', 'WGA', 'WGA', 'WGA', 'PHAL', 'PHAL')": 0.0,
    "('WGA', 'WGA', 'WGA', 'WGA', 'PHAL', 'AAL')": 0.0,
    "('WGA', 'WGA', 'WGA', 'WGA', 'PHAL', 'PSA')": 0.0,
    "('WGA', 'WGA', 'WGA', 'WGA', 'PHAL', 'DBCO')": 0.0,
    "('WGA', 'WGA', 'WGA', 'WGA', 'AAL', 'AAL')": 0.0,
    "('WGA', 'WGA', 'WGA', 'WGA', 'AAL', 'PSA')": 0.0,
    "('WGA', 'WGA', 'WGA', 'WGA', 'AAL', 'DBCO')": 0.0,
    "('WGA', 'WGA', 'WGA', 'WGA', 'PSA', 'PSA')": 0.0,
    "('WGA', 'WGA', 'WGA', 'WGA', 'PSA', 'DBCO')": 0.0,
    "('WGA', 'WGA', 'WGA', 'WGA', 'DBCO', 'DBCO')": 0.0,
    "('WGA', 'WGA', 'WGA', 'SNA', 'SNA', 'SNA')": 0.0,
    "('WGA', 'WGA', 'WGA', 'SNA', 'SNA', 'PHAL')": 0.0,
    "('WGA', 'WGA', 'WGA', 'SNA', 'SNA', 'AAL')": 0.0,
    "('WGA', 'WGA', 'WGA', 'SNA', 'SNA', 'PSA')": 0.0,
    "('WGA', 'WGA', 'WGA', 'SNA', 'SNA', 'DBCO')": 0.0,
    "('WGA', 'WGA', 'WGA', 'SNA', 'PHAL', 'PHAL')": 0.0,
    "('WGA', 'WGA', 'WGA', 'SNA', 'PHAL', 'AAL')": 0.0,
    "('WGA', 'WGA', 'WGA', 'SNA', 'PHAL', 'PSA')": 0.0,
    "('WGA', 'WGA', 'WGA', 'SNA', 'PHAL', 'DBCO')": 0.0,
    "('WGA', 'WGA', 'WGA', 'SNA', 'AAL', 'AAL')": 0.0,
    "('WGA', 'WGA', 'WGA', 'SNA', 'AAL', 'PSA')": 0.0,
    "('WGA', 'WGA', 'WGA', 'SNA', 'AAL', 'DBCO')": 0.0,
    "('WGA', 'WGA', 'WGA', 'SNA', 'PSA', 'PSA')": 0.0,
    "('WGA', 'WGA', 'WGA', 'SNA', 'PSA', 'DBCO')": 0.0,
    "('WGA', 'WGA', 'WGA', 'SNA', 'DBCO', 'DBCO')": 0.0,
    "('WGA', 'WGA', 'WGA', 'PHAL', 'PHAL', 'PHAL')": 0.0,
    "('WGA', 'WGA', 'WGA', 'PHAL', 'PHAL', 'AAL')": 0.0,
    "('WGA', 'WGA', 'WGA', 'PHAL', 'PHAL', 'PSA')": 0.0,
    "('WGA', 'WGA', 'WGA', 'PHAL', 'PHAL', 'DBCO')": 0.0,
    "('WGA', 'WGA', 'WGA', 'PHAL', 'AAL', 'AAL')": 0.0,
    "('WGA', 'WGA', 'WGA', 'PHAL', 'AAL', 'PSA')": 0.0,
    "('WGA', 'WGA', 'WGA', 'PHAL', 'AAL', 'DBCO')": 0.0,
    "('WGA', 'WGA', 'WGA', 'PHAL', 'PSA', 'PSA')": 0.0,
    "('WGA', 'WGA', 'WGA', 'PHAL', 'PSA', 'DBCO')": 0.0,
    "('WGA', 'WGA', 'WGA', 'PHAL', 'DBCO', 'DBCO')": 0.0,
    "('WGA', 'WGA', 'WGA', 'AAL', 'AAL', 'AAL')": 0.0,
    "('WGA', 'WGA', 'WGA', 'AAL', 'AAL', 'PSA')": 0.0,
    "('WGA', 'WGA', 'WGA', 'AAL', 'AAL', 'DBCO')": 0.0,
    "('WGA', 'WGA', 'WGA', 'AAL', 'PSA', 'PSA')": 0.0,
    "('WGA', 'WGA', 'WGA', 'AAL', 'PSA', 'DBCO')": 0.0,
    "('WGA', 'WGA', 'WGA', 'AAL', 'DBCO', 'DBCO')": 0.0,
    "('WGA', 'WGA', 'WGA', 'PSA', 'PSA', 'PSA')": 0.0,
    "('WGA', 'WGA', 'WGA', 'PSA', 'PSA', 'DBCO')": 0.0,
    "('WGA', 'WGA', 'WGA', 'PSA', 'DBCO', 'DBCO')": 0.0,
    "('WGA', 'WGA', 'WGA', 'DBCO', 'DBCO', 'DBCO')": 0.0,
    "('WGA', 'WGA', 'SNA', 'SNA', 'SNA', 'SNA')": 0.0,
    "('WGA', 'WGA', 'SNA', 'SNA', 'SNA', 'PHAL')": 0.0,
    "('WGA', 'WGA', 'SNA', 'SNA', 'SNA', 'AAL')": 0.0,
    "('WGA', 'WGA', 'SNA', 'SNA', 'SNA', 'PSA')": 0.0,
    "('WGA', 'WGA', 'SNA', 'SNA', 'SNA', 'DBCO')": 0.0,
    "('WGA', 'WGA', 'SNA', 'SNA', 'PHAL', 'PHAL')": 0.0,
    "('WGA', 'WGA', 'SNA', 'SNA', 'PHAL', 'AAL')": 0.0,
    "('WGA', 'WGA', 'SNA', 'SNA', 'PHAL', 'PSA')": 0.0,
    "('WGA', 'WGA', 'SNA', 'SNA', 'PHAL', 'DBCO')": 0.0,
    "('WGA', 'WGA', 'SNA', 'SNA', 'AAL', 'AAL')": 0.0,
    "('WGA', 'WGA', 'SNA', 'SNA', 'AAL', 'PSA')": 0.0,
    "('WGA', 'WGA', 'SNA', 'SNA', 'AAL', 'DBCO')": 0.0,
    "('WGA', 'WGA', 'SNA', 'SNA', 'PSA', 'PSA')": 0.0,
    "('WGA', 'WGA', 'SNA', 'SNA', 'PSA', 'DBCO')": 0.0,
    "('WGA', 'WGA', 'SNA', 'SNA', 'DBCO', 'DBCO')": 0.0,
    "('WGA', 'WGA', 'SNA', 'PHAL', 'PHAL', 'PHAL')": 0.0,
    "('WGA', 'WGA', 'SNA', 'PHAL', 'PHAL', 'AAL')": 0.0,
    "('WGA', 'WGA', 'SNA', 'PHAL', 'PHAL', 'PSA')": 0.0,
    "('WGA', 'WGA', 'SNA', 'PHAL', 'PHAL', 'DBCO')": 0.0,
    "('WGA', 'WGA', 'SNA', 'PHAL', 'AAL', 'AAL')": 0.0,
    "('WGA', 'WGA', 'SNA', 'PHAL', 'AAL', 'PSA')": 0.0,
    "('WGA', 'WGA', 'SNA', 'PHAL', 'AAL', 'DBCO')": 0.0,
    "('WGA', 'WGA', 'SNA', 'PHAL', 'PSA', 'PSA')": 0.0,
    "('WGA', 'WGA', 'SNA', 'PHAL', 'PSA', 'DBCO')": 0.0,
    "('WGA', 'WGA', 'SNA', 'PHAL', 'DBCO', 'DBCO')": 0.0,
    "('WGA', 'WGA', 'SNA', 'AAL', 'AAL', 'AAL')": 0.0,
    "('WGA', 'WGA', 'SNA', 'AAL', 'AAL', 'PSA')": 0.0,
    "('WGA', 'WGA', 'SNA', 'AAL', 'AAL', 'DBCO')": 0.0,
    "('WGA', 'WGA', 'SNA', 'AAL', 'PSA', 'PSA')": 0.0,
    "('WGA', 'WGA', 'SNA', 'AAL', 'PSA', 'DBCO')": 0.0,
    "('WGA', 'WGA', 'SNA', 'AAL', 'DBCO', 'DBCO')": 0.0,
    "('WGA', 'WGA', 'SNA', 'PSA', 'PSA', 'PSA')": 0.0,
    "('WGA', 'WGA', 'SNA', 'PSA', 'PSA', 'DBCO')": 0.0,
    "('WGA', 'WGA', 'SNA', 'PSA', 'DBCO', 'DBCO')": 0.0,
    "('WGA', 'WGA', 'SNA', 'DBCO', 'DBCO', 'DBCO')": 0.0,
    "('WGA', 'WGA', 'PHAL', 'PHAL', 'PHAL', 'PHAL')": 0.0,
    "('WGA', 'WGA', 'PHAL', 'PHAL', 'PHAL', 'AAL')": 0.0,
    "('WGA', 'WGA', 'PHAL', 'PHAL', 'PHAL', 'PSA')": 0.0,
    "('WGA', 'WGA', 'PHAL', 'PHAL', 'PHAL', 'DBCO')": 0.0,
    "('WGA', 'WGA', 'PHAL', 'PHAL', 'AAL', 'AAL')": 0.0,
    "('WGA', 'WGA', 'PHAL', 'PHAL', 'AAL', 'PSA')": 0.0,
    "('WGA', 'WGA', 'PHAL', 'PHAL', 'AAL', 'DBCO')": 0.0,
    "('WGA', 'WGA', 'PHAL', 'PHAL', 'PSA', 'PSA')": 0.0,
    "('WGA', 'WGA', 'PHAL', 'PHAL', 'PSA', 'DBCO')": 0.0,
    "('WGA', 'WGA', 'PHAL', 'PHAL', 'DBCO', 'DBCO')": 0.0,
    "('WGA', 'WGA', 'PHAL', 'AAL', 'AAL', 'AAL')": 0.0,
    "('WGA', 'WGA', 'PHAL', 'AAL', 'AAL', 'PSA')": 0.0,
    "('WGA', 'WGA', 'PHAL', 'AAL', 'AAL', 'DBCO')": 0.0,
    "('WGA', 'WGA', 'PHAL', 'AAL', 'PSA', 'PSA')": 0.0,
    "('WGA', 'WGA', 'PHAL', 'AAL', 'PSA', 'DBCO')": 0.0,
    "('WGA', 'WGA', 'PHAL', 'AAL', 'DBCO', 'DBCO')": 0.0,
    "('WGA', 'WGA', 'PHAL', 'PSA', 'PSA', 'PSA')": 0.0,
    "('WGA', 'WGA', 'PHAL', 'PSA', 'PSA', 'DBCO')": 0.0,
    "('WGA', 'WGA', 'PHAL', 'PSA', 'DBCO', 'DBCO')": 0.0,
    "('WGA', 'WGA', 'PHAL', 'DBCO', 'DBCO', 'DBCO')": 0.0,
    "('WGA', 'WGA', 'AAL', 'AAL', 'AAL', 'AAL')": 0.0,
    "('WGA', 'WGA', 'AAL', 'AAL', 'AAL', 'PSA')": 0.0,
    "('WGA', 'WGA', 'AAL', 'AAL', 'AAL', 'DBCO')": 0.0,
    "('WGA', 'WGA', 'AAL', 'AAL', 'PSA', 'PSA')": 0.0,
    "('WGA', 'WGA', 'AAL', 'AAL', 'PSA', 'DBCO')": 0.0,
    "('WGA', 'WGA', 'AAL', 'AAL', 'DBCO', 'DBCO')": 0.0,
    "('WGA', 'WGA', 'AAL', 'PSA', 'PSA', 'PSA')": 0.0,
    "('WGA', 'WGA', 'AAL', 'PSA', 'PSA', 'DBCO')": 0.0,
    "('WGA', 'WGA', 'AAL', 'PSA', 'DBCO', 'DBCO')": 0.0,
    "('WGA', 'WGA', 'AAL', 'DBCO', 'DBCO', 'DBCO')": 0.0,
    "('WGA', 'WGA', 'PSA', 'PSA', 'PSA', 'PSA')": 0.0,
    "('WGA', 'WGA', 'PSA', 'PSA', 'PSA', 'DBCO')": 0.0,
    "('WGA', 'WGA', 'PSA', 'PSA', 'DBCO', 'DBCO')": 0.0,
    "('WGA', 'WGA', 'PSA', 'DBCO', 'DBCO', 'DBCO')": 0.0,
    "('WGA', 'WGA', 'DBCO', 'DBCO', 'DBCO', 'DBCO')": 0.0,
    "('WGA', 'SNA', 'SNA', 'SNA', 'SNA', 'SNA')": 0.0,
    "('WGA', 'SNA', 'SNA', 'SNA', 'SNA', 'PHAL')": 0.0,
    "('WGA', 'SNA', 'SNA', 'SNA', 'SNA', 'AAL')": 0.0,
    "('WGA', 'SNA', 'SNA', 'SNA', 'SNA', 'PSA')": 0.0,
    "('WGA', 'SNA', 'SNA', 'SNA', 'SNA', 'DBCO')": 0.0,
    "('WGA', 'SNA', 'SNA', 'SNA', 'PHAL', 'PHAL')": 0.0,
    "('WGA', 'SNA', 'SNA', 'SNA', 'PHAL', 'AAL')": 0.0,
    "('WGA', 'SNA', 'SNA', 'SNA', 'PHAL', 'PSA')": 0.0,
    "('WGA', 'SNA', 'SNA', 'SNA', 'PHAL', 'DBCO')": 0.0,
    "('WGA', 'SNA', 'SNA', 'SNA', 'AAL', 'AAL')": 0.0,
    "('WGA', 'SNA', 'SNA', 'SNA', 'AAL', 'PSA')": 0.0,
    "('WGA', 'SNA', 'SNA', 'SNA', 'AAL', 'DBCO')": 0.0,
    "('WGA', 'SNA', 'SNA', 'SNA', 'PSA', 'PSA')": 0.0,
    "('WGA', 'SNA', 'SNA', 'SNA', 'PSA', 'DBCO')": 0.0,
    "('WGA', 'SNA', 'SNA', 'SNA', 'DBCO', 'DBCO')": 0.0,
    "('WGA', 'SNA', 'SNA', 'PHAL', 'PHAL', 'PHAL')": 0.0,
    "('WGA', 'SNA', 'SNA', 'PHAL', 'PHAL', 'AAL')": 0.0,
    "('WGA', 'SNA', 'SNA', 'PHAL', 'PHAL', 'PSA')": 0.0,
    "('WGA', 'SNA', 'SNA', 'PHAL', 'PHAL', 'DBCO')": 0.0,
    "('WGA', 'SNA', 'SNA', 'PHAL', 'AAL', 'AAL')": 0.0,
    "('WGA', 'SNA', 'SNA', 'PHAL', 'AAL', 'PSA')": 0.0,
    "('WGA', 'SNA', 'SNA', 'PHAL', 'AAL', 'DBCO')": 0.0,
    "('WGA', 'SNA', 'SNA', 'PHAL', 'PSA', 'PSA')": 0.0,
    "('WGA', 'SNA', 'SNA', 'PHAL', 'PSA', 'DBCO')": 0.0,
    "('WGA', 'SNA', 'SNA', 'PHAL', 'DBCO', 'DBCO')": 0.0,
    "('WGA', 'SNA', 'SNA', 'AAL', 'AAL', 'AAL')": 0.0,
    "('WGA', 'SNA', 'SNA', 'AAL', 'AAL', 'PSA')": 0.0,
    "('WGA', 'SNA', 'SNA', 'AAL', 'AAL', 'DBCO')": 0.0,
    "('WGA', 'SNA', 'SNA', 'AAL', 'PSA', 'PSA')": 0.0,
    "('WGA', 'SNA', 'SNA', 'AAL', 'PSA', 'DBCO')": 0.0,
    "('WGA', 'SNA', 'SNA', 'AAL', 'DBCO', 'DBCO')": 0.0,
    "('WGA', 'SNA', 'SNA', 'PSA', 'PSA', 'PSA')": 0.0,
    "('WGA', 'SNA', 'SNA', 'PSA', 'PSA', 'DBCO')": 0.0,
    "('WGA', 'SNA', 'SNA', 'PSA', 'DBCO', 'DBCO')": 0.0,
    "('WGA', 'SNA', 'SNA', 'DBCO', 'DBCO', 'DBCO')": 0.0,
    "('WGA', 'SNA', 'PHAL', 'PHAL', 'PHAL', 'PHAL')": 0.0,
    "('WGA', 'SNA', 'PHAL', 'PHAL', 'PHAL', 'AAL')": 0.0,
    "('WGA', 'SNA', 'PHAL', 'PHAL', 'PHAL', 'PSA')": 0.0,
    "('WGA', 'SNA', 'PHAL', 'PHAL', 'PHAL', 'DBCO')": 0.0,
    "('WGA', 'SNA', 'PHAL', 'PHAL', 'AAL', 'AAL')": 0.0,
    "('WGA', 'SNA', 'PHAL', 'PHAL', 'AAL', 'PSA')": 0.0,
    "('WGA', 'SNA', 'PHAL', 'PHAL', 'AAL', 'DBCO')": 0.0,
    "('WGA', 'SNA', 'PHAL', 'PHAL', 'PSA', 'PSA')": 0.0,
    "('WGA', 'SNA', 'PHAL', 'PHAL', 'PSA', 'DBCO')": 0.0,
    "('WGA', 'SNA', 'PHAL', 'PHAL', 'DBCO', 'DBCO')": 0.0,
    "('WGA', 'SNA', 'PHAL', 'AAL', 'AAL', 'AAL')": 0.0,
    "('WGA', 'SNA', 'PHAL', 'AAL', 'AAL', 'PSA')": 0.0,
    "('WGA', 'SNA', 'PHAL', 'AAL', 'AAL', 'DBCO')": 0.0,
    "('WGA', 'SNA', 'PHAL', 'AAL', 'PSA', 'PSA')": 0.0,
    "('WGA', 'SNA', 'PHAL', 'AAL', 'PSA', 'DBCO')": 0.0,
    "('WGA', 'SNA', 'PHAL', 'AAL', 'DBCO', 'DBCO')": 0.0,
    "('WGA', 'SNA', 'PHAL', 'PSA', 'PSA', 'PSA')": 0.0,
    "('WGA', 'SNA', 'PHAL', 'PSA', 'PSA', 'DBCO')": 0.0,
    "('WGA', 'SNA', 'PHAL', 'PSA', 'DBCO', 'DBCO')": 0.0,
    "('WGA', 'SNA', 'PHAL', 'DBCO', 'DBCO', 'DBCO')": 0.0,
    "('WGA', 'SNA', 'AAL', 'AAL', 'AAL', 'AAL')": 0.0,
    "('WGA', 'SNA', 'AAL', 'AAL', 'AAL', 'PSA')": 0.0,
    "('WGA', 'SNA', 'AAL', 'AAL', 'AAL', 'DBCO')": 0.0,
    "('WGA', 'SNA', 'AAL', 'AAL', 'PSA', 'PSA')": 0.0,
    "('WGA', 'SNA', 'AAL', 'AAL', 'PSA', 'DBCO')": 0.0,
    "('WGA', 'SNA', 'AAL', 'AAL', 'DBCO', 'DBCO')": 0.0,
    "('WGA', 'SNA', 'AAL', 'PSA', 'PSA', 'PSA')": 0.0,
    "('WGA', 'SNA', 'AAL', 'PSA', 'PSA', 'DBCO')": 0.0,
    "('WGA', 'SNA', 'AAL', 'PSA', 'DBCO', 'DBCO')": 0.0,
    "('WGA', 'SNA', 'AAL', 'DBCO', 'DBCO', 'DBCO')": 0.0,
    "('WGA', 'SNA', 'PSA', 'PSA', 'PSA', 'PSA')": 0.0,
    "('WGA', 'SNA', 'PSA', 'PSA', 'PSA', 'DBCO')": 0.0,
    "('WGA', 'SNA', 'PSA', 'PSA', 'DBCO', 'DBCO')": 0.0,
    "('WGA', 'SNA', 'PSA', 'DBCO', 'DBCO', 'DBCO')": 0.0,
    "('WGA', 'SNA', 'DBCO', 'DBCO', 'DBCO', 'DBCO')": 0.0,
    "('WGA', 'PHAL', 'PHAL', 'PHAL', 'PHAL', 'PHAL')": 0.0,
    "('WGA', 'PHAL', 'PHAL', 'PHAL', 'PHAL', 'AAL')": 0.0,
    "('WGA', 'PHAL', 'PHAL', 'PHAL', 'PHAL', 'PSA')": 0.0,
    "('WGA', 'PHAL', 'PHAL', 'PHAL', 'PHAL', 'DBCO')": 0.0,
    "('WGA', 'PHAL', 'PHAL', 'PHAL', 'AAL', 'AAL')": 0.0,
    "('WGA', 'PHAL', 'PHAL', 'PHAL', 'AAL', 'PSA')": 0.0,
    "('WGA', 'PHAL', 'PHAL', 'PHAL', 'AAL', 'DBCO')": 0.0,
    "('WGA', 'PHAL', 'PHAL', 'PHAL', 'PSA', 'PSA')": 0.0,
    "('WGA', 'PHAL', 'PHAL', 'PHAL', 'PSA', 'DBCO')": 0.0,
    "('WGA', 'PHAL', 'PHAL', 'PHAL', 'DBCO', 'DBCO')": 0.0,
    "('WGA', 'PHAL', 'PHAL', 'AAL', 'AAL', 'AAL')": 0.0,
    "('WGA', 'PHAL', 'PHAL', 'AAL', 'AAL', 'PSA')": 0.0,
    "('WGA', 'PHAL', 'PHAL', 'AAL', 'AAL', 'DBCO')": 0.0,
    "('WGA', 'PHAL', 'PHAL', 'AAL', 'PSA', 'PSA')": 0.0,
    "('WGA', 'PHAL', 'PHAL', 'AAL', 'PSA', 'DBCO')": 0.0,
    "('WGA', 'PHAL', 'PHAL', 'AAL', 'DBCO', 'DBCO')": 0.0,
    "('WGA', 'PHAL', 'PHAL', 'PSA', 'PSA', 'PSA')": 0.0,
    "('WGA', 'PHAL', 'PHAL', 'PSA', 'PSA', 'DBCO')": 0.0,
    "('WGA', 'PHAL', 'PHAL', 'PSA', 'DBCO', 'DBCO')": 0.0,
    "('WGA', 'PHAL', 'PHAL', 'DBCO', 'DBCO', 'DBCO')": 0.0,
    "('WGA', 'PHAL', 'AAL', 'AAL', 'AAL', 'AAL')": 0.0,
    "('WGA', 'PHAL', 'AAL', 'AAL', 'AAL', 'PSA')": 0.0,
    "('WGA', 'PHAL', 'AAL', 'AAL', 'AAL', 'DBCO')": 0.0,
    "('WGA', 'PHAL', 'AAL', 'AAL', 'PSA', 'PSA')": 0.0,
    "('WGA', 'PHAL', 'AAL', 'AAL', 'PSA', 'DBCO')": 0.0,
    "('WGA', 'PHAL', 'AAL', 'AAL', 'DBCO', 'DBCO')": 0.0,
    "('WGA', 'PHAL', 'AAL', 'PSA', 'PSA', 'PSA')": 0.0,
    "('WGA', 'PHAL', 'AAL', 'PSA', 'PSA', 'DBCO')": 0.0,
    "('WGA', 'PHAL', 'AAL', 'PSA', 'DBCO', 'DBCO')": 0.0,
    "('WGA', 'PHAL', 'AAL', 'DBCO', 'DBCO', 'DBCO')": 0.0,
    "('WGA', 'PHAL', 'PSA', 'PSA', 'PSA', 'PSA')": 0.0,
    "('WGA', 'PHAL', 'PSA', 'PSA', 'PSA', 'DBCO')": 0.0,
    "('WGA', 'PHAL', 'PSA', 'PSA', 'DBCO', 'DBCO')": 0.0,
    "('WGA', 'PHAL', 'PSA', 'DBCO', 'DBCO', 'DBCO')": 0.0,
    "('WGA', 'PHAL', 'DBCO', 'DBCO', 'DBCO', 'DBCO')": 0.0,
    "('WGA', 'AAL', 'AAL', 'AAL', 'AAL', 'AAL')": 0.0,
    "('WGA', 'AAL', 'AAL', 'AAL', 'AAL', 'PSA')": 0.0,
    "('WGA', 'AAL', 'AAL', 'AAL', 'AAL', 'DBCO')": 0.0,
    "('WGA', 'AAL', 'AAL', 'AAL', 'PSA', 'PSA')": 0.0,
    "('WGA', 'AAL', 'AAL', 'AAL', 'PSA', 'DBCO')": 0.0,
    "('WGA', 'AAL', 'AAL', 'AAL', 'DBCO', 'DBCO')": 0.0,
    "('WGA', 'AAL', 'AAL', 'PSA', 'PSA', 'PSA')": 0.0,
    "('WGA', 'AAL', 'AAL', 'PSA', 'PSA', 'DBCO')": 0.0,
    "('WGA', 'AAL', 'AAL', 'PSA', 'DBCO', 'DBCO')": 0.0,
    "('WGA', 'AAL', 'AAL', 'DBCO', 'DBCO', 'DBCO')": 0.0,
    "('WGA', 'AAL', 'PSA', 'PSA', 'PSA', 'PSA')": 0.0,
    "('WGA', 'AAL', 'PSA', 'PSA', 'PSA', 'DBCO')": 0.0,
    "('WGA', 'AAL', 'PSA', 'PSA', 'DBCO', 'DBCO')": 0.0,
    "('WGA', 'AAL', 'PSA', 'DBCO', 'DBCO', 'DBCO')": 0.0,
    "('WGA', 'AAL', 'DBCO', 'DBCO', 'DBCO', 'DBCO')": 0.0,
    "('WGA', 'PSA', 'PSA', 'PSA', 'PSA', 'PSA')": 0.0,
    "('WGA', 'PSA', 'PSA', 'PSA', 'PSA', 'DBCO')": 0.0,
    "('WGA', 'PSA', 'PSA', 'PSA', 'DBCO', 'DBCO')": 0.0,
    "('WGA', 'PSA', 'PSA', 'DBCO', 'DBCO', 'DBCO')": 0.0,
    "('WGA', 'PSA', 'DBCO', 'DBCO', 'DBCO', 'DBCO')": 0.0,
    "('WGA', 'DBCO', 'DBCO', 'DBCO', 'DBCO', 'DBCO')": 0.0,
    "('SNA', 'SNA', 'SNA', 'SNA', 'SNA', 'SNA')": 0.0,
    "('SNA', 'SNA', 'SNA', 'SNA', 'SNA', 'PHAL')": 0.0,
    "('SNA', 'SNA', 'SNA', 'SNA', 'SNA', 'AAL')": 0.0,
    "('SNA', 'SNA', 'SNA', 'SNA', 'SNA', 'PSA')": 0.0,
    "('SNA', 'SNA', 'SNA', 'SNA', 'SNA', 'DBCO')": 0.0,
    "('SNA', 'SNA', 'SNA', 'SNA', 'PHAL', 'PHAL')": 0.0,
    "('SNA', 'SNA', 'SNA', 'SNA', 'PHAL', 'AAL')": 0.0,
    "('SNA', 'SNA', 'SNA', 'SNA', 'PHAL', 'PSA')": 0.0,
    "('SNA', 'SNA', 'SNA', 'SNA', 'PHAL', 'DBCO')": 0.0,
    "('SNA', 'SNA', 'SNA', 'SNA', 'AAL', 'AAL')": 0.0,
    "('SNA', 'SNA', 'SNA', 'SNA', 'AAL', 'PSA')": 0.0,
    "('SNA', 'SNA', 'SNA', 'SNA', 'AAL', 'DBCO')": 0.0,
    "('SNA', 'SNA', 'SNA', 'SNA', 'PSA', 'PSA')": 0.0,
    "('SNA', 'SNA', 'SNA', 'SNA', 'PSA', 'DBCO')": 0.0,
    "('SNA', 'SNA', 'SNA', 'SNA', 'DBCO', 'DBCO')": 0.0,
    "('SNA', 'SNA', 'SNA', 'PHAL', 'PHAL', 'PHAL')": 0.0,
    "('SNA', 'SNA', 'SNA', 'PHAL', 'PHAL', 'AAL')": 0.0,
    "('SNA', 'SNA', 'SNA', 'PHAL', 'PHAL', 'PSA')": 0.0,
    "('SNA', 'SNA', 'SNA', 'PHAL', 'PHAL', 'DBCO')": 0.0,
    "('SNA', 'SNA', 'SNA', 'PHAL', 'AAL', 'AAL')": 0.0,
    "('SNA', 'SNA', 'SNA', 'PHAL', 'AAL', 'PSA')": 0.0,
    "('SNA', 'SNA', 'SNA', 'PHAL', 'AAL', 'DBCO')": 0.0,
    "('SNA', 'SNA', 'SNA', 'PHAL', 'PSA', 'PSA')": 0.0,
    "('SNA', 'SNA', 'SNA', 'PHAL', 'PSA', 'DBCO')": 0.0,
    "('SNA', 'SNA', 'SNA', 'PHAL', 'DBCO', 'DBCO')": 0.0,
    "('SNA', 'SNA', 'SNA', 'AAL', 'AAL', 'AAL')": 0.0,
    "('SNA', 'SNA', 'SNA', 'AAL', 'AAL', 'PSA')": 0.0,
    "('SNA', 'SNA', 'SNA', 'AAL', 'AAL', 'DBCO')": 0.0,
    "('SNA', 'SNA', 'SNA', 'AAL', 'PSA', 'PSA')": 0.0,
    "('SNA', 'SNA', 'SNA', 'AAL', 'PSA', 'DBCO')": 0.0,
    "('SNA', 'SNA', 'SNA', 'AAL', 'DBCO', 'DBCO')": 0.0,
    "('SNA', 'SNA', 'SNA', 'PSA', 'PSA', 'PSA')": 0.0,
    "('SNA', 'SNA', 'SNA', 'PSA', 'PSA', 'DBCO')": 0.0,
    "('SNA', 'SNA', 'SNA', 'PSA', 'DBCO', 'DBCO')": 0.0,
    "('SNA', 'SNA', 'SNA', 'DBCO', 'DBCO', 'DBCO')": 0.0,
    "('SNA', 'SNA', 'PHAL', 'PHAL', 'PHAL', 'PHAL')": 0.0,
    "('SNA', 'SNA', 'PHAL', 'PHAL', 'PHAL', 'AAL')": 0.0,
    "('SNA', 'SNA', 'PHAL', 'PHAL', 'PHAL', 'PSA')": 0.0,
    "('SNA', 'SNA', 'PHAL', 'PHAL', 'PHAL', 'DBCO')": 0.0,
    "('SNA', 'SNA', 'PHAL', 'PHAL', 'AAL', 'AAL')": 0.0,
    "('SNA', 'SNA', 'PHAL', 'PHAL', 'AAL', 'PSA')": 0.0,
    "('SNA', 'SNA', 'PHAL', 'PHAL', 'AAL', 'DBCO')": 0.0,
    "('SNA', 'SNA', 'PHAL', 'PHAL', 'PSA', 'PSA')": 0.0,
    "('SNA', 'SNA', 'PHAL', 'PHAL', 'PSA', 'DBCO')": 0.0,
    "('SNA', 'SNA', 'PHAL', 'PHAL', 'DBCO', 'DBCO')": 0.0,
    "('SNA', 'SNA', 'PHAL', 'AAL', 'AAL', 'AAL')": 0.0,
    "('SNA', 'SNA', 'PHAL', 'AAL', 'AAL', 'PSA')": 0.0,
    "('SNA', 'SNA', 'PHAL', 'AAL', 'AAL', 'DBCO')": 0.0,
    "('SNA', 'SNA', 'PHAL', 'AAL', 'PSA', 'PSA')": 0.0,
    "('SNA', 'SNA', 'PHAL', 'AAL', 'PSA', 'DBCO')": 0.0,
    "('SNA', 'SNA', 'PHAL', 'AAL', 'DBCO', 'DBCO')": 0.0,
    "('SNA', 'SNA', 'PHAL', 'PSA', 'PSA', 'PSA')": 0.0,
    "('SNA', 'SNA', 'PHAL', 'PSA', 'PSA', 'DBCO')": 0.0,
    "('SNA', 'SNA', 'PHAL', 'PSA', 'DBCO', 'DBCO')": 0.0,
    "('SNA', 'SNA', 'PHAL', 'DBCO', 'DBCO', 'DBCO')": 0.0,
    "('SNA', 'SNA', 'AAL', 'AAL', 'AAL', 'AAL')": 0.0,
    "('SNA', 'SNA', 'AAL', 'AAL', 'AAL', 'PSA')": 0.0,
    "('SNA', 'SNA', 'AAL', 'AAL', 'AAL', 'DBCO')": 0.0,
    "('SNA', 'SNA', 'AAL', 'AAL', 'PSA', 'PSA')": 0.0,
    "('SNA', 'SNA', 'AAL', 'AAL', 'PSA', 'DBCO')": 0.0,
    "('SNA', 'SNA', 'AAL', 'AAL', 'DBCO', 'DBCO')": 0.0,
    "('SNA', 'SNA', 'AAL', 'PSA', 'PSA', 'PSA')": 0.0,
    "('SNA', 'SNA', 'AAL', 'PSA', 'PSA', 'DBCO')": 0.0,
    "('SNA', 'SNA', 'AAL', 'PSA', 'DBCO', 'DBCO')": 0.0,
    "('SNA', 'SNA', 'AAL', 'DBCO', 'DBCO', 'DBCO')": 0.0,
    "('SNA', 'SNA', 'PSA', 'PSA', 'PSA', 'PSA')": 0.0,
    "('SNA', 'SNA', 'PSA', 'PSA', 'PSA', 'DBCO')": 0.0,
    "('SNA', 'SNA', 'PSA', 'PSA', 'DBCO', 'DBCO')": 0.0,
    "('SNA', 'SNA', 'PSA', 'DBCO', 'DBCO', 'DBCO')": 0.0,
    "('SNA', 'SNA', 'DBCO', 'DBCO', 'DBCO', 'DBCO')": 0.0,
    "('SNA', 'PHAL', 'PHAL', 'PHAL', 'PHAL', 'PHAL')": 0.0,
    "('SNA', 'PHAL', 'PHAL', 'PHAL', 'PHAL', 'AAL')": 0.0,
    "('SNA', 'PHAL', 'PHAL', 'PHAL', 'PHAL', 'PSA')": 0.0,
    "('SNA', 'PHAL', 'PHAL', 'PHAL', 'PHAL', 'DBCO')": 0.0,
    "('SNA', 'PHAL', 'PHAL', 'PHAL', 'AAL', 'AAL')": 0.0,
    "('SNA', 'PHAL', 'PHAL', 'PHAL', 'AAL', 'PSA')": 0.0,
    "('SNA', 'PHAL', 'PHAL', 'PHAL', 'AAL', 'DBCO')": 0.0,
    "('SNA', 'PHAL', 'PHAL', 'PHAL', 'PSA', 'PSA')": 0.0,
    "('SNA', 'PHAL', 'PHAL', 'PHAL', 'PSA', 'DBCO')": 0.0,
    "('SNA', 'PHAL', 'PHAL', 'PHAL', 'DBCO', 'DBCO')": 0.0,
    "('SNA', 'PHAL', 'PHAL', 'AAL', 'AAL', 'AAL')": 0.0,
    "('SNA', 'PHAL', 'PHAL', 'AAL', 'AAL', 'PSA')": 0.0,
    "('SNA', 'PHAL', 'PHAL', 'AAL', 'AAL', 'DBCO')": 0.0,
    "('SNA', 'PHAL', 'PHAL', 'AAL', 'PSA', 'PSA')": 0.0,
    "('SNA', 'PHAL', 'PHAL', 'AAL', 'PSA', 'DBCO')": 0.0,
    "('SNA', 'PHAL', 'PHAL', 'AAL', 'DBCO', 'DBCO')": 0.0,
    "('SNA', 'PHAL', 'PHAL', 'PSA', 'PSA', 'PSA')": 0.0,
    "('SNA', 'PHAL', 'PHAL', 'PSA', 'PSA', 'DBCO')": 0.0,
    "('SNA', 'PHAL', 'PHAL', 'PSA', 'DBCO', 'DBCO')": 0.0,
    "('SNA', 'PHAL', 'PHAL', 'DBCO', 'DBCO', 'DBCO')": 0.0,
    "('SNA', 'PHAL', 'AAL', 'AAL', 'AAL', 'AAL')": 0.0,
    "('SNA', 'PHAL', 'AAL', 'AAL', 'AAL', 'PSA')": 0.0,
    "('SNA', 'PHAL', 'AAL', 'AAL', 'AAL', 'DBCO')": 0.0,
    "('SNA', 'PHAL', 'AAL', 'AAL', 'PSA', 'PSA')": 0.0,
    "('SNA', 'PHAL', 'AAL', 'AAL', 'PSA', 'DBCO')": 0.0,
    "('SNA', 'PHAL', 'AAL', 'AAL', 'DBCO', 'DBCO')": 0.0,
    "('SNA', 'PHAL', 'AAL', 'PSA', 'PSA', 'PSA')": 0.0,
    "('SNA', 'PHAL', 'AAL', 'PSA', 'PSA', 'DBCO')": 0.0,
    "('SNA', 'PHAL', 'AAL', 'PSA', 'DBCO', 'DBCO')": 0.0,
    "('SNA', 'PHAL', 'AAL', 'DBCO', 'DBCO', 'DBCO')": 0.0,
    "('SNA', 'PHAL', 'PSA', 'PSA', 'PSA', 'PSA')": 0.0,
    "('SNA', 'PHAL', 'PSA', 'PSA', 'PSA', 'DBCO')": 0.0,
    "('SNA', 'PHAL', 'PSA', 'PSA', 'DBCO', 'DBCO')": 0.0,
    "('SNA', 'PHAL', 'PSA', 'DBCO', 'DBCO', 'DBCO')": 0.0,
    "('SNA', 'PHAL', 'DBCO', 'DBCO', 'DBCO', 'DBCO')": 0.0,
    "('SNA', 'AAL', 'AAL', 'AAL', 'AAL', 'AAL')": 0.0,
    "('SNA', 'AAL', 'AAL', 'AAL', 'AAL', 'PSA')": 0.0,
    "('SNA', 'AAL', 'AAL', 'AAL', 'AAL', 'DBCO')": 0.0,
    "('SNA', 'AAL', 'AAL', 'AAL', 'PSA', 'PSA')": 0.0,
    "('SNA', 'AAL', 'AAL', 'AAL', 'PSA', 'DBCO')": 0.0,
    "('SNA', 'AAL', 'AAL', 'AAL', 'DBCO', 'DBCO')": 0.0,
    "('SNA', 'AAL', 'AAL', 'PSA', 'PSA', 'PSA')": 0.0,
    "('SNA', 'AAL', 'AAL', 'PSA', 'PSA', 'DBCO')": 0.0,
    "('SNA', 'AAL', 'AAL', 'PSA', 'DBCO', 'DBCO')": 0.0,
    "('SNA', 'AAL', 'AAL', 'DBCO', 'DBCO', 'DBCO')": 0.0,
    "('SNA', 'AAL', 'PSA', 'PSA', 'PSA', 'PSA')": 0.0,
    "('SNA', 'AAL', 'PSA', 'PSA', 'PSA', 'DBCO')": 0.0,
    "('SNA', 'AAL', 'PSA', 'PSA', 'DBCO', 'DBCO')": 0.0,
    "('SNA', 'AAL', 'PSA', 'DBCO', 'DBCO', 'DBCO')": 0.0,
    "('SNA', 'AAL', 'DBCO', 'DBCO', 'DBCO', 'DBCO')": 0.0,
    "('SNA', 'PSA', 'PSA', 'PSA', 'PSA', 'PSA')": 0.0,
    "('SNA', 'PSA', 'PSA', 'PSA', 'PSA', 'DBCO')": 0.0,
    "('SNA', 'PSA', 'PSA', 'PSA', 'DBCO', 'DBCO')": 0.0,
    "('SNA', 'PSA', 'PSA', 'DBCO', 'DBCO', 'DBCO')": 0.0,
    "('SNA', 'PSA', 'DBCO', 'DBCO', 'DBCO', 'DBCO')": 0.0,
    "('SNA', 'DBCO', 'DBCO', 'DBCO', 'DBCO', 'DBCO')": 0.0,
    "('PHAL', 'PHAL', 'PHAL', 'PHAL', 'PHAL', 'PHAL')": 0.0,
    "('PHAL', 'PHAL', 'PHAL', 'PHAL', 'PHAL', 'AAL')": 0.0,
    "('PHAL', 'PHAL', 'PHAL', 'PHAL', 'PHAL', 'PSA')": 0.0,
    "('PHAL', 'PHAL', 'PHAL', 'PHAL', 'PHAL', 'DBCO')": 0.0,
    "('PHAL', 'PHAL', 'PHAL', 'PHAL', 'AAL', 'AAL')": 0.0,
    "('PHAL', 'PHAL', 'PHAL', 'PHAL', 'AAL', 'PSA')": 0.0,
    "('PHAL', 'PHAL', 'PHAL', 'PHAL', 'AAL', 'DBCO')": 0.0,
    "('PHAL', 'PHAL', 'PHAL', 'PHAL', 'PSA', 'PSA')": 0.0,
    "('PHAL', 'PHAL', 'PHAL', 'PHAL', 'PSA', 'DBCO')": 0.0,
    "('PHAL', 'PHAL', 'PHAL', 'PHAL', 'DBCO', 'DBCO')": 0.0,
    "('PHAL', 'PHAL', 'PHAL', 'AAL', 'AAL', 'AAL')": 0.0,
    "('PHAL', 'PHAL', 'PHAL', 'AAL', 'AAL', 'PSA')": 0.0,
    "('PHAL', 'PHAL', 'PHAL', 'AAL', 'AAL', 'DBCO')": 0.0,
    "('PHAL', 'PHAL', 'PHAL', 'AAL', 'PSA', 'PSA')": 0.0,
    "('PHAL', 'PHAL', 'PHAL', 'AAL', 'PSA', 'DBCO')": 0.0,
    "('PHAL', 'PHAL', 'PHAL', 'AAL', 'DBCO', 'DBCO')": 0.0,
    "('PHAL', 'PHAL', 'PHAL', 'PSA', 'PSA', 'PSA')": 0.0,
    "('PHAL', 'PHAL', 'PHAL', 'PSA', 'PSA', 'DBCO')": 0.0,
    "('PHAL', 'PHAL', 'PHAL', 'PSA', 'DBCO', 'DBCO')": 0.0,
    "('PHAL', 'PHAL', 'PHAL', 'DBCO', 'DBCO', 'DBCO')": 0.0,
    "('PHAL', 'PHAL', 'AAL', 'AAL', 'AAL', 'AAL')": 0.0,
    "('PHAL', 'PHAL', 'AAL', 'AAL', 'AAL', 'PSA')": 0.0,
    "('PHAL', 'PHAL', 'AAL', 'AAL', 'AAL', 'DBCO')": 0.0,
    "('PHAL', 'PHAL', 'AAL', 'AAL', 'PSA', 'PSA')": 0.0,
    "('PHAL', 'PHAL', 'AAL', 'AAL', 'PSA', 'DBCO')": 0.0,
    "('PHAL', 'PHAL', 'AAL', 'AAL', 'DBCO', 'DBCO')": 0.0,
    "('PHAL', 'PHAL', 'AAL', 'PSA', 'PSA', 'PSA')": 0.0,
    "('PHAL', 'PHAL', 'AAL', 'PSA', 'PSA', 'DBCO')": 0.0,
    "('PHAL', 'PHAL', 'AAL', 'PSA', 'DBCO', 'DBCO')": 0.0,
    "('PHAL', 'PHAL', 'AAL', 'DBCO', 'DBCO', 'DBCO')": 0.0,
    "('PHAL', 'PHAL', 'PSA', 'PSA', 'PSA', 'PSA')": 0.0,
    "('PHAL', 'PHAL', 'PSA', 'PSA', 'PSA', 'DBCO')": 0.0,
    "('PHAL', 'PHAL', 'PSA', 'PSA', 'DBCO', 'DBCO')": 0.0,
    "('PHAL', 'PHAL', 'PSA', 'DBCO', 'DBCO', 'DBCO')": 0.0,
    "('PHAL', 'PHAL', 'DBCO', 'DBCO', 'DBCO', 'DBCO')": 0.0,
    "('PHAL', 'AAL', 'AAL', 'AAL', 'AAL', 'AAL')": 0.0,
    "('PHAL', 'AAL', 'AAL', 'AAL', 'AAL', 'PSA')": 0.0,
    "('PHAL', 'AAL', 'AAL', 'AAL', 'AAL', 'DBCO')": 0.0,
    "('PHAL', 'AAL', 'AAL', 'AAL', 'PSA', 'PSA')": 0.0,
    "('PHAL', 'AAL', 'AAL', 'AAL', 'PSA', 'DBCO')": 0.0,
    "('PHAL', 'AAL', 'AAL', 'AAL', 'DBCO', 'DBCO')": 0.0,
    "('PHAL', 'AAL', 'AAL', 'PSA', 'PSA', 'PSA')": 0.0,
    "('PHAL', 'AAL', 'AAL', 'PSA', 'PSA', 'DBCO')": 0.0,
    "('PHAL', 'AAL', 'AAL', 'PSA', 'DBCO', 'DBCO')": 0.0,
    "('PHAL', 'AAL', 'AAL', 'DBCO', 'DBCO', 'DBCO')": 0.0,
    "('PHAL', 'AAL', 'PSA', 'PSA', 'PSA', 'PSA')": 0.0,
    "('PHAL', 'AAL', 'PSA', 'PSA', 'PSA', 'DBCO')": 0.0,
    "('PHAL', 'AAL', 'PSA', 'PSA', 'DBCO', 'DBCO')": 0.0,
    "('PHAL', 'AAL', 'PSA', 'DBCO', 'DBCO', 'DBCO')": 0.0,
    "('PHAL', 'AAL', 'DBCO', 'DBCO', 'DBCO', 'DBCO')": 0.0,
    "('PHAL', 'PSA', 'PSA', 'PSA', 'PSA', 'PSA')": 0.0,
    "('PHAL', 'PSA', 'PSA', 'PSA', 'PSA', 'DBCO')": 0.0,
    "('PHAL', 'PSA', 'PSA', 'PSA', 'DBCO', 'DBCO')": 0.0,
    "('PHAL', 'PSA', 'PSA', 'DBCO', 'DBCO', 'DBCO')": 0.0,
    "('PHAL', 'PSA', 'DBCO', 'DBCO', 'DBCO', 'DBCO')": 0.0,
    "('PHAL', 'DBCO', 'DBCO', 'DBCO', 'DBCO', 'DBCO')": 0.0,
    "('AAL', 'AAL', 'AAL', 'AAL', 'AAL', 'AAL')": 0.0,
    "('AAL', 'AAL', 'AAL', 'AAL', 'AAL', 'PSA')": 0.0,
    "('AAL', 'AAL', 'AAL', 'AAL', 'AAL', 'DBCO')": 0.0,
    "('AAL', 'AAL', 'AAL', 'AAL', 'PSA', 'PSA')": 0.0,
    "('AAL', 'AAL', 'AAL', 'AAL', 'PSA', 'DBCO')": 0.0,
    "('AAL', 'AAL', 'AAL', 'AAL', 'DBCO', 'DBCO')": 0.0,
    "('AAL', 'AAL', 'AAL', 'PSA', 'PSA', 'PSA')": 0.0,
    "('AAL', 'AAL', 'AAL', 'PSA', 'PSA', 'DBCO')": 0.0,
    "('AAL', 'AAL', 'AAL', 'PSA', 'DBCO', 'DBCO')": 0.0,
    "('AAL', 'AAL', 'AAL', 'DBCO', 'DBCO', 'DBCO')": 0.0,
    "('AAL', 'AAL', 'PSA', 'PSA', 'PSA', 'PSA')": 0.0,
    "('AAL', 'AAL', 'PSA', 'PSA', 'PSA', 'DBCO')": 0.0,
    "('AAL', 'AAL', 'PSA', 'PSA', 'DBCO', 'DBCO')": 0.0,
    "('AAL', 'AAL', 'PSA', 'DBCO', 'DBCO', 'DBCO')": 0.0,
    "('AAL', 'AAL', 'DBCO', 'DBCO', 'DBCO', 'DBCO')": 0.0,
    "('AAL', 'PSA', 'PSA', 'PSA', 'PSA', 'PSA')": 0.0,
    "('AAL', 'PSA', 'PSA', 'PSA', 'PSA', 'DBCO')": 0.0,
    "('AAL', 'PSA', 'PSA', 'PSA', 'DBCO', 'DBCO')": 0.0,
    "('AAL', 'PSA', 'PSA', 'DBCO', 'DBCO', 'DBCO')": 0.0,
    "('AAL', 'PSA', 'DBCO', 'DBCO', 'DBCO', 'DBCO')": 0.0,
    "('AAL', 'DBCO', 'DBCO', 'DBCO', 'DBCO', 'DBCO')": 0.0,
    "('PSA', 'PSA', 'PSA', 'PSA', 'PSA', 'PSA')": 0.0,
    "('PSA', 'PSA', 'PSA', 'PSA', 'PSA', 'DBCO')": 0.0,
    "('PSA', 'PSA', 'PSA', 'PSA', 'DBCO', 'DBCO')": 0.0,
    "('PSA', 'PSA', 'PSA', 'DBCO', 'DBCO', 'DBCO')": 0.0,
    "('PSA', 'PSA', 'DBCO', 'DBCO', 'DBCO', 'DBCO')": 0.0,
    "('PSA', 'DBCO', 'DBCO', 'DBCO', 'DBCO', 'DBCO')": 0.0,
    "('DBCO', 'DBCO', 'DBCO', 'DBCO', 'DBCO', 'DBCO')": 0.0
}
