# Supplementary material for: Glycan atlassing enables functional tracing of cell state
Source: Nat Nanotechnol. 2026 May 14;21(5):720–31. doi: 10.1038/s41565-026-02151-y (PMC13186696; doi:10.1038/s41565-026-02151-y)
Supplement: Supplementary file 3 — Lectin class data and NN distance data. [file 41565_2026_2151_MOESM3_ESM.zip › Source data/Source Data Figure 3/NN distances.csv]

	PHAL-AAL	PHAL-DBCO	PHAL-PHAL	PHAL-PSA	PHAL-SNA	PHAL-WGA
0	20.820201275154457	14.125105950814783	20.087614798796416	40.69196637293521	40.55936306019272	213.90971873545098
1	36.37785600809043	27.547418391017434	225.85906567877294	26.815378013507427	23.976999387617063	79.16207066161566
2	13.367451329082908	29.647888098088163	63.82092415055045	29.478030028969187	29.17851169571396	11.086190756444761
3	108.38888612198957	43.839105557206665	38.05839649248378	47.17319899347073	29.81814291469379	57.5787952068355
4	93.62275128789913	44.834937656631936	318.9306129879647	108.1193076515117	121.34462935575817	25.043830291489865
5	84.83776760191198	14.325297269016902	252.59608870866214	76.15323539969145	96.4855086756525	158.50950123561714
6	33.24875335937722	35.03649425131428	44.39485384366147	48.41485602932126	37.82619908191457	74.12427186045436
7	28.82712572635056	18.418831196047133	122.39030552927937	26.112730969128386	15.196647997224996	132.97156587839868
8	54.5206161842594	21.600765695069267	68.22629289083481	60.97950537921692	21.07067648997918	61.619051199309496
9	24.52234932465162	26.757959855223838	20.087614798796416	38.08533882981281	27.504887805398536	197.92779936415934
10	8.336376804263123	25.528854990839793	36.17657328139096	24.30422089342485	10.733755923969557	20.69110647614166
11	13.550950155692785	6.691796464559849	45.861546011750306	38.770150390600946	26.27316947389678	112.82558206804936
12	48.25525857998626	26.872018480145208	246.90689994901246	25.45426527153978	34.465301368820256	111.65275464484293
13	26.22029911490107	23.250725988941042	85.89418658102763	31.678285399805414	74.44903661954916	238.71128045249253
14	88.77407412077054	22.58605659318875	232.8057932805515	36.10649602514661	53.42859169396467	55.00061676373156
15	15.417041179472578	29.327700335964884	129.9138561386845	12.830041442530622	46.04457885484969	138.9475481841721
16	132.48146175038804	19.247745530524153	25.86789565296519	77.43688718293132	102.9727660720093	43.272714636722874
17	38.561760052919084	23.582009250238205	32.05776680853244	44.14614612179897	13.117595945704966	93.28188893468365
18	43.76094118908873	52.8542808177629	157.2593781149179	41.235753413987	63.75784702998899	84.7392591250235
19	11.41896915653512	37.38634209148696	178.88345651743484	24.12184407044044	341.9490756273779	105.62409163767255
20	44.573731450265534	25.056158314644435	157.63693886662244	34.21525855520118	42.7268600300055	237.54413812976833
21	33.18870540807706	82.16479499405509	22.888608313767715	67.36973401157982	91.77882080188448	152.79626803009876
22	45.56690503504332	18.973784983538803	88.23813244611496	22.525393673317666	49.26887162263834	288.7200509793603
23	30.75081757489804	35.42585625000675	181.90638006009405	15.652801560289168	59.31901889105438	125.57024264352972
24	80.3545294481402	55.21661058479284	333.7514401751245	13.682744005516868	124.19528129324323	102.00547342013573
25	104.47742792522868	21.114688371178442	133.44224156480368	31.433114157310694	57.65571909300803	31.16272947530648
26	67.2627525575806	13.494750521072131	210.63978122723	34.72240927955256	81.84068079929081	307.196791117767
27	107.25325624373384	24.909884275016747	77.20592164666381	108.06340442144412	94.77879334840206	232.1437576102095
28	40.61079797016652	37.826519458958515	171.9262155693718	51.437722864977616	44.130782842601405	97.5078154928303
29	28.818536039280808	12.408256935352416	141.1114006720765	32.36531876922557	34.8239051620733	148.41196727684385
30	121.9578265205768	19.543587924345008	136.2294844414485	68.12191995779976	134.51248692758023	138.6810548237971
31	33.45545343440966	39.358546958169676	22.314633905859605	13.503823515947834	100.15142229796672	151.10711892283618
32	41.23297507629759	21.55228919263869	173.55771310570017	57.974917981812304	419.85842366387794	198.38206510696352
33	39.00840112481559	17.530650980298187	138.02599145235743	64.76739822003339	43.50603523261666	343.25038082632346
34	40.28375856624643	23.071649819434782	186.3600510679078	52.79668338647162	76.93309641801044	100.57492233375777
35	83.01173550012919	14.02978507977815	148.9910822510261	48.47926186078338	108.77022736200416	187.83247842512344
36	17.598944701721685	53.570644191267505	63.385336490059025	8.821527713286915	49.70310565908536	47.62130666914709
37	6.123550243464041	24.980175550468548	47.437477011291804	33.15172746682636	22.69688874908287	73.23488091159165
38	87.36343730773565	42.72671052869082	61.16252572631919	27.36088414063097	90.13327746003957	15.352847135340493
39	23.62198391589114	23.19487505327152	26.373818339412935	24.5552814349912	59.45868511492415	189.86070873980924
40	35.1696391604571	20.260775866098736	160.0257745963326	17.559062689267748	17.27467284493151	112.28987300386278
41	26.406260950041087	35.85423055789981	71.8397355331372	106.28421191160129	55.35045489604276	228.4417078499843
42	5.7127402365689015	28.89426748648644	44.28070335077687	15.066130046374875	57.85603397663259	109.53298542318525
43	47.412580978923806	27.8702560972582	246.638508414659	18.385906693481456	59.78142777699161	209.06141399107176
44	164.5170667427358	24.62226472951171	77.93031132269114	47.19724198381624	9.699545183038868	53.35427961693779
45	105.7601225497045	26.545922292012328	230.2483256358879	49.803403973963455	102.4479140689748	101.28949052666535
46	54.19863597659661	21.59913384855542	212.66594297810096	41.22481364433035	98.6228406353052	130.34287118443999
47	160.18750385786	26.415502771275065	159.75637630638084	19.096437580365695	63.05917746616305	93.90398594416742
48	86.40976855545118	44.12741730636275	44.37623529998251	64.82116370569227	59.032929622246904	69.2947932501572
49	49.17096142545968	9.638802725571413	135.2272759771966	6.168405373637147	40.32492787318629	209.961053861364
50	31.432421658975883	30.132196983358934	244.78569517819724	41.9591957970893	64.62528265590575	205.21131943235721
51	100.72771387219579	24.407066575773264	107.90257008119386	28.66131027953358	52.09744112316872	151.76883879716576
52	5.134455541256459	7.344577499193715	182.47608817231148	14.032034735198401	21.786689090137468	160.6016224039297
53	56.8291105489619	15.713561519432824	49.76125940550611	73.29548945893201	47.52711837036641	152.55118649801818
54	50.7658472194252	15.597730891017841	53.19126275421328	26.839740866790198	57.222821851734594	78.4025242647411
55	46.701113839109624	36.073735065449846	292.37708259874796	23.203394950555086	14.785389616924796	22.53445475268875
56	46.865249799760434	40.966581541820844	92.77472902061548	93.54961951304321	61.075404854368344	169.5079571141851
57	62.54085444516604	18.640252134394242	44.37623529998251	36.69171731809478	62.778308212755014	109.74204213134193
58	117.44443474434418	9.805516181364846	41.306691233153785	20.877309797039757	97.40475694762239	146.78906131756364
59	56.37650856993875	56.989484728913396	67.75037128445285	53.7171685394899	2.085894523492203	5.788414140190888
60	76.23378556249023	11.666710135969288	134.74668220582842	49.587698573875315	94.89052859797198	94.2551117783221
61	30.90091232631938	11.681933214547598	173.28175445015407	33.24951200198826	34.13479283709292	140.4961642491769
62	109.84172222930087	21.041159121998618	80.72297003477604	25.450238480415504	79.11926996657029	43.55578685245494
63	51.728841448235386	25.93996346506415	154.95810298111033	62.986594764547036	44.90952976596447	257.4567181854551
64	154.1589982185864	62.09453105003328	79.07455176975064	32.12054954308105	182.6719483324908	171.84950989793998
65	78.5682799247169	13.87882822510303	50.4187369444369	30.596699557864547	51.084246296941316	231.60230566797614
66	13.478223544600116	12.855901385723723	123.6126007403699	22.110186946773858	21.111203716588054	65.22731635183158
67	67.62271887127835	32.72403182542048	32.62637152291879	10.474745397273162	98.21461701929269	139.60043805020857
68	19.45650463237849	39.128115057717395	109.45367385323667	11.631373637350423	30.078761407634172	24.380470640100704
69	64.00436008025896	29.505035552517512	35.96875360589958	69.4656996853107	98.05521262171654	137.12508011905135
70	135.13978861323804	65.22873677449448	162.41729533173483	106.39070067316872	75.69401463035632	215.6760885822933
71	98.71976720872138	14.190885837209972	210.33134089925244	116.87175986954625	26.39773172980049	111.9199110191924
72	110.491767214127	43.32730483645237	200.7311025729723	75.18157283667027	70.58208067531925	204.94609668380843
73	50.53162689162795	18.471497952532506	37.529718855372224	24.32710798094113	68.81844629136344	99.12850965177097
74	17.988391523820518	6.829064625351451	316.10562397202676	14.03391476753342	29.87901560079758	87.77296403758041
75	25.99730727116873	13.050525780386446	108.38769682148258	12.930331838174629	30.98479168602584	148.54347092369574
76	88.9296784061205	39.00800984609854	136.53119551678716	102.84295600206737	40.38009205173318	38.72211422594269
77	98.1647274967838	46.53781973098569	155.79823719638478	75.8981696359224	58.829840930164075	216.94186910429505
78	75.92502318813057	27.593062360928727	128.19828274152496	69.22878397597516	55.22847345704485	94.5817937739657
79	33.22447888702625	26.89804295791462	27.198500659233986	35.270170676865106	21.92465416386489	154.34709591124593
80	79.27337034896874	22.625330005789195	36.25476149495695	30.37609101914545	12.878649185202237	259.8885911393966
81	69.43296954382747	6.4112857286123734	24.938350366611534	27.229578678095116	53.472565114076495	193.69135136328018
82	18.359828186934973	31.32130270325405	76.77121583040173	18.244294855568317	63.86360787255581	219.9961236113715
83	94.33591914648663	17.72368511385817	24.938350366611534	47.482846515704466	28.629133584026494	168.75820659886176
84	112.4311071742058	7.673051375119927	220.07461155384578	150.42062037157862	71.50372308469527	180.57732374362246
85	55.1422837705913	7.873332558561067	130.27984231237303	27.292898345895768	21.235571506858495	161.7241164705641
86	52.987277143549235	98.65635121086277	115.09256611405985	29.185575695441	8.70076382725963	50.842961338634524
87	79.07500325877412	31.15428812398615	52.27109014337286	53.99301916714744	46.82824020957076	65.70042478294891
88	107.4713185217785	37.58758880026261	25.86789565296519	70.4598894659903	104.7944059182038	49.30825149162291
89	139.52235628599084	25.076307645647518	79.12063121335581	33.91040583161541	56.79720846757763	110.50938092625928
90	26.370801329315803	27.469365483007838	62.686775241362774	34.77092327078099	160.07499100915805	164.48547730502744
91	17.976299789611225	34.505146250926856	270.92208814950845	36.66997778998733	29.82231928504325	124.0763838755971
92	29.564942406214886	21.56163416796519	190.05324057716922	8.35645392888784	65.58218283252033	154.83732520207764
93	142.55909521242316	47.26609537190085	156.47444257367226	56.95603468674368	60.35950109126474	125.47015518788768
94	17.64149179685787	24.514563533251618	270.64316911912766	34.74304640102645	64.17442787429557	221.46765072715138
95	113.05723406841959	15.164030300068852	185.52962851590843	12.66358309573202	104.39317200135338	127.13735648298916
96	51.66694219372203	31.176242302536163	265.75700709380743	82.94195300913601	90.83047439788974	70.34923042359033
97	22.59691976766487	30.58778996277781	75.5143275383542	23.5511696430404	53.83956665500398	193.86429011504714
98	45.410162130375966	38.59565662199579	159.1967945657965	19.153320088437834	57.245819072396294	46.6090397658075
99	124.195075765378	80.54538007471888	223.10815079699998	81.62242554698342	20.590356665880606	376.64604086709926
100	106.96107430853678	21.08150803978903	48.856926505646314	25.409508602910964	23.28843874961418	59.129777872541545
101	27.7425059604011	40.73567724981354	115.3982807613148	31.017253627344374	91.21411438859826	184.3269367740752
102	120.41581659951945	21.00369956716703	148.10162581144465	41.31066447233096	9.38497191012878	221.29260357520928
103	56.871499425454	23.131638682330372	77.97289587706152	60.665643718325356	65.47406948574691	172.03181841875042
104	34.821013795544715	22.497922695481854	93.32782498408375	46.57460765809025	53.6599728470841	130.445041396675
105	24.641668187557308	9.483668205156881	140.01623694745143	35.44427740625871	143.13548380339802	207.01592464513152
106	39.64857258289796	39.272174184288964	240.1893347641061	11.187347240577187	76.36659027100228	25.96083905008793
107	139.47827788742376	29.717348533020367	149.5324738104635	61.76806339359773	78.66069193419548	107.08547012829358
108	12.405828473595465	8.640170535506194	270.33936305329036	52.00028167244844	27.42202970890408	51.971558101023476
109	75.70212565452361	9.352739073658135	107.86331288491935	28.19818629932232	58.989507744392824	118.95040616659224
110	94.81757083174952	12.0695571416157	94.36950637288903	20.718646893597143	45.80445830788643	263.9976753363707
111	17.529872275766863	20.055724714181615	96.77829971226264	23.776921323204636	37.687101460084556	46.842702547237984
112	30.911386400549905	38.38168783654049	173.32056557630625	40.354940149354796	137.89870252600534	145.51774789119182
113	35.010548773057316	19.026638029665516	97.51323066342816	50.14229116170856	62.41495144180332	50.24454070084886
114	27.263527758367932	27.287537085192962	98.76760454310835	34.5587509356943	64.99235149279858	13.386859520160058
115	88.63050728326597	55.72969458594384	133.6218974482144	46.9561722310891	58.41466133858655	145.255417740808
116	52.27713169766639	16.776364316761864	183.39203654631112	11.74091344889749	62.813020952636	73.28107353140399
117	30.473879479203177	28.62737702407654	53.63159267208037	41.376814465338825	43.619248729761956	13.622883938597745
118	18.971566156177325	13.771046569989243	75.05578199525463	20.825090695260375	40.09004015866535	17.59288356131402
119	5.226584760906443	21.967154953681035	190.0162540209252	32.99096602270579	73.90600196199954	211.05754021625242
120	41.496073709458116	36.59452994905636	100.68893520627593	111.0870771890876	142.30573918396124	88.27732335363055
121	40.36295443621927	39.250136891509015	148.98078514218957	77.54914803740996	51.24795680741637	113.57080464290252
122	30.957297416048192	12.609316044590432	37.529718855372224	20.417759895898595	60.09808194341636	110.81903032832473
123	56.806871628484245	26.505439631859062	66.65053302411528	16.36672741373032	65.92504490375978	27.919803758166555
124	78.68429682531662	17.95090571166649	245.95981340987814	34.0253963988321	45.43070872266847	181.94023349900877
125	33.720677954396194	22.603527037774974	122.08657198354344	20.864220308626777	59.476805333321124	210.17801129863417
126	46.01337752496423	17.008611881953797	44.78359048587597	51.04623308061307	23.866030001628577	31.81498005611137
127	49.19424342810781	25.805481111136007	137.4094082033653	31.08045328585416	60.179414303072946	134.06015766649566
128	30.103001979662444	4.897660335235425	126.5793384493367	44.16693924273945	60.83394371754198	162.07607109190164
129	55.644699483117044	19.02771424269762	153.00445047774693	47.230962601640755	37.05378669610581	176.90868273182474
130	35.82214864602854	10.548495245916595	42.766923242891	50.38583571747606	127.99262801935518	168.76613259519493
131	94.11005987215513	11.862604679011596	263.20249091479906	43.483799691049185	34.47778047078156	233.87776881362464
132	40.91110545503879	8.20100838011509	189.0566620258871	40.44317115880457	29.046050129516043	7.705492542759599
133	62.0221064441918	58.25295044626397	147.54627641812758	337.844398008859	59.55673795130481	135.4881956054276
134	128.60881197151164	55.12953786705064	68.58593227179186	82.66411418460723	64.45415008654528	73.24369706777676
135	87.12285700588414	66.83176198164084	87.25760969954196	30.319873298465843	49.1377807788692	85.19274468765249
136	41.64642300489663	4.852389598378631	175.31022844389886	53.47325906296018	128.023249422041	270.83906232985635
137	24.73106201115852	12.063976810162362	150.7423373626652	32.44705582768282	119.52648189035358	221.48251394307394
138	13.492741788203565	26.052158289001657	105.59850196498307	20.877172756761723	19.70415748837438	45.13419001192141
139	90.07591269457119	10.573552054619952	186.17060271871708	64.92669373404608	129.382373131632	119.7293993246963
140	90.36128065305276	49.80880149215804	222.05634194319327	63.314854358757735	55.53654627319155	180.38714690888588
141	75.223020970386	43.868775885368215	114.53873944326415	36.02633657312221	65.96892590591925	127.56648381996524
142	7.426658935691239	24.181576976995846	48.406539660006416	59.00827359726828	13.151402475172757	62.60286262178067
143	91.19765965403548	51.55694975602952	371.9746106876736	48.21480533784067	143.06265721410378	158.24101926381306
144	47.082129935130546	4.160337804136973	204.43579889217756	21.584784980570706	97.81059365654271	23.314036546238526
145	129.9187589472421	33.69175067758728	60.62318024411253	31.044771412127517	52.58844449714125	93.28859895674552
146	87.22909811445564	31.7849875083852	289.56754765432714	20.71340288808436	80.99004321655673	134.62789639019914
147	67.90315542178693	10.808720981192344	162.54019692558413	58.14620684079254	19.161652218652655	35.27170723592742
148	48.10441109303456	54.4276354115304	168.11997974941104	48.59094822892816	82.85501046279013	33.384485446997544
149	91.30429719169271	25.63315805971355	270.34703999432173	47.95818860219708	21.512273079951505	217.32998656209878
150	48.48203676408351	55.04506376969834	174.2903204396337	32.615264726260655	17.850413666534628	27.766316333894675
151	48.99034615220923	39.51756900275743	164.96413332358983	24.27663099818569	72.91157516868705	24.872758773974397
152	50.833306251060066	79.94290176286351	374.13749656110093	49.88153404324169	116.68001496020337	210.69377981019755
153	108.5167510916914	37.35450144305881	79.98334720858134	8.419808557111084	16.648744334164	87.19330150622066
154	25.71757118981373	9.205479733524408	54.43440193969683	53.17649320398889	31.77027215847673	155.45303216813144
155	72.53320480795767	29.032368715410374	31.45008849842617	38.50967602700752	34.25096502127956	33.0815577827289
156	105.13836760924328	35.46233061789345	415.7904829867323	37.62871991902117	50.79236807376691	259.0894098568239
157	47.14658697079127	15.66076095680979	208.7253383025593	23.620121850871133	72.61046072679892	95.19383367955916
158	69.67918134228127	65.62830886491739	78.28205785277389	62.754217606409355	77.40708435619192	168.32451005731505
159	132.37127639965487	31.586180492356196	93.43196331448263	50.8428059908234	18.384196153568713	104.77232840282875
160	10.084025998928263	18.624258353041093	236.69305453898244	25.1070438007865	15.57557444607602	180.07669182064356
161	104.1088256729842	24.638591907445534	166.86181853736252	27.71211722405993	131.57069875219787	135.99076391160796
162	99.98396955271687	20.761751110665337	61.10537886129809	44.73714053405808	20.769467907418516	38.25347845928425
163	19.254657924944826	20.018109038659034	41.94248625764691	53.657656527320555	27.40434587360205	131.90688715864238
164	14.05489051930913	76.02020527134263	80.6675249900026	93.61557093812071	92.64355719409308	8.834215611955349
165	66.75071984520852	19.974679177086653	47.31930529331959	27.998282788616308	64.95386229228075	45.12653802591222
166	41.65356738319733	35.1511574621418	90.26347025215556	21.780955990280617	24.91678544096456	147.34589995659303
167	17.8942835369506	7.22792909639559	190.632539291283	35.61607160031341	15.639616035287325	175.71560626395282
168	67.57122661683674	21.755769183712246	79.81293805270266	53.59111649963366	33.133701333228856	64.45150691180315
169	37.2620213843534	15.356097534317092	47.78949116104097	58.014870159684754	15.231583403083473	220.2587100178384
170	44.34756373753068	30.461866773082463	290.8181098021435	19.055419507419924	17.05507232749094	23.39206077027157
171	169.06954816649534	10.834235539850868	35.740258551292406	27.039946375488967	78.67581792987484	223.7271475486144
172	11.054672489223465	19.782703605384086	110.04337613849371	27.879162396364272	16.417061286223998	174.8517683629714
173	73.95404646650196	10.690284410909413	27.47480424250667	30.86068851041587	39.32386195918155	88.71624311591728
174	36.16614468955223	20.573225314243448	72.96930718219417	21.48410120564176	35.769702097372374	65.308156028735
175	24.716202904879143	39.448989681655746	23.23452867509703	28.82816635170222	70.73432862027693	96.57342653644328
176	24.978575490828643	20.0720048772229	164.60865327145484	24.256617636131956	33.44127392728756	58.233720592018315
177	51.9647402429342	54.876317488510956	387.8762658627477	75.64883085205909	71.88900469135677	133.31303064425805
178	16.956344678468927	19.582507569238413	70.61551612710223	26.501477056401203	51.94235706226507	49.11449962728844
179	93.14776449833016	11.035197905065186	135.01030218586868	30.949742339853497	31.46562359611257	47.802525136799474
180	34.4665493993283	99.64121749005474	39.404631639687025	15.006578274543793	104.89511495658009	54.36317515213833
181	86.19048150917364	70.80237735269873	132.9007604825526	89.03054739667154	64.88210767791469	84.05121840320625
182	56.93894619994606	58.92697149837842	171.52892181934746	66.62874216302272	86.62845894209154	168.48123788942183
183	61.114718768048476	22.69276589897115	60.62757021774675	26.66322383908525	72.11408022721083	203.86442612405824
184	35.91122723404309	18.881815002129912	119.62443614495983	54.431223302719225	49.540430764465	299.0897753934391
185	32.46392516194192	33.2256231222283	28.683609709072233	29.029088920254438	179.60125631772328	48.332797979261976
186	13.712271792269803	73.29395555916456	129.82864313301124	79.58301983783217	122.02856623669395	103.27041357674763
187	97.80253545442827	15.621836593834066	44.54632180525069	46.69368272974895	65.04490099662233	41.6728698588829
188	13.966229853631326	11.177434047708317	28.683609709072233	19.094213501943788	193.26158418270012	36.4413357477511
189	82.8824049919582	87.20591527141491	42.86527473321618	42.986590401492684	96.86218444717683	95.30641261938754
190	76.88382738496176	3.713512675567644	277.47958975987206	32.309048141772806	99.1583586239277	47.90998060378524
191	38.04064038087632	32.238242438332385	80.8581687711962	37.62942590377451	100.25640422504074	65.8552828385125
192	70.69030834390315	29.08903391440641	160.45566219753667	44.00838550944246	98.58539053758173	111.47674887757411
193	45.763446103495944	16.00982745676269	56.649926229834605	52.544140996711285	88.41522037522863	71.59718155348426
194	87.74671595152904	33.789886189382266	181.92344480717105	73.18526923789275	113.70275843620055	29.596095152344027
195	36.401771712022274	13.962896507391076	108.87574722370859	65.67414321086416	43.76604783147743	124.39757827474511
196	36.539967236788655	15.055991163360646	179.53859633645044	25.234051492701845	25.694007531881844	196.87450402817998
197	108.76953435381684	28.996043560195854	196.30370269563588	13.64111327251103	46.45960921971769	62.56718312969792
198	24.992514138026472	23.50137974361326	376.0052489259274	84.81915234624977	64.52377815493831	179.95274283694877
199	18.361153530252036	24.495592588183708	87.16399025698229	27.26726597545187	111.20318305311662	238.0537584902685
200	20.502839636099573	13.63641414777475	141.9660427835452	52.16545690204226	48.60189930575773	56.28700293876999
201	70.89153284673309	16.578353750824096	112.08900622413734	27.791891353524385	3.169503814901983	170.6210263442799
202	72.28969481432937	34.570657881396166	143.74775077055298	65.10013625545277	44.11476984926658	222.10842114920328
203	52.302988151539466	27.739596023203323	125.8934081178182	35.30423822220493	51.58019852652179	81.6074642956131
204	41.249716647937795	3.6343347785016396	71.89779635940097	2.842711542019839	82.85130650302271	113.79697690679221
205	32.36568573219235	13.316342797635933	53.63159267208037	34.485069319766126	36.03046628789526	65.53547421994607
206	57.120427923229116	44.0074541973614	286.50951081445777	37.51647124632874	51.975512827829036	126.10479358210767
207	32.89807299736106	41.102648797731966	226.79856320553426	27.06797766806864	95.21717394985181	33.453323470573245
208	42.778779627277515	12.540887967148954	164.1001336712688	21.597449602672558	25.228447073169768	207.01314960859457
209	9.004119049668933	15.667138491620765	175.30398311768434	48.023344862404706	30.593458616527077	98.09303958631929
210	19.154452340689375	73.86302850353104	32.73019825365703	63.38560698038419	53.23441401805741	141.99568731515265
211	47.84502526296052	13.796906105084204	154.7056083175512	36.46410643001221	76.93675629467835	146.20820034684556
212	86.26398157876939	27.26887768250605	116.86749132485241	45.02959401502753	57.46278052470036	181.76746663324965
213	10.882633470649651	10.528437479420042	73.99436049663434	32.576181667556725	65.32036044809448	36.12288225378274
214	81.51698098234847	77.73659419433562	30.831151613596216	47.21972008951378	64.89054343358293	101.38140292002387
215	86.63001063884347	36.20413336997986	78.39761780603497	142.03698812881137	51.202718668522394	82.95604203599832
216	18.17724257857586	6.4017049902527186	71.28250737902061	45.03476864941368	74.42059322665365	124.41494722204473
217	47.20778389055728	16.295885072452215	100.15645784424925	52.45805777047368	37.85496812110922	119.61453631905448
218	20.144460071780458	22.417544382016732	39.06655771161098	69.62964405755005	38.209660532346156	311.18865847673624
219	37.15335146135259	21.80734865411808	393.42906612601007	56.578286445427366	19.155619127050553	253.32462470579193
220	91.75695649807798	31.26986825679186	66.2161713098512	16.207624209891712	44.82696190246274	56.8744863717498
221	109.34879939131403	4.712686647316053	161.4517083496744	13.255508753201944	69.76846178530594	186.36104637682888
222	95.03774435224408	41.05771984222429	109.80011246472212	2.9079401167589833	4.516871719116354	35.06186113778492
223	85.81547325078908	9.935383937272785	83.48318358364929	28.168513431237034	63.5448929172964	62.776983660154826
224	19.116576989032005	17.927674689579533	239.19765130105156	55.59366669844272	98.12383995585316	95.8142419545979
225	30.245659698087422	23.105245286984697	128.84456081907817	39.05201812491777	26.926304944788402	111.88773993725408
226	67.87664503489125	23.04598548336378	141.35251921010195	17.556681799407997	45.06298578135405	57.33614192042052
227	72.2052806539888	142.26019969233806	279.8957309038897	65.78807934899704	36.08730770597635	272.8912874918709
228	57.71482947334849	20.35577421630807	172.21094964999122	51.084212581334086	130.52289975238725	222.33178614412157
229	59.179593388951574	14.979610572713707	210.63978122723	38.400421172057555	16.904713784756346	171.4031890679291
230	79.42539979661767	19.58794408926522	134.2461840914846	59.87278737298306	67.70957258606495	132.78357825119988
231	38.83516269817236	6.017322409798188	56.68184485611799	36.94590072502362	97.20678345455313	98.55811924654043
232	65.52185928519927	35.30049509884575	235.4958537844312	26.071296945377735	59.22235531262172	164.87490643432832
233	28.714827808286962	17.234322320437393	92.24716297945855	30.25169582184867	40.09381736220471	21.26049832582717
234	42.72642911303233	25.99926786125504	77.15041749832606	22.372688387159585	19.45169814671757	235.06389103269697
235	13.109757246189425	16.499050228642425	121.36247339636357	6.082364288208382	105.9812232787138	111.55136507601996
236	48.690527257471715	41.12668381232464	174.3846983369487	21.16661928827385	73.5217135268508	9.655768422583797
237	22.781242381069756	23.012284025373344	132.1779767296679	83.0281223315353	23.533773056475276	89.7278312357582
238	72.38082986124563	36.823873165213016	92.56793670863654	23.888725848959957	78.53110575482457	127.53646833179566
239	61.207858290450794	26.61173573369023	328.3016277076511	44.72633068307829	43.77175680593793	159.8801149052638
240	115.55165116018874	24.878685836306754	145.39291742435154	13.042772938828533	47.06222931276166	48.671517761780876
241	98.09003819895305	34.21472445285459	85.04051373933945	7.664760297298217	74.08255935911157	33.643119836440576
242	62.30495827355934	16.15265738057059	34.71165035253342	47.17892746013905	27.247494433642462	116.99196316756455
243	60.91370043684281	46.64787901117751	77.75741110067324	37.17348594429875	116.65797389933573	101.16737239995793
244	49.721584620493054	33.48366433020047	112.3546463606997	57.5603338407653	63.54066967124684	182.6339815138828
245	9.741320537055747	12.158043579525476	121.96266785063028	33.49183031358403	5.49034380727385	112.76108809461378
246	26.370915824370144	21.38045287153105	144.43305279344796	64.32174322584338	73.40332599660933	239.0893578216303
247	41.82547275939551	13.199126013807936	165.89417805369453	24.001554935469777	16.825621408944134	282.1478577541462
248	102.74580788704031	37.23187019480925	191.68747397000658	47.48260532908752	4.972588741686297	24.750059802050544
249	7.928691872917867	15.159236307007095	74.69038842014814	9.327137394801598	23.68850587103198	253.76990830258308
250	41.44140666422672	42.312927739786026	103.48854436456851	32.628204129900126	64.94599916206866	72.72112033916824
251	18.493956944944077	66.06472933354122	368.1004820140946	52.380258373600604	48.39159950307305	78.48349943285875
252	33.35268599475845	17.736381358451254	110.82273511769836	2.7054624208777804	37.05678981710158	82.98878902280858
253	80.97262508611279	69.38202341801703	138.17724831613563	59.693139893269	39.17514738969275	181.14949733766127
254	52.79610207503606	15.988999191035079	41.81183007905336	57.026681544602454	95.27634444578167	79.1770776936772
255	33.9317811534749	43.92383999060839	86.71269697079249	33.07563646241904	35.7459772287545	46.78932045919456
256	44.53755609132466	33.28350050216767	89.64663027202943	10.393164532309997	98.02977989682614	85.29580051061902
257	21.197160437089284	10.561220712331048	150.83006947535586	63.18775986675552	284.689731023863	12.93072140527322
258	49.59949983846455	47.31643154735986	171.06344351405502	83.16309689614768	119.67779441106715	189.84986366757352
259	38.145555301794026	27.816669708748528	43.49744153446206	32.09418635085642	67.28850204852661	111.29640218004238
260	29.73498367753005	9.454387990267154	124.1953918683303	66.4920724144595	80.27746197712817	56.947091828294404
261	38.52617439197993	36.15073330928196	26.441296604699538	47.898179620544184	79.22083609879652	38.01540423923776
262	10.417670733062282	21.961539396969226	177.66946918622318	26.161984506660062	29.186425150453925	115.24719320921676
263	42.86716632067319	6.973750351835558	295.2109231372662	46.726907993832235	57.41493474214973	105.04257443459608
264	63.82925350540974	75.16256348546816	35.12603562752634	14.134043946185574	122.58995597544194	38.99067302583802
265	139.69949264761914	18.113500274985896	185.52962851590843	57.009001740509916	123.2087109254313	163.24067837797364
266	32.637080517355564	32.264693531695436	63.556715922467696	34.224236874957974	39.669887593607484	124.24215000403649
267	79.66353847102734	12.844823936244708	160.99540343742277	68.26586785494825	54.888529089513334	128.66579111489835
268	12.342635092302151	16.40150798749664	81.5388025928612	28.368448585040216	37.19560627780237	18.386866986901115
269	31.14659503188235	26.68939016469431	137.8309462746903	31.778798716787268	43.68082233961367	176.92352324879207
270	31.554765112324088	44.02713927010896	104.60963881376018	86.13256627746128	71.615234375	73.5191583901137
271	48.66622659841345	44.12040777327515	164.8312754925265	14.896472979419071	63.29422730553773	79.02031765189659
272	19.955876412375897	34.11079435588883	266.81388961893	19.825512005194234	30.463378449383914	44.55953166071885
273	38.82602764275363	23.631764588886156	137.96383613312005	65.72543386589663	44.091609824492494	69.0196458311564
274	91.74332923441841	46.72143089742157	35.12603562752634	37.309639161306876	91.72505104477325	55.49423380272551
275	85.71759871301795	53.41447157770805	59.42429302149699	12.303147380053701	34.98484087042215	49.935105745022724
276	13.563194151662916	23.424262944923996	197.87257250744508	45.00203327247811	36.17907200312192	164.74547486175987
277	18.167422929240477	38.35641934259709	139.69662866313192	34.773189189832515	26.93295108064383	86.9616637555582
278	62.31652390507134	47.604724482879014	210.1970373117302	74.93851341090459	67.31684157344155	50.34538500337141
279	26.237122278824984	12.557166984041428	90.47460775303514	4.270944931929264	44.93266024412021	181.46417479925015
280	18.656934383753146	23.209252906561385	158.83304632155287	67.10755003822501	15.103830079460941	65.31185829723461
281	23.870191019873644	29.897407141186495	42.94554860114515	16.00966018878451	18.372042774797638	124.44871393445771
282	83.34300970228608	87.59078193832046	118.01791098810114	50.90012843147667	63.06240914284368	112.77890505193396
283	69.32705282534724	16.531864839885078	59.95801473943363	33.84069449737906	65.84181784830656	127.03207695235524
284	40.87234889774437	30.63405204430717	262.67531162968515	44.7076578838784	51.289888703896175	47.60282581981341
285	19.540815333493764	12.315867471812611	66.41655954554146	51.83954602856602	49.5916097620259	42.18854591485961
286	47.43102918878344	22.321275112823496	26.906197825878568	27.86647601298162	83.33855974465673	184.8337511906947
287	22.895462993464875	13.828813300809827	211.8472935208159	54.74890525803347	20.234225899283253	63.811541670609586
288	11.766818083598471	8.378644065044975	110.66139420814659	24.795779958197556	52.29594154767158	86.69655704283922
289	47.28506266770996	59.19834663556716	32.96634321783734	92.70021699388244	23.812592593836545	122.29130776833027
290	53.81050091584667	53.19673088304406	159.3058025300413	45.55803884521367	97.10564980792512	136.0039102587902
291	28.0613438595372	8.500424598859805	36.17657328139096	26.93862608217636	30.941887577157658	19.27346859895805
292	39.58208908668629	21.38540451958694	127.64079846330544	16.34279561219365	22.446135492901085	221.33915405586075
293	66.5643902004302	29.74137208350388	253.49762274776765	31.405793538738223	66.63964513883411	116.45203338852554
294	164.30207704007833	33.23092729613758	296.5138420231888	8.299061632540928	35.2571584047909	139.85290817875725
295	88.34087881814018	52.962677103934475	72.090053719892	45.37465581421846	79.03512449107873	40.75765039442078
296	38.68677841770778	33.81026002864591	178.06515784805606	28.72458661597848	43.43607491824463	150.0246465143897
297	33.25299586516663	32.227126178782434	48.87908879418782	35.41459515665629	39.82775797325003	97.85478134130064
298	77.47019188367332	22.777823401097866	245.89131400554848	18.30055623277487	88.38184067987547	29.5152830202032
299	17.012021918940377	33.913464319261	26.441296604699538	57.195015568738185	96.39533245769168	63.318438267488794
300	29.715047354945284	4.164774771172638	22.48743300886497	75.77134781471294	23.818077206474968	108.7446569952606
301	50.581604101086256	19.200051740735592	130.35663748268064	22.226901376618112	21.915369962423743	138.78430211250668
302	82.86230196558706	3.6350379608145085	236.56684127714456	48.85220234493216	124.10388385065315	95.7085068639816
303	66.5193361551326	38.50491281846028	278.5632760300503	32.1282306634898	23.16148220570281	62.969560111540154
304	41.95736520604296	6.187520036761276	167.37209699875234	30.947716723326586	4.708476117875092	36.658119043439456
305	49.6410456547431	23.499733213168355	34.71165035253342	13.295847475400405	14.574451175780009	106.90596639399864
306	15.936322815746903	17.17999214571861	127.30754763634663	66.37606034805849	26.79212707630182	136.48284077647276
307	8.973216629299136	20.295100932597474	61.59935101377776	44.1854169967018	17.72852924140894	91.36719483909235
308	2.722250077587347	6.861120536306946	103.11504111551403	37.53515443336402	7.227738568258829	97.506674767926
309	36.29667494706829	36.13440051409038	34.80629561248821	36.826505163318785	53.91629580449298	73.66022152849
310	64.61129848702907	14.409383536447757	169.48281833067088	34.86491106684891	120.2112883437926	39.077900284552314
311	21.401581108874456	14.767406481292884	65.90284030861316	40.897608652250945	23.101459481013165	73.82770122911045
312	128.7451288023969	10.42454611249868	184.26570745217384	70.02228754170356	51.365893306311094	93.27086286492498
313	10.257733114477213	29.535502019683847	186.1676212037727	35.34605340846783	68.34884060153318	86.56751256125396
314	21.769516267742244	49.71893448618595	316.63431104364577	18.125803541590102	37.1397285401382	159.33863948355622
315	129.03427000015407	23.16855326410267	33.551752909364	72.39694171157683	114.81286209041042	95.7203092033981
316	87.18103058032806	46.62974878077108	208.00622885474604	38.75921900511056	88.07110389604988	123.40014193433369
317	89.42791131505908	18.736508468289674	237.13553903633667	52.39039606077901	27.019773029140712	145.73689372054935
318	38.84432494397068	59.91764392860485	40.17015719515237	31.363665353311806	99.59688640021213	42.206634398169726
319	33.06281105861473	25.58615763562266	97.60540715545142	100.96346475740773	129.32510880901333	133.2793881213601
320	9.98132614663255	30.18115118646077	87.48889854612953	17.21949804000037	64.74879213305653	91.54645101647966
321	75.68563757320989	21.063955103929587	146.6669533134318	60.27608448478514	5.529012626259583	126.74807924775305
322	56.47805386915927	20.51998671384385	162.85234033989474	83.23863138007688	57.252180066308135	32.30517973334555
323	13.977330879170106	22.34497954713573	22.48743300886497	60.14759029976472	15.354943692729217	124.63718972332482
324	27.658494869008337	29.068257498849377	26.916029460990067	20.67488315144492	35.37445007358444	110.92245923259348
325	5.585956706834331	38.80854465153223	99.53190720489407	8.335728493441511	13.007437119208236	66.74541786446828
326	69.3729397304576	24.214930473131727	118.38497352679391	38.65488623246453	95.55612516627708	74.28192510687245
327	59.82577268529491	48.30962992010576	81.8256778697121	58.62864442734196	8.10765971894258	70.07622465110788
328	56.167215455918175	17.72382025188952	121.83083540986263	33.82726989088196	41.32164304267605	69.55101967920423
329	16.41295714834824	6.231145878173462	34.16783633827379	34.852018051060476	47.48643042837713	126.85549232582537
330	59.721518212340975	25.806504428428777	55.76376190023292	40.634359003556874	53.96651247794587	87.80079795544314
331	23.988209768889796	9.412134756674249	51.12897624290001	63.314648063649756	29.354620694253835	54.19468664187645
332	100.96922945825524	88.98436162477951	155.94902457726872	34.144220214376716	110.6531592785547	40.699865662449135
333	98.90536700151362	29.13667613419008	225.52626345633325	32.99368994523638	60.449378439056034	149.621014165094
334	82.77288965077223	62.038907556132564	163.18400960087368	116.36696865013828	40.481160624082825	101.51438363226195
335	31.771218786350737	21.444840400655128	283.71961002364463	23.12058929444727	59.86694052335523	64.2577320300123
336	118.48912663208975	12.95336059797804	145.55404702748427	17.56437928268977	38.39286522545207	317.768432952919
337	13.407105887597442	25.67433382263945	109.78974151564222	46.34886646386675	94.6713921370456	89.53481244361181
338	14.557529370636802	7.281239783807881	192.3595496548636	29.19744143381099	104.77679450269399	74.72221853389361
339	43.19332294432389	83.65135293107032	204.4863767679681	54.887746386321425	167.77212846913653	160.9362068198386
340	71.66164505982725	52.71137229793254	472.4614766881483	83.20318973735745	16.048649259872505	186.30557552395868
341	51.85152806942883	57.83120068768879	64.95628298234942	35.207708704597394	43.17666759528564	72.29413671606936
342	35.03312924437839	66.92517888270038	26.65961824090841	5.499612968005255	91.02566543666943	55.53901387104004
343	96.47631112320099	26.04524375050098	98.13517601556765	11.648569189461945	34.240347191151095	108.84318668505564
344	31.533858797186067	37.00591849339831	178.48607078934847	42.659302811145515	25.892817384285305	70.31278515567178
345	35.70818908970891	44.440786677418444	26.65961824090841	23.348096409708248	64.68393922302663	33.08646901321891
346	22.93212303730928	31.451854579717192	44.45210613028397	295.0757040682483	5.421206056514823	118.23481230354325
347	82.74613874479492	35.995714780289404	157.95728473051972	12.92531450431286	20.999265476278282	67.58527986080642
348	43.583788799485575	19.04127446389103	272.26638632537924	37.60257820867411	14.917507055609205	269.9311295234796
349	68.19132113567503	24.745560989726805	143.1666199384679	68.7652855266434	33.0670181389044	147.0909683291934
350	89.77937545970438	26.78211174271764	277.151569969965	69.79923482218624	65.80270953411608	110.67691253050546
351	28.42034649631674	21.90076400695738	193.5578328636343	47.82999360684849	84.7148947814768	199.42581748876145
352	31.42352556154936	26.346929790415874	47.593810175997284	76.63976665953322	52.41790241817465	389.70664190008023
353	28.230224777229466	49.75705581738943	70.79291788229978	25.67268452961301	40.74467948395226	287.45132222776397
354	28.602027587110168	23.332115307306363	48.5707046569043	36.258282695171744	89.32839284112373	67.10614453535096
355	62.70107425821958	33.41882972343928	282.0778653545069	5.558829821937151	70.11269745373004	48.1294149380126
356	106.43411351638878	21.608870913459153	110.6795568734009	33.043388741937186	87.86914288249625	93.64771147058522
357	47.57524834315981	19.77541647374854	72.96189567834558	59.35639771427743	110.05423703388855	179.18909635920463
358	24.083923018032955	29.91597934737387	87.39374008369622	62.963237511694885	39.60863385532263	168.76146574557472
359	28.801411445787362	23.469436899588985	376.42784963338494	104.40413252810701	51.35511937163664	126.6356873892847
360	58.99717498740207	35.01601762734471	177.49800547164222	16.066826026305577	96.99779279891543	35.73077644006306
361	9.656375674321875	33.01907030246644	30.952360957352326	28.124306632078174	21.65546844084974	123.08966990495503
362	108.45318551632735	37.1907199010591	215.38460753582322	41.686883570104094	89.4720505542984	290.13627573837823
363	85.75406614844822	50.766493536557306	150.9334049656589	42.807653489722405	46.721722256322316	57.97075366235879
364	26.66283354230909	16.51848699480846	147.6751827313126	19.869613205361198	37.184242939363884	52.308330483664655
365	30.733810567012256	15.206743897594942	123.66864361857952	60.236915307216385	97.36440941312915	89.32779199105433
366	56.68492798611475	27.479533677232663	212.4700967729461	25.596286373195483	143.9091937067441	234.16183014170457
367	28.70859724614642	26.676090196794277	41.43820441914543	19.421986784425332	11.018987461696927	95.14254290319894
368	6.927646271817841	13.384265578038885	322.7567881454639	36.692420122663044	58.971805891576956	81.57371353879283
369	166.73044542442452	51.70082095912888	92.98683401454653	72.3247338763133	57.945633236101685	70.57941017222224
370	64.39588485743685	18.38588397447088	138.82750159506293	48.23006268431758	104.02652932133621	80.13728247901433
371	35.2807225744595	54.04499829075867	48.77513328584871	40.53587584322309	66.12599842637408	132.01058959387726
372	18.341954833902143	41.049230466592356	121.16876733805067	37.76246851465503	11.881410815792576	105.28917010514739
373	68.14298127178209	42.85484796828435	18.432468361361103	74.88310490781458	69.63631852639939	91.4249455039509
374	43.66018233068526	21.568960355375676	147.74241042936026	44.82850848379946	59.77056640143461	136.3126779981008
375	71.52271768821296	48.89574879770512	42.95110752867094	17.70623800409936	49.892540316400336	107.01219735189105
376	41.617079889163016	41.51244935053004	112.48957322015207	25.81402162218803	87.45007652597803	47.342771815905444
377	14.383877741182696	10.161024268476595	197.72738426508295	55.39159470154585	21.929722290228906	173.34713005152648
378	20.442016621608563	28.189741295056727	155.73860840216605	81.21869744405187	21.77222793772676	127.26209185468981
379	79.88227099545223	13.134021383422342	50.15543014474256	11.760212822435115	117.67987740861017	243.01954129809377
380	31.506195004140313	68.1607613100262	151.41595081474347	78.80209209259718	59.871597352631774	63.120965938272285
381	48.07762902976898	22.834674582337495	125.35163019593938	23.2109848530433	20.575563889814784	93.79949898189464
382	24.280762970702817	56.60631072647731	34.10151260914163	51.59350778117355	59.58175863394821	38.16633681331063
383	104.56469395918644	25.806323626416223	197.168735217059	40.31674309216421	28.256207079602717	37.138361417730124
384	20.140099801968812	26.36983697987676	35.34127570951479	44.16229220745525	22.38261175415132	122.81180448068227
385	19.509406926356426	14.065462775185862	169.07050243342516	68.16904944597779	54.64155774606229	113.18763920792814
386	40.47957675697968	16.38227472982572	40.68493382906446	48.40692434709293	38.228712004713245	82.6775135762678
387	81.40538121087506	2.3816877868797923	109.20176462976409	42.81734190799805	85.38146401393801	88.59716290824794
388	61.25097176695685	35.591774327186684	72.67442796611282	32.84814552925322	87.6331514275618	20.74508316891305
389	52.344033493868494	15.715080303068284	21.222803282092368	91.30204563753024	179.87274810038843	118.30061049251441
390	80.0160957356845	29.659953554391024	170.9737234617644	58.36790393772084	34.662873085014354	123.21495093250974
391	2.778969504832513	34.570211202182094	151.5605708740791	39.54269381047607	124.7088188742275	71.35816300016286
392	81.48770713539908	37.872133253526286	48.54371057663239	87.44253702222842	84.15050175608451	105.91004697060806
393	40.797654634270664	35.98455526925441	65.15899508980537	1.8975893488618822	24.722459748611758	253.31558917628138
394	72.65859423721547	13.51052008564508	21.222803282092368	82.64423888540124	158.8850690530714	98.31869041126306
395	85.47592772309225	10.045808774099836	34.595784224856246	18.366975238697997	107.87266918152928	234.75742719152046
396	23.124346749641518	4.054356320771677	131.78433417152522	8.544736828353482	85.11805784175267	82.99501886702768
397	31.310330923031866	50.621746646283434	210.33607246965036	49.31299168253373	61.42661180380465	64.85594411886106
398	82.12584296828832	16.522490922945853	100.72357997504001	38.01484249766228	80.77930299046889	11.141148879907217
399	18.12681928251687	10.339776788659735	191.39671509454053	22.897718144300324	63.59495932439101	61.90608929339312
400	51.29206800058476	47.627700568899115	132.71565622739251	91.11074696703251	10.01985200662261	107.44286188811813
401	77.15774320854734	11.475030743593075	170.4059015854968	39.98039222788231	28.998072593041908	106.88062308169818
402	135.49231864299497	14.395186108376217	70.36029344230778	57.405438529038186	68.57634735758579	94.42795961411412
403	34.785319649742554	17.066735073911143	109.3349794248395	87.8240589937334	49.204083343408605	177.60212426257647
404	24.56137488120306	37.817823908519394	139.07863671791833	84.89771545445723	104.4622804200066	173.97774617620146
405	16.218569833566985	44.09137618327819	34.10151260914163	56.08243542311872	56.06904392048456	16.20938433824678
406	51.009829602385985	53.00025752742748	48.92832551900348	24.253188798602025	109.53309175300619	213.03059139768246
407	51.143063870232524	20.52289849231682	43.470899365596566	17.439980169862444	23.453014564127077	55.342796313158644
408	35.94228828706919	28.257835871207202	118.15256705770484	40.158320724591924	9.598201998579201	177.70797258663197
409	47.85479660627072	13.187956454074692	47.38906434178093	79.26584801321994	10.55066862473441	145.26226539497677
410	109.26177426227989	54.72680231840968	74.95770843850421	75.67867836860749	27.72578989319179	93.41446833160674
411	14.18946656701015	50.912075620325346	194.4172898190035	51.57627686451474	105.13730160181187	105.73848329784276
412	62.47621739893122	37.28191186488463	221.22404246675367	60.87427625284642	44.664532586733806	237.0404041793318
413	10.93362132372553	19.148855409454708	84.07543538485888	18.741571413880546	27.99492984660741	80.36363122161386
414	9.920400867438095	12.943879107425882	194.70609161612472	115.86066918913916	16.78333074928928	93.41053792249943
415	43.75903022214576	26.149827467165057	218.92785708889406	55.754638615749734	74.4318345906268	109.9554871097662
416	83.32103940751281	28.09293909992391	253.10700613609214	23.49762845754795	89.8005653898796	68.24986507416408
417	70.14572288867794	59.28883089127632	95.62515549117268	65.84731898436694	18.02292275489484	182.50548571938052
418	50.11829048780478	16.05337074987248	155.14746620845776	31.682488521073267	55.447858846824076	40.60370559130486
419	22.039673146006784	20.908824813416103	28.248613171590637	37.56094433297132	14.464839003003542	71.17124253629521
420	21.194163847077284	24.54968517591067	176.74957115628501	21.281738992638296	46.59193258239773	56.570583983993295
421	14.92956641930109	19.96039763614517	293.245984146706	37.01637235750913	25.029125185350473	106.21493102321173
422	29.940973068458092	10.853919106343156	99.39864322419493	34.325262367929504	13.247344704642995	154.3385752590333
423	75.7053421372957	21.292551162871455	42.049469835497646	36.47270336803813	31.834284984550855	112.62740958003971
424	61.46500052888777	29.39354493777144	165.7793433566026	32.65275978528866	19.669807573898673	51.575567570945815
425	43.1532758368829	2.721019280132275	265.49265556450223	25.56661849666005	11.943444334836819	42.5292574088508
426	23.526570659098173	58.26026901298249	150.64429885250857	16.53342785398065	18.68155200416774	113.94816883418558
427	82.35871960186127	16.481186400179773	77.59432571449511	24.844581369368843	9.284794705308597	142.50747780169516
428	69.6808714310017	31.084682350100355	347.67599270772774	43.92651507696281	93.91889922752819	87.64839130063433
429	23.599039659519253	50.96063343678452	131.31503039268296	29.933648803453224	58.39294471450845	151.1114528190888
430	41.26658603252571	72.92290669216752	105.48899774108538	54.26690622229192	26.824975034874555	25.206917521753553
431	61.7214730041123	20.552201425554987	144.01352501308986	27.361139559744448	23.850948422046102	152.6696402636344
432	33.20207443190909	35.797065964134895	95.7040919115696	62.755698260672474	34.14910261055838	117.81994657179516
433	78.61107065900325	59.12803362267795	45.98397226834523	39.345231795641965	68.20221600358289	164.35189191673976
434	35.12750995397206	9.88443625157084	111.34026622327364	27.20879006160679	5.22702238742434	251.41994464197947
435	50.41630220307744	18.801533997630685	169.8466122944943	43.78142291081855	46.88295716967556	69.6141469499297
436	21.42529518876651	79.78549810590778	248.68974186226404	83.2001588563136	108.88047144354023	179.97639213031016
437	57.0359290139674	2.889899085371808	362.3025719488437	73.2476856269673	67.56906968322448	245.74681103209923
438	94.69945584252828	20.750727360774885	227.84698754474095	10.320727846767108	40.80767975302426	183.00455079647818
439	8.771058165023677	14.87810951877903	47.01436736281145	77.155434240677	37.69992990310183	106.78964830461564
440	66.67266784439722	14.498485749200686	69.41315828076826	49.46009111802485	44.096054827973006	10.8688558563465
441	12.989439893398085	11.988633534415921	181.3867261344191	46.68248492042757	34.71993279008908	67.30962306881547
442	90.06074180184008	95.24957517594244	24.357537142147674	39.082372142519404	56.79125730498065	223.67739362713954
443	93.93906572347973	35.529127663173824	186.37314123279603	15.60106186309456	21.913511109512516	171.99208863493993
444	16.46187568239616	11.742848269207638	58.22305974810912	28.728909128725416	31.430065754874153	76.99980738231793
445	19.384424710675077	17.89068089105796	170.20501537038405	21.30975218927299	7.239422678822963	54.736192364349925
446	43.79126368493602	43.23576592626425	104.19102381449163	30.027635704180426	66.80877772954234	159.86748616425044
447	98.06297061921508	18.063735550065637	75.49796287365169	60.537159660307395	99.43898148215321	99.7674316625031
448	35.09859449080367	12.93913472485616	161.4461394924984	23.858722315606474	84.3295332921975	228.3076504234842
449	144.75734048062637	15.68995611561509	72.324708349851	59.009457010095915	57.66143788720474	229.4958502554283
450	90.41666476576374	19.24118137246022	245.4169384294785	53.73618305843784	32.76861613914015	92.28200270012836
451	21.457675970681077	53.53639916163952	106.96621341801476	48.52571573530468	46.73437917308221	115.93399149889046
452	116.55186270686305	14.678935439257263	89.51370330415133	19.22571815766523	159.44554161568578	139.27918653904652
453	83.42902030002904	34.0598327712357	89.14897973829486	16.457757802952223	38.18072339754914	171.61110582671043
454	41.29302713492704	30.315371662461985	96.512044441562	16.403964219488465	96.63433129579441	114.23533699883886
455	78.45158137641657	24.8190771653402	142.94075769766172	27.498741537256073	26.72804330639155	144.54772778746994
456	162.54268320713143	28.227485259446432	47.8592857686306	26.80749642873447	99.4857683259439	53.91177553910244
457	89.64621297365996	85.57011144540084	24.357537142147674	62.055800645860884	32.587738623877605	229.78164129536458
458	53.936693320314426	73.37916982002837	62.221246308122126	28.583957954918446	98.40478274674035	91.54338321514646
459	22.922929590014657	21.697358740636734	130.5836271081057	10.835107750948783	5.619187127783767	73.38662597078597
460	36.36664189012373	38.94092996592824	84.66043302411299	24.516101217416033	26.42853222700474	172.23896712139197
461	11.961014680719309	28.254788490844405	144.19165943166826	51.575171597852204	23.907493648717686	83.96412603369255
462	5.730906755159093	26.95821573584573	50.449435735066785	33.249057742083295	55.876404755277065	129.05493787728167
463	54.739144838599124	21.496231103618054	68.18129930703368	17.15180286240091	56.47808794459314	193.29402581981952
464	36.873155450754524	23.621310798779543	170.95639557390672	58.80469800904151	75.99929377579075	149.69302950463455
465	94.41027869903542	24.826821217955594	85.42173828203373	32.3542473458985	87.1520132168234	15.875589795307668
466	56.50288765203774	24.278125694491923	180.30701691804464	22.494394663788647	33.48632738453266	234.5653780591136
467	92.48460055860446	36.702928980226346	199.74704463333669	60.90504369035317	84.66911854034748	146.9247861202774
468	19.96416543738626	23.726103315033107	35.34127570951479	18.58595661356369	13.27383294731711	91.00577134914994
469	101.98927826722634	21.678783149071418	125.6308650834945	20.443936608867258	33.879732540385504	102.83267926626898
470	20.319117011161712	19.59118304556925	283.56283519540926	16.272209249323208	73.38180952301511	70.13451325048928
471	25.559646857602544	7.812298093094076	147.79993886985082	69.76168736263223	23.45359636070717	141.33274846735685
472	82.71169369370719	55.240086697476556	309.52381810254656	95.04559003220672	76.10349625164164	141.29436710304068
473	30.93332546853371	5.847382584298568	187.49549226555706	32.4037774226982	77.95029929876216	33.720608042238524
474	39.450094445796026	31.453783311696235	136.4573539096928	32.31337950817367	56.55496067782656	73.92138805886175
475	34.31258716120532	18.56026601995363	137.86765754633845	40.14320013057794	73.87819245180738	135.53221417471775
476	27.87657345834169	18.26052928947134	47.611454717008755	57.55478413546421	102.90342925857149	230.57412428182414
477	94.9509912263336	32.21896690791437	166.09484907703518	57.96251085127844	34.719998423932296	113.37957426388586
478	45.65836554396936	39.67386639327032	188.29664360211333	24.151826006803102	52.79178157915326	79.21904470174474
479	81.08385177504061	45.106463484690345	21.255777089826257	30.127591476725726	11.787175881388597	153.46774783202426
480	35.00177215449352	37.4137064577703	86.018291657262	35.97516389959244	77.36181695944454	18.369864440318118
481	28.62492670441285	29.676250968731598	28.66413063837636	49.19252684522531	58.22729993727104	155.92437075154166
482	33.260432392183944	23.23555216471978	72.08325460205482	76.35205804915192	213.10148621555086	231.99213146974034
483	70.5499854398046	25.718301762212576	21.255777089826257	45.578971658767195	16.451390652298404	174.6875804484665
484	164.72622180276602	56.89874643778548	146.06251337184364	31.79970042729373	140.88123384237588	190.29228304011474
485	61.198676205947066	21.730053053052508	208.74125991158897	32.10009393886238	52.30673277134494	252.2285392108348
486	25.30813972217794	24.26120650525017	145.34901515140197	39.49758113021916	52.825044018031576	179.2474735379902
487	38.78748678981053	54.81925758280786	28.66413063837636	39.87850105676903	81.25626891967562	184.57989732315576
488	18.895958285635334	34.496830352358984	184.91313673549433	98.88736733832856	27.414146268841094	43.496732271164326
489	35.91588769290732	49.556615963644326	52.250845030745694	38.205021972989414	32.728842518587584	123.96355228667912
490	68.75058463108135	35.20823207742852	75.43065659677345	19.553691209201016	43.33910465444037	17.196379320396403
491	31.209801852079437	31.536660267093872	65.74300856641366	35.67465896954698	69.05950986896569	122.53937135292071
492	47.77355124584016	31.502274506815905	196.07558810199254	38.67437556033309	14.39654902856531	81.25682074454419
493	55.51156317047722	1.55112190252544	209.03321395592414	31.012229291540837	32.6581948901259	157.86982078241962
494	97.54506561297426	30.137913891969458	162.5551093920998	87.79843298484732	79.65841965173006	37.552775566644726
495	71.20403748112379	55.69826484867657	239.79386063098755	27.652953215401844	83.22656836689175	78.01380847089693
496	17.184328653620273	32.69998309867025	50.378983181592034	24.18915562052113	78.82222204421974	148.16270189734158
497	147.80549368191606	13.099360099480782	152.32338255275994	58.12114051392912	11.048798260135085	82.34394329707062
498	78.61952275300428	28.08695777875605	273.4054525862757	33.25702541388635	109.6019933171241	56.258910969521644
499	12.672083654226304	30.165493241588173	29.906047447907813	32.71202615931155	19.52405893619796	115.79604504737846
500	26.41572731185084	52.56864354430438	101.19342706013954	27.996500954661204	56.65188361299768	143.06487788486106
501	29.813077397223225	22.9005198890275	89.66408913274523	130.2476909674404	51.993852105208376	100.56093507524683
502	89.90180401885563	13.728513402066259	90.7079121537974	67.3470953798567	64.32341638862586	105.0557945603341
503	24.001998273043558	15.568925871405087	29.906047447907813	12.08196767956166	6.3127408607251025	139.78327793017584
504	56.56507221927785	40.830739734310185	172.1613460776023	21.700852914388275	83.97731104467557	12.895492097266551
505	82.06719973515231	46.705442073107335	52.384255112732305	17.846948874722617	13.902045756675639	16.77902451290707
506	128.35696667799294	162.26372058615917	404.93264261715836	8.593846767921093	21.48150051793294	143.12973423753184
507	51.26420299693669	37.857753137980204	29.41053395377733	87.78722259421164	88.5235937533095	252.0984053649464
508	89.78808581004331	16.41653614024573	88.34856515290286	42.08388194617298	55.546289274022094	42.71783300056
509	74.86306275242052	14.000784715731115	177.68253305787692	20.482918298343172	88.48059878003558	108.30297605418045
510	59.46062419980733	40.53607398438313	159.73283867450272	33.216273605756896	99.14327463106882	21.99435248280102
511	72.14557692015603	65.05612919495978	71.95754569159517	37.438891657212665	56.51703609764666	72.53581753294316
512	129.36502381713163	39.92246379977978	187.42601115857286	103.99542519704443	134.49863782001458	181.9938491788006
513	10.647680870037204	24.79723715082037	358.4988149253592	57.74857709213342	33.103350103321105	87.19466284858589
514	81.96168090262093	22.306147763741308	25.888008422869053	26.175376689718007	43.684306539624735	10.862460920573042
515	98.76981273307014	8.672301025923195	76.38193657150326	31.044298334810584	84.89342491072493	68.24928657801635
516	74.90126692613345	5.27498442389914	44.538283960389535	18.29514886416547	74.15218673132388	65.6595799356532
517	23.750680391704755	24.519421586780066	79.73188150204687	36.0889864201538	27.207962578841702	177.6301084128815
518	43.42329962810336	24.42682432079385	195.47336937487322	67.00102700684691	3.8933385248889887	170.10049082546746
519	9.524055592332621	22.32714877920931	315.7952143673737	58.063489439451665	48.672447541667246	103.90025476584164
520	37.94151302524099	20.337189397333344	222.19870233852143	29.56784228711776	56.6307460404216	134.81303881739578
521	13.84278952407575	15.340732534143964	63.47690444619436	20.643464695168458	87.41165462474054	171.0583545097491
522	178.2224252566996	65.07356281019769	163.54881081820818	47.10786353069943	51.13224401660686	26.91760744354184
523	110.04884580347493	7.843572242212016	21.777327021434157	55.72286436387705	178.5848513544774	117.33861922870918
524	24.78661035431116	64.68779913054516	39.404631639687025	3.161090425119353	118.73427559594553	55.92998245274449
525	110.69211693240202	18.194111569427655	82.30749505771502	43.629436453153126	55.82064503596716	168.45725258137634
526	75.04933324183463	11.761335383780432	189.69204188632924	36.41770562290977	51.62610674911763	201.68096949191857
527	60.75755847800796	11.426568482495357	166.08676854817546	37.84189502255417	28.589421062365243	173.1685603567244
528	106.33073357739374	63.602087215746806	76.433401426786	36.472833543722224	95.13923945978797	87.72061343875701
529	98.41290344054805	34.12410659458949	74.4771898411898	67.87497527120291	58.4468393951146	73.36011433416711
530	34.175834827509725	33.67008043361717	233.23204345927985	42.26758168992002	85.73480864106321	124.21268165208866
531	48.849899405216746	21.25130236505515	195.11558927658518	39.99883113881823	20.144338497758323	152.04977924778728
532	25.926192059235827	23.29491819047615	69.14195498809096	58.266251683157705	60.787142886180234	133.24863878309912
533	99.05298160107297	16.814840160997445	85.75961581218837	25.358819622884965	86.49552015048823	215.04414720834808
534	56.94610309614622	28.909857249585414	102.96022800959761	37.356726016042884	7.775365849071931	60.8257680848368
535	87.27237587193345	73.35910595081786	222.24690338826733	33.774602442391554	75.71537165518514	85.3035155096247
536	44.02534180172186	14.380391652247749	96.46680199596699	27.451841060552397	45.19932670471576	170.92997497230346
537	50.1813393370992	11.693054878293344	66.74121267363014	22.67829596928247	20.034995004202532	73.35810704379627
538	110.60152349560953	6.508051653768968	38.96690529477486	42.97217778630512	10.348110605174446	155.84788071700146
539	29.00332569915609	28.739710235223356	72.19652558417893	24.197570202750544	57.7061728760493	140.9612381730057
540	47.59754917663377	13.321963819243043	172.94101764725852	31.95944027597959	94.40364783803734	78.88605928346074
541	39.76054520753199	19.584505933461173	53.27816608710861	59.36701067529071	70.70718892088692	202.89067581170247
542	68.06617044547569	31.56957692792932	63.01570369640821	42.825570576925855	17.837751084975125	99.39915901994992
543	45.766631891876884	4.433653978115145	120.34581140472797	25.0310162213061	18.559977864219356	218.11834221327967
544	61.93271024874402	34.40395310831395	56.5713497509827	40.270324231498584	72.49616195122178	115.44983313520754
545	7.46461787498404	33.961757371833166	88.41787081326032	19.664002458967982	41.535172793147304	48.79320567782572
546	71.03097782510822	65.3027172884399	47.78041015046573	50.662144726858884	59.91538044376171	118.77948981077091
547	114.84991865369604	24.972363497045773	79.190665696721	10.701491164540458	32.600057487203074	209.8005608584913
548	6.186368280044269	19.032986666611627	45.46308680132847	9.342819933069341	44.524710491595016	71.94471324083281
549	72.77913311196998	34.01016375149229	63.64520818108825	40.85602434763305	45.780775381498835	104.18275698533559
550	54.33405103775027	42.57198153069922	242.63925536235445	43.148339233618074	47.98708094150317	17.58290950511431
551	42.52215039339343	41.21466307952534	83.56997106303533	41.924718736900466	81.50983994414997	128.54282339473124
552	74.08628392503104	49.012189477794465	84.46615599989983	15.556383026155062	71.74398225543494	104.79514288675907
553	51.772502779635666	31.226193324453316	56.99180959114768	52.29815601139664	40.15275949232671	49.52993300940367
554	108.54219033425518	27.60229470485439	19.278010314115473	17.277892215931722	59.160806729256535	159.11874101949604
555	76.28215587035893	75.59414424217842	184.62277099462207	62.837617078846215	116.66439015120169	148.6483352218904
556	55.18871132373416	37.74503869808031	143.45718441533688	62.744931597640836	121.63062865355978	183.7741137401605
557	83.30739001480661	55.60382321612427	110.77725834938879	3.343827576494955	77.90776203155643	131.08263167290298
558	27.94918817695742	27.635451053080835	181.20170158109386	54.1370772703512	115.38080639347599	98.96867260268918
559	55.371765903382865	18.461572688633417	63.01570369640821	20.47396947109476	40.95501497369231	67.22169270407598
560	0.8282723925436607	23.344907269778783	82.20743507581528	31.397345013962266	57.920512518591025	61.32428235498366
561	16.96011531880598	10.38130988850736	91.85284198149846	58.66025717719559	11.540470065851752	15.856168977246988
562	46.09428036142178	17.052453405442144	77.33798007597203	39.5961670532957	73.78855837179728	141.61241899384163
563	34.24878306210823	10.225962668619518	55.47887675082695	20.055231601896622	51.18231346300967	17.318068617512438
564	29.273171726279674	2.6053047643297056	162.13543582878975	58.82125575271592	87.23582962083303	227.36846035302625
565	32.03720891837398	52.79497621073468	313.379736683079	10.276560540044667	90.93849369305802	198.71439296926766
566	9.799245252545282	16.353749704411257	95.1304810557758	25.521541397756188	48.083812814808795	89.53362277683142
567	196.54202107798372	40.210986071954345	200.92815325001547	173.64242793677886	50.971655834765045	81.76581270419074
568	29.275513631613286	14.328832644227829	51.659845558198526	76.57042461877856	28.53688426546112	76.29349607992742
569	65.03427265113908	27.449412199581598	99.00002496892441	99.20290420034198	96.19770450510127	120.41711880468118
570	40.912148582937604	32.801852404226835	70.37386586035967	48.89761695593893	16.610177595784123	50.00587460339194
571	164.09810820796088	39.73009832470372	86.40480236199734	64.0204377919905	45.376464147563944	49.633704202844946
572	69.51787101356592	9.357672789698436	304.65416023522937	35.87746960583178	28.228651504226523	68.00934716103023
573	22.231648967638737	6.082848133264015	329.8981146135019	22.556105640147084	43.65122902353607	265.2869684216641
574	10.883525093885634	8.927295754990439	80.29662370911527	25.039287443534242	44.16180510245507	176.85000686106238
575	69.35566510726217	26.46945474130054	229.81930642297294	29.099529606009366	68.5390078445368	149.73622855164058
576	29.761453571532602	13.82432474622272	183.850201750482	46.99325188424664	58.91902345946142	98.02043390844665
577	12.44943998371827	27.246741143742337	213.93642170060667	22.050955975282072	12.317473051097044	101.61740357933319
578	21.452223812326327	53.04049262190598	310.80069000678134	47.18760994399444	65.9657085518107	150.11776637199736
579	60.2844357674581	20.905532163147967	70.87687863613505	24.645593155641603	45.23054279967382	135.00197488258638
580	43.316220782867894	7.002651257473063	233.7300417044675	35.665712456699154	95.99816942456471	48.15090130430828
581	108.16156312004864	53.49745428855886	23.911140290769968	55.33284406943583	37.023407826006256	78.58889965463177
582	120.81895660813706	18.770279153933796	224.6631480468749	26.096162056368858	82.5666228426572	26.01042699807272
583	52.93404587259884	7.3462670740380585	157.41873761101022	47.94825356438515	27.069088391567217	123.82751623732088
584	25.44293147405401	20.66526203099226	148.5284749611942	20.073082435397207	15.546796972951183	164.1783483283178
585	26.380329479505477	2.4745076315903387	78.9482825277847	31.489837520951856	21.19453497928844	19.109680422870966
586	10.368576819115836	27.37234498130167	131.05394263247712	7.567064909460877	23.36012651644374	134.85822114703873
587	24.561999289187174	39.67740227806523	105.48899774108538	19.337484358748537	25.184114143411314	80.36602500682181
588	14.735697649493394	7.332937518910822	286.9895055958912	44.28620865651376	108.0162659157989	224.8152353577949
589	48.929310090194456	8.816505766219475	85.65020461740008	25.926143669571385	75.9924854842554	111.39220503650832
590	104.58315958158084	28.437212932101893	130.05128189754566	9.414327707947443	60.067090489222075	47.56794729631868
591	97.00108472473211	91.59260992032382	35.96529560751992	20.583043280448457	66.00808528302437	47.272930262953416
592	8.2535173258612	32.421623210618684	238.6220475699098	15.687267043371165	80.53874413848011	59.77099253368572
593	76.55367291227132	12.630740229886877	135.02100584796764	29.26204645668213	72.47531152179951	36.08442257337638
594	24.313580721883216	51.399868999863465	118.24292138750613	16.59091846280528	63.073303960676334	9.499197675052697
595	86.16875031962996	31.849375279406605	87.57182348416107	100.58345453549478	138.7100458578953	134.37778426723494
596	53.0038207854187	60.03226560242913	55.1184032757589	44.06645870958007	97.7781902162446	84.02256337894482
597	72.00345179442789	49.26387889512909	255.25044514974994	19.74211677928073	23.712018612091132	37.27795201156788
598	29.52125107562282	222.97212347139842	40.0977249375325	14.357439444080615	16.20665924608889	21.688604343231464
599	30.802465514950224	7.498160871874787	44.69415283365659	24.59005112443157	35.65257776525672	221.245998397163
600	62.55710480222508	16.42207941713876	144.29361752983039	57.15089507382415	96.51575521219792	164.02431783419465
601	69.74912767309156	28.40802150863654	41.51525304453247	21.511437855665623	43.25336315331174	112.29562252817007
602	54.10575662929752	12.968867715048551	72.53505825356787	31.292582563684643	78.76139584996216	57.133834995074935
603	23.264172244141378	25.85511304878952	60.000676540693114	27.43565652689187	12.221716947418733	190.67709163390322
604	42.755249693820296	18.19391241128886	242.67392004638702	23.501087244733387	49.977223596915785	232.12946482500107
605	8.217764327553626	31.037240148432886	17.48666527741679	30.237219829925053	15.601072132730938	73.59871187430446
606	20.04571077886446	27.753832578192156	194.52458670973888	69.48280275391919	26.42134859811596	48.88632234907207
607	34.84950462342241	7.6579259828612924	127.02640697448565	39.484958465485974	35.99131909401913	66.56995063999453
608	61.923938117164965	90.98457610238943	112.08022337124095	56.37402995896867	86.1813685592377	109.29946729245773
609	26.661598804836856	22.358240617277136	65.23553005269524	24.72889089725179	1.1661540704833513	179.54458453438968
610	56.04178722420622	20.235362567146577	125.38385941456211	24.992546801594326	128.04010408198837	54.15305508689367
611	73.13636104653352	16.37441677772955	94.95007040092506	33.242899946922556	14.150495626982746	202.81230984107273
612	42.5309681879555	23.774446153256736	74.78680178051583	39.159718292146536	38.326916718750226	130.98970387670028
613	37.13903830881875	22.395553610777366	56.98242036873391	20.046395846889666	8.868210465497059	63.644582916147016
614	23.08498735618782	11.132881030490827	95.53360312885842	37.63934174500227	3.937726695483107	27.27607976942234
615	35.646596165039114	13.465329649778704	41.398896937026464	66.94296709631601	87.85715562818126	114.72463230565414
616	19.999380578939434	3.2862133452706273	100.63231957392401	25.869602395958854	28.511413430427844	185.20088877124795
617	61.38240957498095	71.78891586669002	212.51457061180665	81.39427116254728	20.271631437496474	73.13097473254429
618	17.131415954253644	41.08587157872873	148.56279071912618	25.21930936928045	6.539912999125662	66.36405886257877
619	25.841851271931827	11.741292811538749	122.14212476754575	49.306039529613045	24.137934246532808	16.577319155278893
620	22.354358891504702	24.839134622509818	160.385810041737	121.37670702377194	174.26333699570924	191.04253454090977
621	12.150337095254613	26.520095403393217	218.7201037745868	19.79777099701366	39.267927412724696	123.99951374819999
622	33.41457933262999	16.744857802984722	113.34490251441616	17.622304534412535	57.4743885408475	121.42377291953343
623	33.57789139912658	31.144558261470642	134.13818313073463	61.003226462616375	92.34709533854105	93.7324014460066
624	55.908895396914914	77.97645607212861	66.68601068551546	31.132588575986585	20.398717731492617	118.13663150095562
625	67.81813637650353	34.4347053404667	225.89770323627263	66.99185040002651	46.60244070218463	119.90336437197968
626	21.80929491602587	4.225126547865075	89.06701881623327	53.2303146815812	53.90086660732374	90.13642796164709
627	58.018622795835896	26.551789617479066	182.56899854043638	68.68878000470788	148.45407256841904	277.7095483534882
628	44.276150934132176	26.816230283244582	116.82282666585411	13.654702664144372	58.53129184149098	110.62350077071164
629	5.547166929487837	38.142501466091865	150.51942801306782	43.96585565840422	31.178669568074202	208.34358639422445
630	90.73372123723166	3.896063377945834	261.13077098701797	47.97941783861922	88.56234639974882	218.8647665597635
631	14.526469832883144	43.061732668746274	28.409399749741723	18.236530925059846	72.99063865523324	23.112719765129466
632	108.0839010638932	35.639135935848756	157.67315190037965	34.0870919863794	37.099207899989466	115.77543647369173
633	59.41270166126508	20.261414595660302	158.43177589444494	8.313532485513923	12.204619292963695	136.02887789837703
634	17.713813565044397	32.09752137368313	172.21961852221358	30.2899393029044	93.80609324496363	137.12005730121444
635	119.6728900647723	27.586511926280007	72.15104567311296	41.17013405986286	25.90684370550087	164.00893411492234
636	40.64046073742515	27.69174568225456	177.01696510693247	20.6024532190659	43.92946089974958	44.45584200046121
637	20.185045784025924	27.966350175417855	147.73921584131796	70.38958732695367	27.294028244539515	130.81137695413656
638	24.63429108213063	10.453675487945635	92.46409924753608	31.916566800458426	82.52140495746279	67.31315492047524
639	36.57740936165862	4.382923906783718	51.43203324368094	23.69985494770456	42.949847049463	94.05636986309067
640	27.0268071928105	18.842873522870043	66.88288952645117	22.052539014064976	36.33055856736799	139.0712940650092
641	15.50829376319512	67.87691915198018	75.48074734498248	48.700160132424905	38.47967111490596	67.06615100318551
642	77.10108257874498	31.10024580843032	54.947727896078355	16.399089304131582	10.848503016554648	124.65705275737326
643	77.04138411584773	38.09694397251788	147.10368800827112	76.42366807230583	53.0311189378997	159.19411576672982
644	26.182179714004256	22.069569003654784	66.4212167474385	34.22615368321812	74.02859274594724	108.2043573831274
645	76.72859815486525	16.9257863210023	77.34214679944523	43.11945893445382	85.60797647140461	78.10384948685059
646	33.494353544446135	55.173647393748915	122.69652878220074	37.224939300918024	94.55795053252335	186.2290619211414
647	41.371403056643416	12.176573251831837	184.8504454095833	21.900321909310954	65.47226229694175	242.8221279439837
648	54.72333845924647	18.168833903724877	22.269255546250946	63.54942023660363	114.36072755574826	100.77964547232898
649	37.23273885112037	65.6706733983958	94.11214910602148	14.397787401298638	58.46940990016477	168.67201197496289
650	26.389705102132204	37.955547885189226	139.8696871269241	88.38900641526708	39.63776816545357	93.06701419659775
651	123.54516209787134	27.5539853877491	120.24217588860724	51.73586282805648	19.222415332644935	60.71249349561487
652	69.10585913101255	33.29786897605089	170.1848987824646	36.30654686405684	100.07781556414399	114.84809630181778
653	89.32030293339405	47.456609282131446	207.30414635081056	48.914881208459406	71.88566404096575	17.6433901245733
654	74.22696542344437	54.40456329483153	32.89623120659002	64.36516827993887	75.79942563935185	191.69922160120927
655	27.143450039289412	42.06749770471607	144.36229863629643	10.103209276493848	72.59017768704636	84.08416392316556
656	93.27342449443435	39.83637306287975	165.33373291726176	55.94579880173714	82.78117537072094	246.2006718447433
657	45.73704524662525	38.25002174127497	120.70200773147958	4.989194638503206	41.23381696050964	99.3882376820858
658	55.50095101993687	22.907729421149728	173.6048912766775	38.03614041035683	84.42257129410993	308.1019436333579
659	29.365761720510186	7.310626971993087	203.34359245475926	33.66512363662124	72.80193561977987	199.4158360386516
660	42.124816894133296	9.84142845268195	38.687311822960496	36.57714145666954	31.721760420216057	51.49872625049458
661	23.81434942338819	22.41321497099633	88.75020941588718	27.027274335542437	33.14478252902341	138.25230786961848
662	40.94094168194992	19.820912503553565	184.12143680778894	55.81781360112865	23.20539831976539	119.90080099025202
663	18.60652875553706	13.657386165118655	45.68298777047474	57.48247553141197	47.34141767692972	126.3139248653872
664	23.715355028281394	1.7304756388301086	56.84047132938247	39.25635492911768	87.29008267649033	33.306184624514536
665	86.91551807067677	18.419093781917457	510.8273259173193	66.30944520923319	38.803347234772346	70.67178779915476
666	59.212499927845286	20.72205244761246	230.2274188339316	82.76786910909541	56.30493438399807	332.0429689567942
667	46.17050083393997	32.25605492713037	32.89623120659002	49.32654468227076	49.64916957072394	170.6922328101456
668	61.44928067556865	71.28076439457521	51.176734549137954	37.25997010836935	43.9000654025666	102.19944192711587
669	63.173514126692986	14.398872522084032	75.28408692850982	18.489529507697476	56.175315681524616	79.92647905410068
670	209.72063537850644	62.12132808034468	178.22657877746784	22.881249829948484	36.774572863454864	66.44971423406989
671	50.84830008547022	26.228047519488946	239.90510606312893	47.701345531111755	32.44041850166974	129.52035333058618
672	8.450595893389362	24.370503093925358	47.573682675989176	74.36308334155127	32.89363672235878	102.24202990073435
673	11.505118112252074	8.983926738668744	19.4915948567475	2.587045898764663	28.44836877058318	115.95814193134547
674	21.87969153094389	22.13946217866658	19.4915948567475	18.916362082204095	27.694547737872316	135.30118947672798
675	85.67995570476396	13.630338725291251	28.877237885522113	69.75017589287131	96.79718436252521	151.38103329127318
676	13.608784256562023	15.982868709049553	226.8439789826188	19.47413859488415	14.944068039302199	110.48458827757072
677	51.24104107962749	38.788830405901805	74.21753833303703	52.58594972335182	87.91538932800434	34.77974520133135
678	90.10548238216288	33.3499248046256	144.67146840601276	42.42812800118354	12.825713103994513	245.04701797120217
679	13.252469966201701	25.774403979776046	68.89494774265302	34.14157004019543	74.44914998734298	64.54437527309821
680	28.077319949352894	36.511288830638115	228.59485392013866	21.487820591068964	48.794512336984184	177.3416400639388
681	57.18426607920943	26.388595765030683	54.21256778880801	16.183874247056274	39.881308173224035	116.12232736523897
682	44.26059808272688	25.25259355878743	55.03880938328952	20.18186999727513	40.0025474810016	140.08364203716138
683	71.79700466804293	24.99272965573251	440.05384454286315	9.412138556320192	24.33659960977306	193.9402917924692
684	64.04526302024242	57.64249179512942	61.73543352065848	28.805152403036477	29.066666696122663	176.3121057159115
685	21.630651187626814	55.369524062847866	187.59191273417574	63.36754653108435	60.775702796553816	77.22793461492866
686	36.180770340516055	36.11794441778303	158.59597405739257	73.24689477060701	192.71025300040657	154.13361914326615
687	119.12355519366243	48.8346401903355	58.84607578083497	39.72045817930142	98.69368799388948	120.53162115157102
688	97.86326606734231	24.287465285641083	178.93378715647088	36.161574912081335	101.03602427875359	78.43669316458163
689	52.46491180613187	39.13994607850553	185.41200204989534	56.9553300595509	76.85823087079152	228.08158422079794
690	31.812790185470462	29.199379702733655	74.00225826632337	19.351572356300476	56.04806308853645	157.48558753540615
691	23.56092533749023	14.330452799594514	379.9526869582346	18.704905489734045	116.54599132476444	186.41800808015375
692	36.9067469869448	32.49138587353533	31.88938428249246	47.36861273515027	40.88501163751796	228.34601837624825
693	57.32231443813086	16.210577932759293	19.019972493084612	41.71970757803473	103.08947215899173	159.71437405014228
694	64.073935746885	49.85522026652261	95.69664558742156	75.99738026169472	86.7754227162239	40.716294513947766
695	44.751058938907406	48.449838437656425	80.16671262278466	75.77735049567602	73.43543394388442	135.33538375359802
696	61.195460735849124	12.988304746219349	54.85954536274637	46.67514442458281	77.19047391158648	65.70901058656739
697	35.619262889215676	14.242608981191806	242.00264200234363	46.438356273555414	33.25026330269984	68.85579562508616
698	47.607150199545345	13.137485487446268	80.38325570216324	41.049683218139094	25.284110493326054	88.80030658514349
699	31.52474633280427	42.8587293531049	102.7271475334663	18.057396930145337	104.66941069591874	28.944651500655258
700	59.09276343157048	18.234336924901335	134.22041037690462	67.37796694109504	100.34875878871732	116.28838978791616
701	45.17431938025992	3.0397051055828177	234.28816636892418	52.19957000584551	68.75849626233878	142.62510550091358
702	14.891819396656238	13.703164669314374	138.25691931518432	28.29887469854767	96.2897441699058	72.60286852106171
703	46.405459906534304	35.76299604533876	256.9196170196577	42.45913508852742	116.18468059465849	57.73152932056841
704	25.529004828208482	16.888430640768746	130.8437845190425	60.29521123523755	18.314614554693815	205.17256052066682
705	11.744713791323315	8.866237559248638	65.15680953775829	41.142657921181964	105.48691770607816	200.09472355031582
706	53.29459902540144	27.963064781627683	85.76054705047673	65.64226512680517	96.61044428895474	156.5336407741412
707	72.5038695256426	21.904340326110493	148.28099381934206	73.55278527894127	19.682248338495356	90.40373378908535
708	20.107473762226643	16.17097106471288	164.71123177007638	63.325379337299594	80.79128067635267	70.89466813757515
709	89.9884728573187	7.3715204338779445	78.07030741831765	34.73356212191606	105.6478848557481	10.852092776651729
710	71.85244957153466	34.10706598676922	88.13090941182953	16.184557908802116	42.605302571991864	102.61882998542775
711	14.24971998508463	13.910375638890528	157.36843778398287	71.98805996120147	45.80469766037965	93.07659719256118
712	49.745264796047735	36.17017156491183	40.73105616304623	56.87816797173841	87.47221796671	103.1855206083102
713	21.198687185269428	12.058569233099874	228.845280549566	44.13437166193044	12.700645063943925	80.62667003350965
714	38.50540182686882	27.085673007163336	95.13693978447044	14.800911148479857	74.0840828009829	131.65112283114107
715	45.6944958800877	27.853694967889947	116.17101467611836	43.42954994834531	51.17229380195988	165.49288680818412
716	48.289107528342136	6.6551369466240375	46.568958136708154	56.57505741563177	114.73756364570646	104.14896610678994
717	20.39173997191096	26.571766823345747	208.62472879747577	64.24898281850764	48.75789324120057	126.5870576218147
718	33.81845976649119	10.043357224371642	48.66954227509048	40.9557786961927	13.025568128764316	6.00888678069675
719	36.19316782732639	30.400760433448795	122.14212476754575	34.264302518262184	63.927775220487014	35.41869887561518
720	10.387553881196748	35.092912781155974	94.26999830575159	41.60853448033904	28.252023269982917	109.64981017576835
721	84.95429145918756	27.25369332623889	66.44526521503329	53.20777878233718	58.17404850701428	184.00350062069785
722	66.4777916577084	35.592045537212584	148.4997899765639	57.404824280205325	30.226153811928054	165.3511883726693
723	70.24556642334527	52.43365297312029	156.64416387351332	43.871160018554285	90.80837006179736	159.61024145487733
724	15.875866731126612	32.29171353285475	139.39945364373656	47.69552972667567	21.223386463035673	155.15949530381616
725	80.50101809124408	19.10786907410082	307.0701458113203	103.23117169005783	48.71268291757182	101.21155988707255
726	27.027493077976693	13.582488075628861	25.80964575127938	30.35876560041305	73.40707077567865	41.43813094785028
727	11.770108811127502	12.74673300381348	150.55987332445142	30.416369801644645	45.58164209625851	89.73973736756238
728	58.91098474552725	14.119267473536217	152.72968268247675	57.87821486835661	51.38668953848704	51.70059163771433
729	56.36306480722008	14.736821381116938	177.64271967083477	25.108437312337422	92.90657067524228	31.643624472025365
730	12.7265625	31.649225779340014	225.05256835583896	66.59856401333062	102.69651698192946	85.51360029949412
731	108.19199408282557	40.20859648992306	245.58958627821673	55.673437395850875	203.11790282072397	125.23851670182711
732	14.531364924478865	10.804136282871617	144.66031434173058	17.425123655955904	28.1891652395629	222.86478659173395
733	40.64400276012804	17.4601234604708	129.7179642894515	10.391803416494671	52.38042547489385	137.03932039164724
734	18.985094849553246	16.09023268697947	92.04627301795202	26.636051445414786	31.478231507470216	91.44022046707555
735	58.77551767242151	19.20930678189652	50.40926632544583	13.129605892916981	38.929677701057365	21.61387745145068
736	58.54877088707922	28.953443580023457	39.85108082070203	138.4251716170402	43.70776456033102	238.4275756210433
737	12.470440573083046	21.45881127933204	204.72547539413455	22.127326977662864	46.40086775371151	137.86364846349127
738	114.15255022044963	34.20619173273233	96.53981945744069	10.960711976475341	95.31036130413014	34.149878128303456
739	32.961267354381185	30.928047956702386	47.41844075885082	19.488846180967027	80.86295555553704	194.66280844129423
740	48.49249728659909	208.40352064316875	177.15411327484563	60.40162157856669	30.019082743484137	99.04934020133174
741	70.193083706617	26.78417155155494	183.11895596161176	48.0330736339007	144.840323246951	84.36242175124747
742	93.8721921542286	35.526370338538996	69.39475057176996	53.07332860060226	63.805189947997086	336.01725394584287
743	64.8805215062491	58.75139275381219	166.51683005195528	71.66712477190144	29.722795630258688	195.5023652931214
744	33.76397557358411	22.51553994876806	53.391849699143776	46.51066192300287	17.223969902386127	243.69853311096435
745	44.06520814622038	27.74326333764006	56.45946354972308	23.394612147684526	41.94344801585875	70.67212281741361
746	51.982029670756475	15.005665059031225	130.93125777922162	35.2932006085226	81.66933154474708	259.8764105736055
747	86.4371994631184	19.3296888824307	334.8318245391562	46.593374740757575	67.25633147544666	251.8600271332377
748	68.58129160712998	20.243141896794572	48.62345323823778	20.164569882346587	55.51760712125452	256.8976863171106
749	17.71612026069392	4.589290296585145	50.848710308767934	39.65321245877541	23.81516331073862	187.10158223594826
750	38.06539140564951	16.08676772270179	25.091889175835576	62.959947509404444	18.33813941844489	167.14544845943112
751	24.587629901831797	18.80219179176757	81.32100249514569	8.886160109850492	5.852388922033619	120.54538683093236
752	68.28448978655516	1.1286832067723875	37.835082115950314	58.333347400481934	52.44691559165443	116.72077750981758
753	106.04748177063225	5.819554795478614	68.56965982335785	24.938010609688682	15.324931800777657	76.81686550364877
754	9.730707105169776	29.551122818994227	97.46821021211544	37.78535028993648	73.52359823676113	125.29379974636738
755	21.791742914284036	26.570572378205032	123.36723981915014	74.5821184631231	47.417123320827066	234.0284376735672
756	57.36583219265208	30.229479174025023	105.43534960133931	18.36687429948828	45.35483508595118	102.30057990766514
757	67.53242640637909	10.887052324903895	137.2923246345711	29.94268027703685	38.33485166334652	7.947322024944255
758	22.74271160794252	14.719749594922021	60.76942528876473	19.176122839926116	26.094306857625934	37.17251110454642
759	63.35177553935847	7.314025458959426	54.305376224378904	79.95943681420306	18.84281268722428	170.1445096031659
760	88.06952322466897	43.057196790252966	79.68874702225867	7.491989944606047	4.282251394062839	83.24155078431407
761	14.27015866357804	21.042359998503986	93.01109895823694	60.749024591346725	27.11032340289886	149.00297494773025
762	50.255553474813254	27.975596079130575	234.9360817280121	39.561445514432435	78.70009824269232	116.92025003268809
763	98.66859839670528	43.7231035225855	58.09402936895954	19.651543616314374	27.394770481006613	158.69032928721097
764	80.86534926601172	46.98643606350875	40.4150962498274	36.68365697537411	153.9230420427822	132.0539822447039
765	93.09851256676862	29.513913768882485	53.78018277853268	80.05155849810079	15.188472512587465	213.1519827846909
766	34.53057921435588	33.16391641789087	235.87421559828545	119.93809565584564	85.17733800314352	83.78285752447108
767	66.10641593324405	8.829988914128535	46.568958136708154	32.692572176454625	110.115524525178	135.0858282148689
768	60.1024739424306	49.87879528816327	109.73968473024516	74.71426775102938	19.78642448736357	120.60011534487647
769	120.7999742924745	23.261882739766204	40.4150962498274	31.738895667129714	142.14700842147127	126.00475732208626
770	41.134775223234364	28.777365224557617	239.47378049293644	56.690028158420766	49.59010283262372	60.27134510099474
771	28.80990407259091	9.590971852006396	220.60761271792197	21.385241659358506	76.90023674798246	163.6068771065244
772	39.18439775565588	30.27389925303092	96.10214680527476	29.43400810572746	59.23515124907914	139.8409251689641
773	12.339924743521788	17.37389342811687	32.31307270125429	3.7425060415378444	76.59442335102838	72.40648382064347
774	23.09889157761164	27.723019131385367	108.85344446338138	38.36919006903713	49.179276386630285	186.263894329634
775	78.50854069116492	2.506573998111329	188.7682294821417	38.19068436214952	43.997035406223844	122.55752779918822
776	101.69991536188495	13.415921366270638	70.99441391501543	23.58073711145872	104.28451934435923	24.803974676027305
777	10.204220816636143	18.403986793325952	112.36539907888127	34.573130085236514	42.09704495386411	177.17073473591603
778	16.983667943251852	10.254186008088432	94.21203075128595	46.69816110163931	21.623138965062232	41.98660300802293
779	59.0794735048114	22.972616443751978	161.01717971650856	38.76549397469103	149.10248801284183	124.47467389425084
780	12.700999327262906	17.942921128323796	138.67092789963218	94.46825485276393	11.750759708924246	101.20875500910111
781	10.392441577871049	38.01219655360815	42.48250204196859	23.929529446719112	17.396150627973494	44.257508090824984
782	37.50719201103697	33.806502510153194	49.085517926436374	68.72573791335329	51.0714146969421	194.69649091750998
783	69.82086891685921	14.027692144067494	50.33055516758963	20.265267350593124	76.12915088505234	170.2686528030038
784	35.15726588158981	35.78236796535763	309.43833222698186	52.18042675213721	19.006101431700298	127.9155310034689
785	14.821896948447275	6.2694512382939624	118.34100633557912	71.81138672393196	85.77986779271916	301.3146139536402
786	56.737167856975944	27.32316540970737	204.3408017015092	59.68334071661676	64.81920105954953	333.43040401778876
787	73.63811165680738	30.537315683671345	82.57669294228945	34.70589399218721	18.333020745849275	121.46235928065538
788	92.21794403147973	9.520322695560276	189.64242829691767	41.13593488907604	74.36722668970235	26.754855294646305
789	20.063897105024626	32.46443959795739	175.05964459477636	6.107775388513661	47.31460691570723	132.59801873845726
790	34.25612814230317	29.119433480924727	42.48250204196859	32.09802520714454	19.199576885806472	56.06620584102733
791	47.93970438677088	7.021830713381148	82.31859096273952	15.888418819051193	44.85527349873209	44.41237853119782
792	8.069476044578929	24.2542132620688	261.7099355441991	30.496733943981607	8.510543791165045	22.62674702174691
793	108.87578919712647	35.87447258431997	38.189006020275656	53.58126395556955	53.85506348247503	41.13139928869779
794	105.91648835518086	34.87521023157121	138.9062261077208	108.01476116323357	52.20679450703898	7.640194621378376
795	59.72850939993665	16.52072622722271	119.1889318691234	25.135525681193	22.304539817949138	143.79656840545292
796	155.3544147263195	41.34120126539304	130.54937338136259	83.57921851942729	113.94517174451502	221.41243190063332
797	50.4741049579961	9.95568110582208	51.076270955797675	44.46980328629384	38.63329920139127	116.75841318832973
798	56.46453670284955	6.556863816785998	71.79361146435473	20.483847069356948	28.816431286234593	136.47158585159826
799	32.58559314927216	18.071059366996387	161.21377602535333	12.752369529596638	15.645944580549521	79.82033696901847
800	73.76640049535436	17.8592200351777	273.63666700198297	17.041486047410935	48.18747169899511	26.94641227833628
801	30.89533901183559	24.52770830573956	119.26410161418184	12.46523547057632	102.14534449487915	85.24603387550594
802	28.551076065234447	29.00618153493931	174.38201487661152	36.305690737564	41.1076519009459	129.7736879199019
803	29.858293913988145	8.57602314308588	184.23874519165983	14.542593156799173	43.949090506004005	31.288164759792956
804	51.257626891763096	27.586269656471682	180.3242668662643	28.537553907653447	38.676297934020305	201.54210440658005
805	58.659881430609154	8.08916753118986	239.02467968937924	61.3204117860548	131.2725832157118	228.2946613651684
806	12.69812288604507	18.52218370124052	27.198500659233986	33.01401291615615	43.54582046091517	176.21427193905086
807	15.656969765814189	3.534031675411597	55.733626907927615	17.111183579540512	111.75060632187042	122.9013744156344
808	75.42744886413966	37.03824144510243	120.97875736894977	54.838152155792756	72.66489559500293	102.93687471664248
809	33.25402578204466	37.33312505141696	162.41729533173483	51.11197266935202	79.09891847915199	161.6307072409939
810	57.77512107186072	17.884306079092475	30.474840950179228	11.629967233311554	32.6858780934443	28.62464744650609
811	47.52892238641061	9.033796278166111	20.712466213369122	19.76277954970319	8.975437980314753	108.50258794348235
812	81.93217494022596	23.27649549029171	59.37984727849494	7.233501999583502	16.262871559583978	119.474810590991
813	25.045822264214546	34.426483552279784	37.22304486430048	32.796590264962184	105.54565743422444	58.128781300265544
814	127.38026144824133	114.74628472391022	123.2042725484812	15.425913798810114	32.118630813166675	76.34619046783013
815	152.36458392447622	12.0792917968613	157.1108534338848	74.19613000797548	181.538452825086	159.58181529837847
816	20.397978574045677	7.790674836649287	54.21256778880801	59.6126169265557	25.081591785420606	167.75774292906002
817	54.763671282911744	63.636035014703566	103.6594532197681	58.79570054405186	154.85116425748762	60.616218481468835
818	4.926192457806298	7.457353076414649	96.2829250993527	70.44857211618653	51.5319507428625	142.61863508741015
819	37.986776209341116	51.001326983148715	38.04275937859523	53.94312091770406	60.80933901186207	168.9908909458932
820	28.50005119720679	21.939650905617246	86.29935228672717	30.980318836026925	103.13996288524505	161.28626050522342
821	1.0821934106826745	7.07298054804393	87.43713038532046	21.454881033602017	50.106887246526625	70.80683217677625
822	15.501833438110864	22.06157183113108	85.38054984109796	40.32761260648991	84.08290441256847	159.04403664802987
823	42.210963527199084	36.076013634624665	98.58598023765938	41.12323031342665	22.067006890861702	208.2172881557006
824	136.024665418197	24.569891550994544	298.7329805012284	46.093776463040335	68.95606385171922	246.39439129619433
825	87.29180143493106	30.136799760908616	39.45349755441751	5.563000002901995	44.226692235904956	216.28143406884814
826	56.13459964208829	64.06812942705969	281.86388002102035	39.75662891127612	87.80471078665498	157.06837427498795
827	67.61454232351325	86.93136327106585	228.5662174230267	14.873401716261188	49.89361851925868	185.32097267993998
828	99.80899732029708	39.07344798973725	164.76579105084852	43.53183716914043	112.91202557211888	137.3539022119793
829	21.06216530010403	31.757962647630915	210.4415322062768	44.49310129247084	30.069197640251655	166.5466338597091
830	79.58626416802967	50.847173293024554	159.11828048914285	32.33303817797832	29.714815394755476	61.688605628110864
831	60.89370484035744	76.25588176117189	172.11160596318473	42.63438799888023	31.524688249660475	259.51663852190336
832	10.564354908607045	32.67814108381325	112.8675261058258	44.550571637494606	114.43603816366995	84.88342928708406
833	37.02508457542512	38.14619637022634	66.4536029754534	16.19037817623486	26.766803063044723	79.54443655358429
834	27.56102985777725	36.98346237519971	342.92612669369566	16.7269620602674	132.68390375008406	328.2795711076774
835	69.8699371302727	18.905843344169128	53.21081651442275	30.155470488163363	61.53702392146009	197.59164901203437
836	25.862319345336488	24.061141354735057	61.16601023811175	24.451255497750207	9.34961569909176	9.266638148787639
837	54.15128035506656	15.791946019475601	64.30296526370554	34.09347346654365	96.75085740608957	103.68200853003508
838	10.746707145797687	26.611531607593598	42.32963203910086	51.59010698568036	44.59808670695574	30.698112315441243
839	47.412685342230816	176.5054857364657	42.79787562838028	33.06505328236557	77.42633016106987	108.76500800151881
840	26.96835620367183	38.23610320119841	154.89520156550228	90.90524013426513	24.980185629259555	211.39493587242364
841	47.24347137074289	21.026932657253084	150.5046883293223	15.820662129624239	90.30344497006698	126.26345560112361
842	44.307381704252485	20.893869631667553	170.3735144865971	67.08679903054045	103.48721956965417	177.42972285636634
843	56.982194361424554	30.42492140146226	211.72796570262344	95.09229894478057	58.90862608147164	41.89530247687569
844	69.61966869824447	51.92184561201395	45.31274245624789	31.62564701428677	57.132697924386	146.9612002387377
845	15.857280972546977	7.124470205854701	137.52373024601013	50.69105861603703	70.53215465041549	127.6592516552047
846	75.0620520687158	36.78520291590701	37.835082115950314	65.68625791411598	55.313951721106335	143.59197671519652
847	111.91657278284683	4.1448570648323475	44.54632180525069	51.72715546222443	75.33757818410085	19.578458571579695
848	27.531146704212613	35.81425309342487	147.97937498203748	42.45567343893299	114.80573436756876	95.30343554809821
849	20.467911425003937	18.666700646959892	280.35846600568277	20.955836132774127	47.03259547137157	128.90966249330174
850	94.22662573646933	26.185899052812786	132.94257790175817	122.59054327083503	62.32980660374108	122.09508898557112
851	72.3869811902387	22.38313241566885	34.89680202914097	30.25170456304354	77.02882004439404	112.6035000965152
852	61.14411638460696	5.068913159407899	120.49400807580636	48.950678614183026	22.27946887180235	93.89889450114379
853	32.96316535981231	6.315283133471389	78.3999596539705	20.35274033899712	13.41312575360399	110.41024746259278
854	15.716507920521668	84.24017496295521	58.430000354323546	42.01536424356608	15.567109187586883	35.0377963208377
855	73.66220246103923	11.02526312620035	133.31399259165386	32.49642455167304	16.590911105145135	142.86521316076116
856	87.78491298900016	16.671646645724074	265.58157227715014	41.13461330489402	39.19913953498473	68.45706078369548
857	125.32283235794989	11.88430233054722	125.75136758428488	35.04713265013494	109.8522284197077	267.7472435322267
858	37.745518904734844	37.76447852165703	89.94762719392537	55.00408601321736	90.33216511814405	125.81014904814168
859	37.25083830229372	34.4718861817539	175.76282277816543	59.851565248613554	91.70171099931241	78.64013092049521
860	21.6343509324042	15.386155958068787	218.0717998018372	22.003220690884994	27.134199911552358	56.892944297043
861	35.26896536053388	28.07755247964235	159.67651731941694	64.15204693924709	26.103467618853163	185.80555119305907
862	13.91240770115701	11.287213300103407	208.40210268896493	43.15546877828618	50.00165009636801	198.49709246833766
863	12.94643060693584	9.477040101899831	74.71525465361208	73.87915161653592	46.71954794109802	11.91404665086036
864	40.95563485198643	25.128678887558902	65.1222976446063	44.40575059399189	65.63909344111129	37.80074722952345
865	38.204139493176164	18.012576908209464	48.9988648030099	101.83943732378346	39.79162901265758	54.87259218672848
866	8.540094227773514	13.063273612299009	141.71270100092337	26.30091847676146	36.13658015882599	130.73978898053983
867	42.77390795305279	27.12403073315046	161.80352331599798	13.123938562978958	54.85396171770107	126.32311019238833
868	59.5781404948921	22.0470445654801	257.6025793692778	28.417925794641075	7.687694516085837	109.02579578020888
869	66.2001002838205	11.424001597513893	185.84552548132726	46.630982861420264	52.49161077410519	123.05671469833995
870	17.804291985651986	21.657927212852723	102.54298132392499	63.953876683868884	40.815397618291776	52.82678029589409
871	47.43760247405579	23.70618541622554	47.73819499112973	31.99318695562411	21.87759535822271	51.94435941164178
872	55.37840725725798	17.6388519788174	41.933643703848475	15.781814421578687	52.45717541803156	116.71950795388422
873	89.34151205893897	27.879232607012703	74.72803535026928	78.23026014614383	91.96312551509936	216.74210177455177
874	51.4340536230699	13.947953208702637	39.45349755441751	33.348285684748056	5.087292281275665	177.95628245476024
875	47.54038610331901	32.999536225643524	133.9045014199917	37.071089362796414	21.506011499503117	25.126855928757127
876	44.741966949739925	24.122669562013563	142.015423972153	64.19848383014866	37.00490312049986	93.24390334463125
877	110.18221320042272	7.445447762412446	72.40706186576159	65.23657219938399	48.88691870495714	123.54635787900028
878	76.30098445652207	45.096874654877084	34.604596568052855	43.30876286665366	72.50267465853658	37.79785780715053
879	112.53213938769723	23.450811649420615	272.4641234412745	131.32125722161894	105.34349926851094	135.93903656189767
880	122.79533108974661	32.215508106421844	59.29868741086457	27.5770809548703	40.86265260814364	103.56668929545984
881	117.57928603299274	16.02553999492392	21.777327021434157	65.93153347121147	161.5722335628179	107.63766970255051
882	38.24906640456157	61.06269751714975	118.82369947249465	63.661249143309874	45.4264981469707	147.24839047898615
883	71.3285640774068	22.179659981490502	149.2410316009162	49.36290351353061	52.75684388224921	22.116929322584934
884	135.10666157289688	8.483434579341253	139.29232381851472	75.21433162985386	32.74199275780565	170.52631020796917
885	28.13007692079032	35.39265723719843	90.91367966185399	39.15717296928226	48.282361498633904	78.33406930401871
886	103.88681576360858	68.62454162333395	296.0243310207362	97.64095137980037	102.08667632772936	109.37977479812113
887	162.75677808953736	67.60404353039954	140.07440683735263	122.0651769544728	38.678849641327446	24.1977038090168
888	40.22263879952521	36.22826875901456	277.2504942522382	26.979994815404577	84.79299718264369	21.172532637964313
889	50.789476797552666	19.78312049929063	206.61771767228365	38.087647597825374	92.99966988453676	76.23423378961225
890	51.70433240445037	18.275557791306262	153.75072838995493	49.69498745521567	71.36644302599984	124.55620942857571
891	19.838708913079262	29.354946108979593	23.629025898379965	80.3727579234223	9.083703275607355	82.093863775772
892	25.465528038627685	16.062304098515444	134.96930550498254	27.753021419414754	30.784539913440153	81.76341250105358
893	15.848441548550516	13.309644079343325	86.5266118210037	3.8007295610886604	91.52196878906513	32.81255975626999
894	54.46019285899857	15.889423216139772	106.04494718612283	53.05408007493539	145.81393352446472	143.79835448311746
895	15.088529169588595	21.588143246007046	95.3558167780216	54.1845686844558	13.783462346836611	81.80046502426521
896	23.357094500930348	39.56550208297786	279.8509343761271	47.409796263412495	46.83101663708247	109.45759109653942
897	72.15646087529761	27.394934833621075	85.97940065724728	15.843886395531305	18.753681711490703	33.3825557635483
898	15.708511324547825	10.890916598779565	106.58121850513173	17.51114890681597	61.54431689355672	198.34274567247166
899	9.622674239918334	21.28301161142269	121.1140448120635	14.307823783201023	119.11674397250202	123.60118609603107
900	45.910787632097176	18.837849430179592	34.141139985484344	4.743066068457363	81.85899652093957	82.43556216343251
901	76.78074008025534	34.71439343166066	180.80385231887016	51.886480435265874	105.50015235727166	94.46356526140517
902	28.98778881934194	11.393038858913286	270.6524068548315	49.27087616874924	39.732729731859116	132.12432408227602
903	20.09622658852226	34.46770990000807	70.43213992807831	44.97360816411342	14.733629169378048	32.81524182081306
904	19.165998806582095	11.676581193584076	45.63914589213932	23.543465552904138	9.603111247714791	91.65810848917988
905	107.11911420554904	25.9571309635265	38.55644127780849	26.088489189458183	35.008137451788585	144.55517838306142
906	18.994645920335447	51.11383490606953	59.66215003978137	37.73935837467599	23.33587113158038	143.42909089082846
907	25.974251266570665	12.765697315622894	49.936806073577415	22.27413028427731	8.709193526376756	63.64744023939117
908	76.20924526508114	18.56212690087611	88.05243161259446	79.50308403894846	27.29377408420766	166.36290566889866
909	34.57799642050272	13.922800018371394	77.28978956947302	57.86718988141755	45.151251271378456	109.2460890010994
910	30.329060354848725	16.418668686193833	345.5447189439734	40.9021758752882	77.02426679114274	85.28365659410815
911	5.116877748855107	15.537817934424707	346.7278035986739	35.24222911915978	50.19150946196291	81.69935024031113
912	8.169407605157284	22.266865049932747	46.522444527868835	23.828699423948372	30.13130856381485	324.80812762578256
913	6.339458949832496	50.52635759910832	216.65144936846892	50.81336665616777	43.43896799145508	30.71613742277907
914	12.050114098479606	2.772116762991099	137.9147882954051	25.591140036431707	30.973526325530486	153.52455769027756
915	148.4357074830091	12.484708664580568	32.46351553437844	79.95423199854739	13.305626755968342	121.98177259329043
916	41.94444710827637	23.08572475380505	133.51223780228858	33.0698762392232	23.316262031118104	186.80862475830213
917	84.94674542475454	37.47173459699024	237.01731068933816	36.03167390863493	4.4960262979573224	72.85400768768474
918	55.39549919602456	61.90240968811563	295.5916846699523	42.61562873094552	60.79196011439984	124.73212667180924
919	66.9743799503412	6.99381773287758	107.94466453678584	35.225002217884956	65.21833822342455	96.60421582691642
920	118.91911851422152	20.256934591587434	32.46351553437844	53.95072104862232	23.14920772902272	151.90022300718914
921	66.46110202997187	30.685455627092068	157.01917246970604	86.92633000240357	83.65098765554589	50.25051074930887
922	23.777735206035086	26.21318597146127	130.6089710823072	53.165187185304696	69.28050656192937	127.32917767046393
923	35.48569812936637	53.963492733269526	77.07413829775874	49.95421552616184	50.68366920303873	7.417629593763981
924	85.57956174905405	4.199945431309383	119.78567088284198	43.66142719566051	49.25040311696787	173.3687187767709
925	49.47668061874026	39.18399893713093	104.95475571731214	23.928582106467918	55.33220112266547	102.80522390666731
926	33.39448340137323	5.343717519204101	53.20670009706307	18.974281799033225	18.947889644302244	53.77228627045677
927	14.556456003332443	31.632571554173126	344.3233347275357	32.62512931944258	36.1848151968485	131.94922707617872
928	24.408200858831016	19.714543445553122	132.04461563266457	83.83078033422636	27.226280318211305	389.0417220386734
929	5.406895240690246	0.9913340825597741	166.9329360807922	50.08867512707937	20.86448912488974	63.953870309027955
930	105.50083170920033	16.325588339562945	178.91738219163253	38.37578739762556	43.55694715445815	28.902133957902773
931	9.31886089624829	17.743896751428476	37.77778059283103	50.4600479418466	12.367876256582798	54.102420643084194
932	7.042419784571148	18.782456548085314	60.98779553128535	34.95223884669949	25.999367339433114	107.0621443351187
933	36.362690419117804	23.74465721668541	154.07774119788232	11.075563465535357	54.35684778052132	72.26970522687292
934	28.91493101343629	14.508745384317457	102.61251433571404	35.191971869067004	33.906728616316116	84.15833736285826
935	24.661841470440418	33.29033812608139	139.96407107764105	26.170135494897405	98.89623635269334	139.8785075002738
936	15.816370192637647	50.58619585479393	169.57369896267173	100.82931503191871	66.71180932707962	53.36966437443141
937	54.11191758414951	59.115443806260416	226.83327199172237	29.263438471525486	88.89792780483224	60.68629877097884
938	19.38361399114735	17.58347184983906	220.61964445070876	23.30952647883993	3.986026945048902	136.3958402771271
939	61.36148926366228	21.988056495481505	245.56465832661544	45.96735069276795	12.153081407417318	130.58972830694697
940	84.73675985073551	29.43781748476951	57.418231309777944	27.249592139315283	38.282623390941055	92.28059727495727
941	21.11983758864171	36.78393888408616	134.18918325725892	2.701465604510543	69.04572481171576	142.71398540952364
942	10.96709797039084	23.392421492884854	37.77778059283103	41.820511168790674	35.63737038783144	29.405978226900682
943	21.097834167690834	43.74472415175665	73.56521349936416	65.88813792603607	45.66898514554087	155.5914993199967
944	58.36373133403156	42.80121691078998	231.24528401282873	37.88473254762501	20.99860216211442	117.11134113801504
945	20.7954267059155	21.380068975467594	176.21564573045555	37.6953125	52.768987483550056	20.202370472424224
946	76.61194107267545	69.6660394716397	25.687754534646007	82.3703164605641	19.963826081356263	213.32160730421282
947	54.78940300078895	19.21478061778102	98.02779609255069	49.81277833331949	107.22645194737584	210.81076433613478
948	73.39684972421144	48.615283142288526	206.45651965943748	14.477231796117502	62.450546108328915	43.73141102016322
949	17.318310876178042	27.709806090607064	47.41844075885082	33.62854030027617	69.67560559063652	155.6228159686117
950	61.98129239409292	36.87687988661892	78.79495138270802	37.648154817126674	43.84495211072811	286.63168618796254
951	49.67958015325916	10.603926460428411	267.78336612160444	30.603341053593773	52.86456415886993	151.99584538654506
952	20.78727889984232	7.7900180058399755	106.60518946196441	59.78679705826075	23.77074193198585	247.328074511227
953	22.593138458291	36.530906656053325	42.80550136861164	35.24019361947222	20.349392578657294	125.30140237350729
954	79.71972294374088	41.56767178818926	98.22553389227697	125.10327575688231	76.01103755207156	297.3430900947276
955	76.17721297902804	34.9309851179934	28.636329507738616	80.11071983355896	33.56567782625268	283.5287289065368
956	69.17538012423229	49.8277357821307	86.5266118210037	81.27345974793626	20.455322707079965	55.018192264945775
957	27.14064776958242	37.155402582128474	305.74219423749514	87.11081075400301	71.46078771114864	300.7653851589142
958	72.9320207513744	18.22566010963347	128.88004995343917	90.98948417022024	70.524556157968	63.109148335362654
959	66.64128958582009	27.189016716403756	95.79842321575549	33.71728105147131	18.42876359241623	54.13151810582635
960	38.97562918555846	24.175158918108902	358.16487401836434	23.81284922746705	84.39888008423249	291.51279307538346
961	16.669686628758964	9.398032061551175	89.22888115382884	30.598356654102204	29.085748262530085	24.14974102252606
962	109.92262758649424	59.740328153597176	41.88712320912465	22.12055004218942	84.84890858966017	68.8159328785888
963	51.96480370526956	6.5740284249039656	28.636329507738616	76.71134338053969	56.731323429071495	256.8410255258853
964	80.43408660641337	68.31370796050014	332.45881930153706	50.39037866339982	68.95941206750035	113.24669745137197
965	48.75935139647244	19.5484746084836	23.87150606084279	31.66225685243885	33.93573001246813	213.4459525946578
966	82.45758411233513	30.477596512820746	37.50650115562324	72.6736960321319	27.222323457914584	138.70523649986845
967	61.930608872226735	12.026163983070623	146.15890696918126	67.84428936196134	60.16581121384283	100.91398334847075
968	103.58711130265613	44.58861607897122	106.52547132329157	76.25608897051862	103.8896692340758	147.84407583010096
969	36.884371326410474	57.08809894057968	44.44934971336933	44.26637594365017	109.49499340020947	93.12774629575739
970	66.98707413179446	60.24238468652886	96.73547356742239	49.961154229213754	73.45008496824249	132.42969730825672
971	30.47193037698389	9.049965210447306	23.87150606084279	12.985029559845415	22.853985583307487	193.58554409576288
972	48.980525061093324	22.06972655472186	116.381247504355	9.586046449870654	20.101796889764024	89.95962399821197
973	15.856036536704886	6.558150530363439	34.15118387384765	32.65543930288572	18.491430823925324	48.975123883451424
974	45.876539324054974	16.709186991940708	153.665822923927	25.065003990600683	41.59088643088105	194.52641787735996
975	39.732358991607576	18.14558241707559	112.8173778726279	9.866998750719235	63.17094312381993	92.58242400541435
976	16.173759136921156	28.250126458619235	116.2924919322377	30.495209864944876	12.14649882164682	101.05160420317993
977	34.00584675501245	11.64530369481755	109.39653952249618	50.94685796421386	71.68530472285103	104.07852920020784
978	77.27126417111062	19.640687540299197	61.06017349793281	49.99236391885577	43.52417600707366	62.43318718877668
979	61.48855001193218	62.93307052223374	35.96529560751992	48.49106406448027	32.926174018916726	11.49362138403433
980	11.519090811561474	10.120041563227646	107.46289735183477	33.37514652977256	65.51218644554596	130.84176239916567
981	98.48329441131978	14.851090521539321	65.21374735269028	56.34070124023533	26.83392146948828	88.91446100542369
982	53.32420372706	7.016738497380746	302.6240270914907	2.7615971949911184	50.567428593856015	160.11064595812235
983	24.763060851584115	14.758528757156688	60.338926323026946	34.952951774457816	15.898069065333171	30.828915709125322
984	38.56956286181899	36.37191313659572	171.82471137364607	56.58903203179187	88.0053237312552	32.48798817425221
985	81.96412825416427	36.522525055447375	41.489042788901585	38.0251470478934	30.71143832267802	15.793962551629512
986	26.39876234447957	23.431228978759908	406.95312719346924	35.703125	26.992100443057872	110.96085499099235
987	25.089943260958858	3.506429488811912	181.90638006009405	29.337326500488913	57.23802852815634	225.74355462421562
988	13.850753846637101	37.22729993011738	179.46732563766764	29.269086504746443	57.7149314257477	150.15872225596814
989	99.23960059042912	35.966991603633865	105.31921388862258	26.96580494595065	54.29497481499676	88.24557509959467
990	70.62609376313586	57.78197040180981	93.50527857603565	75.65571190045112	57.41902961168755	57.88360874422813
991	17.938459124824803	19.95348246709001	111.01516359838699	4.1997952229669435	33.34919987394999	83.15897766020649
992	110.29564159701802	11.301669674289627	61.752279756910845	105.25730693035732	68.90556609837233	134.51041964760356
993	29.58878375782922	24.025088866006953	162.98548576467257	55.4465308161026	59.080255526001054	139.9228338382313
994	65.84707634647803	49.422578471963426	139.93135458710472	29.49240712873519	115.88041396183317	125.17376258806836
995	46.88750618487373	38.10795962875276	78.11279516483285	29.01739907374758	87.57177624247835	70.56735842579991
996	41.15871172402326	26.221153249162487	146.59158999531567	39.07253411164315	61.65718661803838	151.8729760933859
997	70.2647068743264	34.47590398343245	95.49264811632777	8.43116986213305	18.976386504851078	38.25003909439383
998	70.12602399054616	33.55356545753864	84.44057566859895	43.78683891265606	72.59078241687804	151.33259387962963
999	41.48819022298412	45.11732227387879	60.059079647424696	38.51315617879868	38.73925573229799	134.21824438068688
1000	36.947621980575846	36.573091456380304	191.34734122186225	23.789898256049838	53.6803573457788	178.18694869176596
1001	21.54437431668104	16.3551291536872	366.82798640022725	33.87644392363781	16.68002792118215	119.01579070909185
1002	64.86348826562869	26.815016692876732	143.15429627543233	45.551741806879626	17.78050898129154	77.34516777819863
1003	22.84643572297746	23.992128352865876	72.92542052410917	17.52623678460605	46.98833710456818	101.38052085960905
1004	51.43698219974985	12.807473289853565	45.31260253894648	172.56736293684435	50.62231980752475	105.82645186832573
1005	23.964107397032063	29.39663182658132	110.82273511769836	23.438393863163185	30.791476496021897	34.11964598424528
1006	38.37619647916238	18.018143834276216	89.3755642532997	78.27312724901708	63.859625890288896	47.36371681500753
1007	72.66048931264721	55.2966576944109	152.612872967392	69.39978533115222	67.34437196094751	36.49881042214178
1008	123.14817289916778	55.48198469422621	217.7940757106879	124.58091098297386	171.7377879591744	233.01040773518045
1009	96.58790236599461	62.46901018700126	71.50686377853819	48.19842584602239	80.02875145829303	156.56712787530685
1010	108.27823931759475	16.152213029436275	40.3397985956614	38.897191230160864	34.43839679526509	5.188541169987596
1011	32.20592526953761	7.432152628962575	166.15964562987594	27.668048234324804	65.07194085567798	131.87302176632448
1012	62.33715663071069	4.449102143994371	178.68686983598494	67.91489425249902	71.21062390650232	78.7263680013041
1013	37.8958132906136	26.161249081833393	74.29283599304118	55.024613527780524	41.10577556608342	162.97128492305833
1014	159.01722830276827	49.298473882364014	61.752279756910845	60.057602761133104	11.325509699452496	72.79855823556369
1015	84.2525705007647	18.85523608917469	47.06423018923888	50.8453227094751	73.01026509891916	126.62624654504656
1016	79.09571400061195	55.373018319727834	474.14496789144795	63.64154569061491	85.55941974230906	65.1583895032424
1017	27.290874168789987	11.992829763504073	85.43938600234712	35.195689683051036	42.141836192115875	159.25662330555843
1018	106.04729214618969	25.038225647366076	88.59933371734675	32.104448565203256	42.551217498125894	48.03297789524005
1019	83.86555011574073	45.96040319287475	202.98856915391397	55.875306130750445	72.48421756359714	118.66605154871014
1020	31.868973704613577	18.34257292992052	189.8511293736829	54.59921808486378	38.421329328424875	25.488796091543616
1021	49.19164249954436	24.016701450185938	166.60679315224544	19.317029205861026	60.30793705415992	134.98832597413607
1022	15.503190358290786	14.125374443019822	152.4068631786959	19.3643439737937	30.300676820453827	41.71420892010393
1023	69.2909674808952	35.76033649533748	162.5551093920998	72.943247538413	66.80112947891078	51.80890064138541
1024	72.66669080308053	34.49797739098495	226.21680065231536	16.561966135309866	52.676807155668406	137.0314876297703
1025	32.49518754981582	52.732254478488144	35.98143994531528	26.33175606973573	64.09299058245745	123.53016054930931
1026	26.315987108994257	40.510822357215375	119.48844879377086	41.772701658606515	48.655955691663316	59.00002354281974
1027	19.848989296652682	16.055997252117656	207.83047401426293	40.63569365388014	52.1252852690504	194.34209048244583
1028	27.031362897163085	38.19653932563889	128.1146004377991	45.776798258387	3.8438174854339957	80.52783574840606
1029	55.47134045206928	52.429826259074154	42.48895228912455	45.80271884227755	77.21560022158509	135.7696657250088
1030	56.382987325660785	31.49668727591347	133.05748248013495	52.2930392547449	58.92153617379087	65.76896019887245
1031	50.05969169445558	16.33986067582945	158.0720959122878	39.608763102784096	70.16339890519099	56.050663509746364
1032	70.82303561884069	31.281976803806792	196.31958500253205	72.96137733870161	31.65942156043379	169.78032915640443
1033	20.777387171092297	23.773384868903292	73.91702650026329	21.47446584336981	57.67959610013244	82.74830916138035
1034	48.25702390787597	52.893489698084835	80.35990400917164	65.16650438735672	50.249044836275324	44.335877787680054
1035	27.95753364916406	31.71800963190732	49.43105905968395	29.813536428033878	51.81262781290779	70.83889978714363
1036	50.299365984218	47.04138605638351	130.15900175521875	40.99293959698131	75.87387785482406	317.40888604439135
1037	126.30401314032568	9.496518752058732	23.601834358435106	66.03463633890273	29.351838285984773	148.8386975923969
1038	23.230169309408808	33.02162900782338	304.1054626598907	19.865122613919716	27.00152950899625	22.66795234212852
1039	82.17030134795966	11.775209046794163	193.18437654851323	65.61625336986887	154.07081785206677	110.41219637092811
1040	30.21589086946066	16.739117631525005	124.24341521285899	73.73923312974902	94.27459193596323	96.62339208925667
1041	18.21363709748113	16.62880075361657	89.73341339621673	35.02262670194107	111.67342779569924	282.59568695388276
1042	18.776785092884708	24.836254999819854	153.5717161096688	18.863619398671403	79.1326065866746	377.13393081240986
1043	61.739431890030865	19.491458513774738	73.95106347759211	41.10349981299069	15.92015238569162	85.11049462414148
1044	85.20934422522119	43.94237160298391	80.80092392194922	13.484665391255035	16.943792996972892	165.98409659545382
1045	116.59340857233684	61.72055676869851	139.19686330571673	97.3037978870915	42.73641452978446	171.15661423807913
1046	112.52402335206902	17.22559300330665	117.73730125309221	63.95422717984674	84.83640480351919	163.9682972267258
1047	35.70824807304136	22.448311073986453	59.36851829887594	37.53264134454052	47.32977648700203	71.22198848550457
1048	57.035401878248656	18.64076712491004	140.4334321258388	30.629252049065858	75.83807884990098	101.29911799597613
1049	47.80838421827807	25.12182748986753	57.97669317315317	79.09670471194778	8.719608387684065	154.9851699133385
1050	100.37865636111368	39.377217596670256	182.1787160126662	17.41441835679051	87.33379969824206	83.44909845668582
1051	98.23972464961075	15.716850643793654	150.91966050519048	138.28411700277732	35.218484686298105	64.11779471772572
1052	35.71831641013301	27.894579267814407	221.3710176033225	86.9337250022266	107.15639895219927	103.03120899517805
1053	23.104562336933586	21.77029631711347	142.8599552967611	5.358330004717247	49.509633764423725	29.686163878239036
1054	41.944111332753074	25.222950260598637	76.46695618889211	69.2125114023407	34.02507709884037	78.47944831308152
1055	42.91591931528753	32.13125752758924	37.3196691529879	50.64935489255015	31.327799761598836	75.51655136983042
1056	84.28778553235047	11.690254580399053	112.80691749518566	31.624573716015945	65.77855410454252	51.667159122253096
1057	25.757292742542816	40.925413301369844	163.62628187314198	53.23128030043139	64.490042102603	219.94363344469141
1058	60.28999306342597	44.54429877521078	58.84607578083497	21.749389990659974	68.90950789935061	66.86163082360167
1059	53.45263589581158	20.45724606651581	250.6210663522445	21.10306579590577	45.58213418688565	35.65537912841505
1060	42.45499056359432	20.940317266150274	159.57493782502425	56.13274630845958	78.58405619423989	85.15584405364824
1061	20.573637250682523	16.73797764007585	159.1015062348444	43.53441365268835	42.85903906125574	36.1595387071763
1062	22.531807880664054	22.55960664663241	114.34040057376544	46.406659162368044	20.8447635066799	33.93737146623695
1063	44.48398327562862	21.102112419366225	83.3378863966392	43.70867908633163	48.31461140113655	272.75094280552
1064	22.59548458125902	11.866635277703022	215.25925659585795	4.16393790854883	39.28273327924426	159.66432083227699
1065	15.895884795832625	14.226297173914144	213.2568330821587	54.755626824791534	30.91805783112562	231.86363079649385
1066	58.01192236935168	20.997865710338743	235.82505074240362	46.34479592262629	10.686026175976492	16.883579538583035
1067	10.262682256346368	33.002955694480434	32.92260967316611	28.804929471014837	43.03170247556866	133.63593150103193
1068	14.76334411119998	15.520374811896708	135.6156390778733	22.60802552177355	40.31851019006696	82.15613412830747
1069	38.89243487464517	17.471143637019058	67.29888942760108	35.632190928927	35.09845792420554	71.83058633294434
1070	22.557680243949758	8.001184375829345	62.009434382137194	256.5217862460178	50.68516284902542	184.07878888888538
1071	20.819144830650167	15.625091743199901	146.12381923568037	17.548412632680453	59.19101023108846	128.01878859136613
1072	36.623088058490026	11.19647521684812	283.0059109861783	31.882256023258975	55.904844331954486	250.12707143685526
1073	65.83086087698483	27.38172815981165	40.47135896852283	46.95400182632044	34.15474564292437	116.38215256292807
1074	29.134839929285317	62.67339874522779	323.91080690629707	114.6900886596901	56.78994770018757	17.820986362478386
1075	108.40383946280834	10.570286516043451	153.37641534253302	63.52918251677728	109.06585838590416	86.06632177085334
1076	89.44989563289245	18.17908957120624	25.260782356892424	22.389127395070478	33.17337018388386	59.74706411929836
1077	103.24833009584054	28.6537047974975	101.2234478266923	44.65182846956045	92.00909677914369	84.6981146772631
1078	43.76710829694781	58.80595470171475	196.8593308283501	66.70585183891788	12.971188970817224	79.27354615657897
1079	32.73020861201671	51.05549579146887	109.14673502045308	18.48866130696942	94.56399000447477	12.614161909872434
1080	80.67237855915532	17.259395777137097	30.061539220228006	20.290169234380834	42.46570937251951	94.04870780126069
1081	32.45273010571988	14.339172197919734	226.8439789826188	18.301100297587464	47.05625905556046	141.59582006136372
1082	93.4267280620912	7.852861560754959	169.9582105996051	13.337060614000867	265.8832861035526	21.385143706271666
1083	74.81671250545088	58.39731777380746	40.47135896852283	66.36315274875906	13.825139265410957	112.5519984131857
1084	61.41294431426675	25.13870687143692	56.63378246148742	34.96770165502344	36.544062434048776	6.356516952685283
1085	13.352663016010725	15.578144222695324	17.31391950496096	48.61922689258656	14.968271395173536	105.07870135181156
1086	34.89127280577332	36.62050084155447	90.56808045900368	89.2963849285358	34.842158574595636	73.26733695820744
1087	55.228887502837004	62.015097256637794	142.79748035473315	27.60018842328756	30.887955762031687	127.67269660779647
1088	102.5204806312386	26.298981245057632	145.70189102100306	41.6117369453779	126.84557850025635	110.00622825763219
1089	15.292598200531536	25.252503223787198	70.06018119738486	20.60785207262317	21.107315606804296	29.262551834210452
1090	16.181648787575266	18.34638339478705	32.92260967316611	27.304222563576694	33.40925367677822	117.08518841496783
1091	49.55069687369639	24.159806437569614	49.43105905968395	21.57289903297115	12.1615855611263	35.12975477298634
1092	50.13368804295501	29.860078413107257	125.91846631571462	3.6308404635736653	73.14778919333989	63.79466878685867
1093	54.892994391656856	48.15946427893264	248.25615062181987	34.62925418650994	70.82284066368753	28.278349366205894
1094	101.73663715184598	12.75845479195203	25.260782356892424	41.490976674005324	58.34984943726767	77.81719826605031
1095	143.65268259222444	42.890460860697424	145.3766872737777	213.99692184694396	28.955345237490533	343.8725613195931
1096	179.68207176965595	30.091385634603142	68.58441284862775	51.04126166150569	61.94440320882674	13.929801011920071
1097	37.0164543886609	38.46617483511081	270.60625016803453	42.68310685123135	98.57983764573154	151.06089393604756
1098	70.40686170343596	66.4428259795255	215.79462941074212	99.75681887769706	87.1970177271717	42.46627816142814
1099	124.71706272055391	20.262822741998036	155.40542562432162	50.74302226988486	39.41071997874644	31.477547530504282
1100	28.180343197268474	9.301681276341949	78.56815182606306	49.50259533493967	20.56052750979454	82.74221969314279
1101	18.22422203214057	24.914944422302174	39.39746421747951	28.361232038915336	46.33075543763227	113.28945422961424
1102	103.8369522280496	18.2970627433859	145.56524774849697	86.29965092222619	114.81863182609564	195.86655029495103
1103	147.56716673733035	38.97501316229382	213.2680186544618	40.232024935633646	33.65459951676789	365.04354500538585
1104	20.999613803763786	44.9866143557326	38.19719726506449	29.305144666188735	55.54065789090977	208.55915769025756
1105	25.43168142444504	11.450450798389037	17.31391950496096	45.47092510670763	17.13572379380994	114.893976862767
1106	83.79099220739174	17.03295131200209	61.85897813916844	24.682438971444892	135.07402055107426	190.03072045579754
1107	128.74311362803303	18.980413681361767	90.55155094109728	7.554079774951936	41.33283881435106	145.418795967726
1108	45.293552336031865	18.634798787767892	209.41045507374025	15.713218436131958	49.64802839709391	208.08376027166432
1109	15.055024630736414	32.806778356244045	164.68932406086694	17.320563136013586	78.60192814135175	103.91917325873894
1110	59.03874127506441	29.967420069170316	80.22587304167763	24.30384527480377	60.529378677927845	124.3204401202923
1111	19.75615277602817	86.42169996101448	187.17443105071845	32.04662859676421	38.37398112680977	97.79576167496684
1112	83.31059770064972	47.39032185574202	167.60941583044914	54.67511442475104	89.67030991688843	71.17481708831384
1113	33.55687635252476	14.240533899095796	101.51545648882306	34.781423045616464	26.66754664121522	163.13918950731997
1114	51.04159558764848	23.21193179090918	25.64111186326031	26.683091382421495	25.028118418658025	46.807079862129044
1115	8.822409300344676	39.41988277957854	78.56815182606306	19.779631610251695	7.503323788057094	117.87264102909474
1116	86.80299119937312	44.62649166061086	148.10399470379892	35.6297973079735	123.38706546367237	173.13457807906954
1117	52.9702235014098	71.630773954022	187.99692045895534	25.469876916211298	72.94131347310412	45.16475597905634
1118	63.680573600601015	21.462523688879255	240.57163955956233	126.11771343797137	85.44888883864884	81.85406245063743
1119	68.42232302640768	32.360546523714284	289.3640984939085	71.24444729768035	17.809540084392356	107.05459749058922
1120	93.07505112708596	65.48440390103576	89.35181582762587	32.088716887681024	59.665181567936294	72.07771785454877
1121	139.85830872859822	46.13895708551534	139.24867530411814	97.09196031957285	89.281742979831	143.54716949914345
1122	26.76540888194112	11.834574303007718	98.50163490855626	46.44935512033478	58.571726728637444	183.1880274218096
1123	52.56094287511785	21.99788170066396	56.26646531612895	24.557441967166778	21.94621534653003	146.45017034329283
1124	49.682314773726425	13.079322750978644	179.00397103449455	62.63691078111398	181.4425560289142	172.322697486808
1125	38.33771545130709	49.00735371741458	55.187296503022324	22.944191603643972	70.966514965425	24.129824773576697
1126	39.99781441678034	28.947062681673394	180.3326874193739	31.354596924390776	15.799318632089209	233.46281565876524
1127	6.981806681814982	19.05180484101691	79.42589220164854	67.67803207639794	21.16792009301937	43.511251035944156
1128	45.159684659754	30.63213680955189	174.54097673570124	42.44863107403835	81.82989741866587	151.81800635989086
1129	98.14915932806883	52.578022845368814	266.07598446347845	43.70434843552838	72.77064302559545	82.61638870033454
1130	67.44654142138818	7.985172119960871	49.30574935134746	23.101139770396745	52.667845909984315	85.55549241788883
1131	77.22456825162826	29.82402260546585	165.0302148146145	12.980736765589967	72.66230622020785	41.78142602921969
1132	39.449403215621636	5.170615443337618	42.705116848041555	31.990135236968804	11.667924820236506	69.63047459616338
1133	3.4850264825457797	27.366979708741653	191.32462552329432	47.356814900181	82.98390456626369	169.48974498457935
1134	87.49160813552706	5.619942659241646	127.52619337410836	60.97109750894527	11.747472775353259	43.24280854341744
1135	99.60244292668173	59.37616428237593	360.22608329381853	33.58086280791231	148.67150798036673	226.7631918572201
1136	86.83861718481192	41.456389343588846	64.49340266117463	8.242262477443333	59.96173312277518	203.2543970362038
1137	90.76154838202888	39.95458755233023	117.02738490756998	6.325813549477996	51.829404532802165	165.8212464346494
1138	30.452054783436985	28.500424900568404	192.65473969819672	36.050813205980525	22.768637013475708	4.7371350794532265
1139	64.80918252082111	12.665796216536414	44.39485384366147	54.263937537539775	21.887641981220998	77.95500759192004
1140	174.15599556436644	21.865579811083297	97.14784928325139	30.969229162302806	93.28791083447699	7.268036604138807
1141	24.507643461024468	30.745826748141898	140.61427910522193	44.555965763105256	130.09698073265173	45.392215037770036
1142	64.83664661887977	22.43140084084945	127.2083159337478	50.70228867039451	31.08190219915163	104.47404113753065
1143	55.948923830484055	45.595848699301776	29.237061075909207	58.667577577512745	101.4934598572678	145.12958725046212
1144	97.22987585065904	8.185953940680665	49.9493398750682	80.3533162105049	23.98140918399491	116.78828204437282
1145	68.79576981536383	54.37310809647863	50.28574618192999	18.536897162309046	19.788695279647488	100.96822569323427
1146	39.73648806108757	32.739983533856275	34.01094962963807	35.607373076302885	54.07320857191235	185.65390638314688
1147	17.077044872529004	40.78733932224977	70.61551612710223	22.04990794882731	37.745744793792944	111.18196014532617
1148	84.56957391781988	57.70954686987897	150.0393432392095	14.73505277885043	64.36142363856787	106.76372945435146
1149	67.66786606513344	22.465746767735794	43.9176569663536	26.106034910463478	68.06489117418009	157.3257347483794
1150	131.81190897925302	35.291407944873	88.62284024166682	7.55505206107197	130.40122416337073	69.18343483992393
1151	17.95631873638462	7.744091673572431	148.67295971633578	88.15869553218847	60.55356104598732	214.91523555094486
1152	27.305788398345815	35.23786192427663	54.61570304476073	26.41062892744165	19.386783511353208	116.83004983640518
1153	16.18028935998873	5.927518646487636	105.12144117647708	29.783864575003687	30.523114210993867	218.28342357091248
1154	17.70692751820625	8.28853600472137	203.33399792025827	97.36725569010014	36.655293613975566	185.90580724066155
1155	99.00826013187395	58.334533126844796	162.12572832613066	68.7148793905527	47.907982841550414	228.8937600914745
1156	24.723362006536448	17.27590305049267	94.52963165663408	27.462543571899463	17.60054993203781	16.834874463430456
1157	74.935626696158	61.156063900188315	87.15952331808269	42.15764609387039	31.50142460583752	95.45884273087317
1158	119.59898083931968	18.107607685312963	78.04422406189857	35.6057638602862	27.22483580708799	39.392286835311786
1159	40.78335480501716	26.201342454398375	118.36402032077005	36.22440234126285	39.39346858848102	160.9241954096506
1160	29.21308982818439	21.39751662702836	182.3196905926217	39.24726809573522	28.187492692020257	91.64382662046364
1161	8.316152358222281	41.03659290121071	110.27366555460942	65.86992291279347	122.82134466961114	105.03760981237937
1162	23.114545201228147	23.367295897859577	72.50661780309532	25.96239921686174	60.93073530160728	35.94718879457288
1163	54.03880949955232	32.08455929746425	298.33381676093063	36.60706272874097	34.79149428151686	77.62351941648589
1164	35.66322545952626	34.291836213337405	63.099814136782285	41.54293735719973	41.16233673666431	106.55761871820343
1165	16.314390606408182	22.256389048869632	81.8246435109854	2.213183660540445	85.30421530631925	25.950204922669965
1166	45.88994872465447	25.75477192929743	114.02558725544979	53.718231074393756	138.44329148141225	121.92169640770112
1167	45.53192980173064	51.450527242585565	27.899602732684233	5.396274779339969	73.66311503460577	82.66067542648615
1168	89.85514389899416	57.999535131235774	105.3447912318063	52.33845458616755	23.490058581724558	165.93258791907184
1169	23.73485445664637	17.95530303678106	178.87647627908407	20.429521899163017	26.398407605581298	127.21259643994837
1170	38.198001397861326	31.236248194908832	33.12179123793836	34.409555828993675	6.432962837158148	98.75495268558251
1171	49.135465249781646	35.895527884670265	27.899602732684233	24.414077812495197	77.63460354822983	57.04581109598349
1172	49.0595774563719	8.340949470780407	70.56093200515978	13.298291436855399	26.49948767400727	53.25398309568207
1173	103.42525986455996	29.9029921268904	127.37907546901134	58.05572519515876	74.53991899597008	117.99907032551896
1174	6.585229656875231	29.314473880768354	179.36039368178749	5.391583432120621	80.33801436603105	188.47714511982895
1175	13.658460075964951	34.25949015320954	73.88132593015308	29.152548731881012	32.50253174530772	187.2884191257675
1176	34.07358800323298	31.714555795665913	140.9878143022945	46.81349415353741	11.923714232154673	290.75562384587533
1177	64.63941272449932	24.830624050697363	145.15610414627022	60.863910393425314	87.51563982017595	65.9690235155761
1178	48.02778200040336	26.060084022860796	137.59018599234753	98.24256895836855	35.29954466110715	189.99832099891088
1179	25.09297093931475	7.2385343619577975	186.03507947833063	26.166007096386792	35.493596832622	131.24331582714825
1180	53.91039117358784	24.809224486648233	36.92250978083187	66.34395610473645	25.89687878275057	249.1353481381045
1181	71.84697249902317	32.65149720572382	143.82154305154543	28.07827553260288	57.578617121794466	81.15151417295598
1182	95.63671882977474	4.370662609992977	133.4467364435629	57.83981473077883	41.72717904080175	145.91456629651893
1183	30.69141074004935	13.350065322601864	248.66948945929326	24.452863931938055	8.336653245195427	134.32316157227586
1184	113.09712381592996	50.84222136897634	36.513585018555595	25.013488659247656	84.50942778050897	130.76663920505717
1185	14.520874256895496	38.1704441072504	74.4617610826214	63.97712489449354	37.6778724228492	153.1747617744298
1186	61.800592122127014	37.90203592788135	115.94284998870504	45.05812233561276	46.446796098375295	20.845853720826632
1187	104.986296131868	45.38628186246179	119.10462365900463	52.92192358302501	101.57691221359622	148.5490781300283
1188	65.46595383092216	81.15212979909371	175.00687434182274	62.1892853907104	70.77480105227608	130.08690169867523
1189	18.455576166188273	35.354417616059	33.968926086250136	42.331724141291645	97.45650517539082	144.30872364811236
1190	128.2582701903581	20.50889099191672	52.58003876648029	38.082638879589254	77.37612024337507	205.2102947999833
1191	16.934694853185512	16.107489134165988	450.4088275073157	5.012210812871503	72.1626844151683	128.51293531391798
1192	112.55733517537729	19.21892238632672	130.94220355560338	22.817619439075038	111.04142043400721	309.0668122981038
1193	20.97933097201737	84.9945521908912	149.52832237574555	62.70257332371627	29.422160499228855	54.03796817983521
1194	22.667390176034342	26.98206015919782	69.0127812586247	50.40216316546159	133.2503912885979	178.5022308039245
1195	44.67803560349272	32.447847101536	190.07457040770558	11.217113832475487	27.819202429872583	31.783111367719975
1196	115.31785947342023	19.82899851937798	41.49824170903396	53.17975525104258	115.77004047035577	228.62354759893748
1197	11.650752635105446	54.5083091158809	26.363545484147043	17.09076515373256	57.595177767810675	31.30337033453175
1198	39.505883321944836	13.87276310115584	209.09597320583381	56.941056175016776	56.19454406102573	151.76265174877616
1199	24.765924744341422	53.90119431823273	60.2485722732748	31.412251884916582	26.618926524149988	40.89124299669426
1200	89.49680712668112	54.23437007639166	96.71532597558907	67.51285775253528	35.12240384644999	204.65578972413326
1201	90.69729403630416	11.00485191845262	57.23623478414373	92.55337658724395	89.13124574067815	70.86807642360166
1202	77.04690995502781	29.278770708220833	170.16865005358528	29.31562785234103	17.11037605875658	107.33583948119933
1203	30.68709947748109	42.054822700080486	333.2441950676638	61.9412278055326	79.96023429557667	158.41287118270301
1204	63.166312720817736	29.789054880608944	193.7981431570945	17.482135482690786	66.20757101047013	40.12979929140206
1205	69.59551331376409	33.76434270073527	74.19122053850288	13.339850613102188	44.48560026402156	80.27724602159532
1206	102.84739500093225	30.651018573208873	150.73831054573336	93.0075188335347	73.43159272804446	217.49353567799244
1207	133.049578439302	35.668761295833505	43.11345661857284	36.6595779560309	44.22910746664625	230.34865866142815
1208	18.007798942511165	22.85951717851376	311.53791477919776	24.41662674033727	56.323362803633856	26.157907886899732
1209	108.50109954383417	14.781430596181881	94.05697111185015	77.67211264852305	50.27268675782301	202.9486136019116
1210	96.46000753862612	33.1661669886791	72.04435486978501	49.944667908071125	67.40935765629123	77.9800888714965
1211	67.56532765839972	46.57456733965412	185.5510705117769	35.061660294159026	83.00568977065221	102.32236328306746
1212	7.285524415232156	24.042705163200313	32.24072977481436	20.71080747611761	60.253678838711856	15.608158237890988
1213	56.62947210542427	33.813767400599396	311.4008663954347	10.757681309073915	31.29543544907597	69.02413558563771
1214	80.62561404563627	12.480510356994907	132.3965036398754	17.685956152946478	87.19353068287728	30.13893370285648
1215	56.78426283717224	7.246785092341003	206.7615167859649	28.53519713329021	22.656488672512044	175.40897616112738
1216	16.129129989820147	34.393159487835135	228.82584198672095	37.569016092944935	66.3332928229293	33.977291728264056
1217	105.6726997531697	32.13223131777855	33.56519640670313	27.168856856243714	80.00067233756783	179.51467831508356
1218	31.115874657123097	27.52080153165756	260.243808231115	9.942400797501781	18.964182597617125	177.99166499403887
1219	101.12525379729045	42.15288166589869	81.52109820853127	21.90713634139944	151.37208419499004	77.53341102279134
1220	53.76863821821289	43.85370121193138	49.42247755206161	64.61951628390315	113.97091506227831	58.129492145172435
1221	51.649957650934454	67.48107843855092	95.48855159984198	46.53826188504574	29.070215043086797	96.23630759981606
1222	22.26111736512779	0.5674055032575496	84.22939874989926	34.336776969637945	40.7675926754184	42.14243660987169
1223	17.657782408794393	36.74544393427761	211.7339909637101	39.692088280926086	49.130805570375436	129.89002307581214
1224	42.57451071421645	36.74853414090318	103.96883139852187	69.02861568454922	104.87224166934693	85.47413154689721
1225	18.864339281002902	37.166493870172395	69.51185879973248	63.63101989206901	178.69813585467134	202.9815748525325
1226	31.493984314050085	11.974093168322781	127.534434385581	55.3159859975827	71.77350702569944	166.70407531564663
1227	13.546841772054117	11.91851863386475	134.36629752434348	40.44055560446291	87.35238533802706	157.2338259677045
1228	31.62902225295498	8.600180425664174	90.26347025215556	25.4908296563656	46.023308752653996	57.260418367808
1229	50.07718072676432	50.73996312153235	39.36117771286326	35.15274944594831	88.68816714744914	71.61818429630435
1230	16.05051280595821	8.712939660952577	328.0146880757237	15.379862814937551	58.75902445856522	102.7854462715441
1231	38.49365751936987	54.422484406797544	49.47141068581451	8.974534153337679	71.86803733106754	149.32010927148067
1232	91.2238237852425	49.98676124784269	146.3859300971084	2.57248435976781	19.19514119340023	245.32042806655505
1233	42.972871764424305	29.396585402588517	75.11557423906943	25.930647241221113	13.036383562207607	19.08289130155641
1234	82.76671671205878	14.274228863840161	262.7387881241562	16.120598243990223	96.70243774307916	97.53359533714969
1235	30.169821734029764	17.301394760268167	81.55715775222514	54.43535654466475	87.72294040804964	123.21184656481346
1236	14.154708677344034	23.769631152855997	128.8204499169405	80.24191616615265	99.44141770083432	10.380908432680414
1237	99.92648687151188	4.417776171047904	46.59226235433237	44.83917192241109	50.42824730090882	147.19386084923818
1238	53.27965529619938	22.068787972788417	242.00264200234363	64.48073099505584	106.97655517203678	186.0524879583442
1239	75.97681547696476	40.93023221097083	98.50163490855626	29.644876950337217	22.96877159065737	199.1783659977006
1240	25.973318127399878	23.963883245319664	141.33507511727066	10.811654824096097	22.97133409145856	139.40605255571316
1241	89.4360048407677	23.895893981649323	55.50203918080931	26.184505274341923	27.66430326118404	74.86828384504275
1242	91.05623299863448	9.230119321636659	459.1828624345256	52.62774074784062	112.4215083473488	113.68589347891248
1243	54.10521680037766	32.25830327568602	51.684976020269374	37.63757519621038	67.1837828348665	206.25593123721856
1244	122.7147631909502	22.494933935552968	72.04435486978501	70.43658552278526	95.13047239425494	134.90632612072935
1245	142.63760167851132	13.066740233026094	190.0461376188112	59.86323842779871	64.5451844916757	14.25639387206146
1246	46.573575130009345	22.217910085434525	183.41498431910713	25.80012152591443	17.41700333021966	161.7186145077935
1247	48.12940705172498	39.204060877442615	218.3069311830139	14.332363021890695	70.16969493332668	70.56139933130608
1248	64.47565243151655	47.60711366086127	186.97701558723776	13.29732310955415	40.51346806891139	38.770713733541236
1249	42.627593467770566	22.367693768420164	96.47070096993119	12.917913971430952	71.68201772119211	14.846986694815067
1250	62.56926240300624	14.276552325021	80.65225435666693	6.835590392973223	96.53775092426602	79.90879438792845
1251	14.37043637521669	47.24936712941184	79.32402528542076	46.725505207794164	44.0233407561924	48.48797208797622
1252	51.33642578821636	25.428227133356522	98.9813415207042	7.787658013811847	67.01725003243867	49.08863110386587
1253	39.51226308450508	12.586715854135138	60.93944646612101	24.276009385625535	27.693113080971568	22.145323303990875
1254	52.774665344998745	31.809349338720892	35.15935619958279	68.84562873787614	87.26041076983151	158.75099179416134
1255	65.35279121771532	40.722112931027816	213.66988815918126	37.06284665336408	106.19185593120257	97.31329067058464
1256	67.05805230656786	51.177866121135715	45.941303121695746	14.541907424172495	13.614803313404689	76.18754746621009
1257	37.055155960843976	33.58979184984797	77.75123200253084	72.35687790600113	85.90938338431314	8.982975859126224
1258	21.548340148019886	30.2596672941425	134.43121700599488	29.485468825451793	17.794284755977316	208.27346725403555
1259	113.90908413933847	16.08371162299092	32.24914342644626	30.097449656575193	40.01535907554223	138.56317840533984
1260	65.84995159822277	62.776405675441374	191.47918258344296	46.246728399912925	52.66500620497976	58.385341994288595
1261	100.33763344844823	12.579025710180531	183.63813895733074	113.70398842988438	65.01049837281391	237.05537855623822
1262	40.64887877369026	6.78138753865777	48.41271504916556	34.83843314485229	71.71534516806332	277.5138880441906
1263	33.76643163731664	21.001078623364243	218.95873777556037	39.11541947623727	65.22998923903228	177.45327964884132
1264	55.51773853396255	11.327791206440667	78.91192899606462	31.89791929116964	37.52626482199879	92.36466747202809
1265	58.16552401333919	7.513022814948197	146.07115368066064	63.75597947632337	82.52714517388662	302.5173028016997
1266	164.42184697359116	24.824008530777878	130.6003623688652	27.893387140011843	69.61890936738313	186.66145319243114
1267	19.716218281041222	13.767279292800614	201.02115751289034	49.29749854127243	42.32851036011828	212.14374379848422
1268	65.3301582083895	29.91962525199349	270.39813900933547	58.351407693260974	99.00394354778346	145.97152040270308
1269	37.198126715490154	16.20401531925998	77.32515074767333	69.55182236725375	68.01530391618203	212.95747365618172
1270	22.61232111466284	47.42604138644127	39.32288920757354	32.24644231763832	46.38085115027615	131.90979025544655
1271	36.437935932882205	9.587024829135622	195.33197809124613	63.28913205638228	50.59528859787245	62.084477838638534
1272	53.865771855265166	66.93940408742878	32.18510140676081	12.671574110417025	64.45911359489403	81.95426970665186
1273	65.09428000451837	36.54179957041972	258.604434848176	20.692453765135387	38.933385248889884	118.12029412801043
1274	49.27915765339664	28.261029546278476	336.16030129827243	37.89485156839415	48.18373118900139	48.55897837159637
1275	24.76491336221249	32.371253072945684	164.76009063614484	28.80443243250575	40.13899951701042	82.26998927466751
1276	13.461992803598605	42.68763029154027	129.16579558704305	28.507392058508948	73.6719682031489	120.44711270100173
1277	32.22832773633663	31.80312540542169	111.52670806845764	33.06817635914818	55.80086861758124	121.28750618985036
1278	63.60086579123378	26.635447856560084	42.01045207122943	16.1915719054874	75.92393270727787	56.40221971817482
1279	58.67744153229067	65.85721578260036	32.18510140676081	44.3050588108917	37.42478316759633	69.44530307934075
1280	158.48800787780974	29.68371676005244	58.99589340126942	20.26756320036366	75.20737188180163	135.32285766978583
1281	34.54321965375914	30.281478014895534	137.50999437335747	24.39174069889808	27.824765773174647	97.50723153830585
1282	34.70721046002199	21.002108967558595	284.23869117377507	34.96421619577036	130.29858313878495	221.96195755020233
1283	27.88128837509268	17.70833457797177	47.85290005305372	22.853405708248832	120.33433199086817	130.7887858381103
1284	34.74387157382546	10.265692073422906	151.32935022302223	35.530444401958086	55.10007738637596	25.803697687765066
1285	137.91546745278328	26.9201213245577	102.7276831381618	74.21443829992147	22.554962843617215	32.0579657071874
1286	111.88319045192718	73.79255028756914	105.3447912318063	79.79716586957616	44.92918694737528	67.27804672617259
1287	59.00454022023697	43.66113083574122	90.39192701768617	9.132061459976551	96.9899231897206	77.97722312739891
1288	77.77557600636361	17.97664823681588	311.3981752385194	52.80761473142042	48.19555637287406	135.82630101041954
1289	69.10427535421039	28.79603672308103	86.63812317189972	1.942164558895081	77.7963064540323	26.928524212436255
1290	72.13137867354745	10.433561130074224	64.26834631198318	58.86678901846315	19.853410715106488	86.79849591737432
1291	84.22172088903355	26.789737851987987	162.7914829622509	54.47366970866127	4.761139531695543	286.8471122799814
1292	77.69697200025117	68.0849250722561	119.00115107131874	105.96055669898234	87.44828628422545	72.77723304732335
1293	49.737502462056746	21.130170838251683	130.08854663879058	82.61276556784158	58.6198615504328	93.94522649876075
1294	104.18050280017029	39.61179668540052	65.24540153464638	24.919186093676675	29.102703679386824	129.65110783690272
1295	23.51476951893351	26.08530107414722	100.96970978791039	39.6271146216066	30.3149378474632	223.53640144264642
1296	28.78944470838977	23.925937260333196	266.7057046481115	54.34329456842657	23.941730334627355	83.26517146712341
1297	28.62431821052823	10.204866549840268	28.93470780349835	23.542566119090345	57.81354689191481	114.96515486276141
1298	96.00794165266788	53.38263821946766	73.2620648287697	74.81961854929739	52.25421411230104	222.0241849823554
1299	39.65274857258134	13.062414141651145	118.76503915420174	96.73580649106518	127.58513669650348	118.34948044515009
1300	60.8583206496769	7.295931377293129	48.879276186130674	31.159798101571724	51.375011444090525	88.89310246818918
1301	72.19543941813998	42.31257500916542	164.60865327145484	55.40811555134695	66.93707930631251	143.9896506193193
1302	53.7810560773759	61.087164591724544	248.0923243610337	59.525425839813465	85.04379086891909	62.97062131311371
1303	65.70616784052073	5.402988133371028	42.732777801737264	84.61662914284558	104.40892524568707	138.88889690606837
1304	17.31294156279171	48.16348721175335	126.11605559770217	40.11687788950634	49.05593206093868	27.296642737009144
1305	36.34029203382603	16.254982639234242	66.20803508687369	30.33603187406853	20.906839724492677	86.67342092408629
1306	22.032910180272665	15.268146162237421	143.85565294091379	28.8279850653997	11.098659406933052	121.58704589307163
1307	9.739351485377666	29.683975759679342	43.983779674349755	68.49499281973912	20.326171231336264	28.686612949702432
1308	111.58134886033689	77.54661246721669	40.756102602311465	32.60406038472136	47.66309274044274	235.06578839057613
1309	39.510095106057236	24.17059492927306	50.52167040600067	39.24025566788209	20.856207337763074	22.15419563378614
1310	121.19364107024865	54.641554360126186	118.36019081363335	26.224316702814985	69.45571757263298	169.11213480644713
1311	54.8843924928266	24.274385756039386	122.26412695018765	37.48839847394927	44.8362292000906	87.99532661166253
1312	95.65601568931737	41.81489394195802	85.38943115963397	37.534774322583395	49.44435911183132	44.275544159020704
1313	113.47861519563926	50.90862979091777	206.3714800418367	36.064313661133674	41.69056944291903	99.39852561548008
1314	40.01239145985796	16.812946980146776	58.11725130012293	56.47467080907302	29.638410277366958	94.01021057838965
1315	30.225072252614737	26.65682356688023	234.46760530534291	17.168445581404296	50.08633369856749	117.08193748067426
1316	51.30940447494615	3.02187103776169	46.276198446952414	23.80255508511835	31.91849303477304	316.9183735628894
1317	8.174059194855902	24.63281306137631	227.0942166450801	31.816335570536136	49.70423732017791	29.465950922954196
1318	78.17227758944028	59.642705755637174	141.024231580329	43.11748759861138	57.250422447011935	105.79164822069818
1319	23.71355267703273	37.214490888629854	58.98026871086733	41.372167576765904	34.17256108743408	22.87105555478237
1320	34.35348136839855	44.315217487636936	163.08026094162673	31.87419193215924	33.98607445687903	275.9724224797839
1321	10.951428770450812	27.82621375604432	198.3325519492948	21.900652160688654	26.423036916350334	63.159393911805715
1322	14.04621202476469	9.157537272192867	41.608492218405395	12.665090379177881	9.136698709362374	19.00712193474458
1323	51.67355116255827	17.85826130061976	217.59696887778884	67.60032471749513	93.78330862244839	108.85764988681741
1324	52.731599617721756	32.93129098411467	41.5202105842792	1.4792585031001648	59.535866970337544	193.58441111258725
1325	40.38837487687902	44.25354231109729	94.6889002579996	99.76705222785525	33.19396777446994	70.14187772553753
1326	28.565819745620075	44.361569588482325	210.69848647621828	12.58877169749148	39.29125868476604	74.47522308224
1327	38.397790161761144	19.6294536032205	110.55470502857433	18.641519785634777	9.749306678574156	115.0546368549417
1328	32.63507766295927	34.51184083391324	198.69025926332964	13.674475896579825	71.93300139333215	103.24179835222725
1329	27.69192090701741	27.425727838753005	196.14622434258717	16.192804711923028	19.14000158423534	118.79081362004679
1330	76.95212017507039	50.73209535054931	48.81602119513107	39.49009483822533	37.830220053766624	103.92747464806817
1331	106.02081650438785	19.519125142738613	215.46444009588055	88.08256550156173	58.49646705979587	44.36466997288471
1332	17.029210855743866	9.449032236429195	182.62545485965342	48.04637734752437	81.77736065966657	151.0580775253165
1333	5.441688064759007	7.2261327997247475	103.68213171050813	28.791548453132936	83.6604422372779	15.3123486569769
1334	71.51101815752608	36.12585031109251	113.64959645298254	34.9820689454623	3.575316280432677	88.50652390480691
1335	24.262128805301465	26.67437206841317	33.514671244533346	34.37487931663829	115.70830529752581	76.45460312671773
1336	46.48976830746196	38.67986980372927	202.11295379431073	57.76268311970752	50.19851035533357	88.90351154957112
1337	22.225726999894245	16.516412259685357	96.66949236017446	46.594464445617106	30.287677409510106	175.85189688198818
1338	5.679758320698759	10.919455128524705	95.03561423529749	66.67568948801878	53.792595014187285	215.9140213398929
1339	28.810522218457955	29.17585717432805	114.25103999093379	28.543454313448553	24.22655872128435	53.10331684395095
1340	143.5745625723888	24.154109805741392	63.54166253095103	28.2025239241101	7.132427493481309	32.840686426550846
1341	5.571906547863577	46.48377789795076	60.757649383581025	44.563208960929956	37.128502471831275	74.1872091697385
1342	19.41951240783875	12.351155437829048	219.74628456628903	6.945809002219432	60.997523648385524	90.83059602398448
1343	50.116964871037695	15.317200853886163	89.65838558808767	45.367664301150064	30.13420103759302	130.0368192213962
1344	94.88177811807522	55.481193174088354	225.3225965039232	7.448632123679892	64.53752582319748	180.44561083395263
1345	45.45569674280286	39.10919523221634	92.51447131218033	60.01831395124801	68.58500852152866	39.855440446201825
1346	33.1909979945204	69.42172204961763	87.35210988772485	100.88928836305155	55.741412887591025	64.0668508964177
1347	56.88936799255035	24.91204301383385	146.52184364877778	51.61462535477925	45.64995793479577	68.1206915114181
1348	37.103659973168966	31.424661126809536	374.38851453432176	48.64669829531497	107.96478864852718	156.9906108502722
1349	81.01223662453812	44.03312706178283	173.61321956252772	45.77762745140191	50.437664461872224	94.76781100954078
1350	11.746467871078908	34.804406915255086	122.57564609955614	40.56546494002973	42.48577427357303	95.504642713248
1351	29.67294605284651	13.85299756081632	19.789776138226912	26.160510884000605	33.11503515968259	41.62384216027115
1352	108.86643203675807	37.41873029584415	97.98389824137023	18.36727099154248	89.56715993211833	216.76123922351042
1353	11.945634556901572	18.38804259598557	119.21654593453911	33.464168915368106	27.16050318168978	245.7874659640437
1354	39.4892778088782	7.009625560756734	53.28068619147318	60.52836392463963	55.816971936116786	92.58131671795726
1355	32.28413370847421	16.771068588723438	124.5463945587467	28.320455010417298	83.65114753788806	88.03054420369712
1356	59.48623231874529	54.894948509463866	72.86981978416014	51.43758024299824	7.642509243715915	65.42236619486609
1357	47.00953431516122	34.178069158115896	38.36029983928392	28.713156270559637	48.77230011913661	60.59652626480604
1358	28.275414099726042	44.36508351593601	45.44559269215885	18.396845489110227	106.2053710556319	52.64654143621699
1359	30.38905944714366	61.82347427626609	162.80125659626376	14.473698538084102	101.17457887313518	153.9719647861064
1360	101.64696154770026	48.02925046135381	148.0269806286276	23.127515851882254	35.849104317578416	217.86206038203767
1361	41.763959914959216	25.54057472305269	76.11966422287074	34.118863961916404	74.07469871271758	49.38382647848859
1362	68.03958335376622	31.226543992461522	129.64896378049727	22.45572120135204	113.71986992838288	119.32892044439625
1363	24.723533659403667	8.828901030604156	87.43151416153732	32.54245860316145	77.61284912148814	65.29196606413021
1364	9.79305060055356	30.47116983830285	205.47555010432222	152.9033493275174	65.17230123500782	177.70370724266607
1365	20.93218298057504	39.11278682126889	30.91972151587696	22.630620268894152	16.357414295707198	81.40265857001002
1366	62.072123662069025	23.159712271344286	226.50932986683713	42.778687828809524	68.6023739340054	104.56227842354198
1367	69.931206823164	24.655255470476334	230.04207249500655	13.160555680900337	85.13869452427522	173.45323940582944
1368	42.332542912670924	43.050598182908566	82.09843159059136	16.523430112291493	109.6342866937513	77.40588258079339
1369	46.59190153399234	12.568820200951212	77.16187743928101	8.77181603249142	27.5953434703306	75.53844256516055
1370	50.31674550074395	23.13412462588796	31.943579350842096	46.84633140246033	85.97106795130976	39.96759212865774
1371	23.7644282634718	39.96963721894486	66.4469425241439	29.149843810302638	22.28072028045369	108.05638882779633
1372	46.61546825513771	56.748925858469676	201.51081926061252	45.487835484143126	64.88890300094474	128.89280736016485
1373	25.857822189499817	24.64602963736728	157.1108534338848	35.650194809048315	73.38878807479989	120.75382007061106
1374	62.24175642957645	36.562172860532336	163.47765703971993	61.50490507088293	76.35367759835927	75.04161964201809
1375	42.13962579489511	29.880409932011947	150.3284218966315	23.59816287374136	34.21276931405821	89.0525577818254
1376	96.74837413673579	75.93699238297455	187.8295492701029	73.93704401489914	90.48032011321195	167.17079766526513
1377	91.54882885940633	21.893487235367402	73.15036317522656	31.78385971592291	51.06043032837271	103.67900296668596
1378	79.00943921833456	11.632202706324602	113.6954667087637	68.48589299421515	43.033429480538096	99.73222053037908
1379	51.14563028123047	27.688543226854506	77.36763135491306	36.76470343022058	68.66021239245906	129.18564241547443
1380	60.02470274076692	21.268773033001825	124.25383700427292	86.79987310936438	75.44445548746474	145.53742390864656
1381	169.01848383839064	37.37783670026399	48.8819099088099	67.96931898558539	69.77783140084595	187.21217169846534
1382	59.73493657707525	42.51316670212152	323.71090868893026	54.65578195928764	22.594155425342564	301.388520369844
1383	83.00977139232734	18.723989629034026	116.32287223541559	42.113917947564325	30.58079711669157	87.94888683225115
1384	28.28079273844775	17.913129034397606	250.75851822263618	25.22003094942764	47.16004272336052	43.63218883317989
1385	69.11992594909233	33.222277349052774	92.35454426785846	49.32672003073465	80.16306990077821	143.56884400861736
1386	61.45164204352045	8.914546060777663	414.34205081256687	47.43659053528772	134.46140324023926	77.88967575979386
1387	98.50197208192495	8.535184854071062	104.65539247896764	42.9308600698599	32.96350761785912	52.00905412931273
1388	105.20149914793815	25.170846455147583	51.04540030804581	24.848530166722803	45.19663071354374	204.5104207505993
1389	65.01151783939694	20.120575507334223	185.37931221944993	15.683669758727708	177.57615218671523	26.42612539040512
1390	17.602179830115602	9.215219267680407	106.11387560246332	35.28811992191269	48.7989600789941	274.86690772835766
1391	13.906913827203562	18.445807625225804	46.08511092613092	75.16598588532281	15.138835537473286	209.76163135783122
1392	125.85269012789023	64.06224528936598	168.58131372156905	35.37348724473621	90.27129598839849	154.77630831621912
1393	23.17731105964025	26.888725785565555	148.16199248457173	4.789393850690424	39.42404133774708	73.96347515732771
1394	16.430050166141125	51.33783099465103	122.15689854170384	52.36473824203866	114.20115069729883	132.405581247758
1395	59.397691755368605	4.715128942933197	31.943579350842096	77.64740266656328	66.48147509265036	46.06689279228659
1396	39.58958301128988	19.77177755019204	284.24928491656794	56.78510940191894	118.69568866626692	93.11073905251651
1397	45.13215610052578	22.729503411147874	61.38749517908002	13.283659018652509	86.38831797496664	70.34862364159373
1398	66.93463613045203	13.633942915168102	139.95390220290855	72.59521892767613	132.4147601909646	176.9596628897079
1399	23.29924595803767	33.48872572936394	30.277109719313074	54.89689213445264	93.57136790233046	106.26115206366214
1400	49.73187155599429	14.232231439347945	265.787895421863	70.31268630617679	41.88596029750238	49.20567069519989
1401	26.219718396895495	13.694080739138318	30.277109719313074	39.17689426616205	118.37609090977101	112.22775931803972
1402	81.55550025339818	91.16404385835811	85.4759257594203	65.5542606380323	41.26330869587714	93.50533675196637
1403	41.02200266635929	18.019466893717723	192.96303006609853	61.971478454573784	90.99447724068568	132.92406722525865
1404	117.93032344458375	49.70359439862049	37.742861698093016	19.296262167647342	128.57946552649113	100.28061429277241
1405	30.162520157024353	38.40174877833846	244.52424775941867	47.7471101695277	52.192160392584945	118.37718641765463
1406	84.33313667766977	41.6288432045361	219.23872097673052	123.01021105552897	95.36143795196568	241.7122652413212
1407	35.71281948567566	45.260708885288444	74.06363427303606	86.19222051848298	68.25538756516691	151.85129727301515
1408	37.59961221576141	9.057791914167137	133.62772584281348	49.687981676370086	26.23395571166297	127.57860652274407
1409	74.56136636439797	13.665804595430103	39.22707756963984	43.93984241129172	97.46297874866384	24.378178002962827
1410	109.72470885816371	27.390908274080683	138.98340941292602	30.85079513835819	41.23470693370093	90.2012923831084
1411	67.61544437621562	27.495466630314198	56.55550503880912	81.4524585632401	63.08346516022218	156.24639494343157
1412	101.96447740395541	82.39235141131108	318.13080615457864	103.86050132185498	112.06809096423142	51.42295500120455
1413	80.22815832552598	29.12080767341983	69.40938674042499	39.48248308220893	59.19752093743402	106.2835281473374
1414	92.80144626542777	8.083868998708555	262.1209121261647	25.25653391987412	62.952515766512526	211.5948499460269
1415	4.599811317886447	23.8253123339968	130.92486071343376	18.747023282590966	81.07108653760412	180.6129265891526
1416	36.77946655824195	37.73347183315573	252.9303444396218	37.03775122187498	29.529029722359557	142.03329586574145
1417	50.43100887018268	44.727764423329255	152.76056491087223	57.461579035659796	33.488851314788825	155.708244408771
1418	22.497643326151138	5.967332601768311	117.68334909858665	16.60072470312502	47.2871904895968	193.8059228533334
1419	45.69960089244233	55.27074805736134	125.3142252891285	31.084741991729363	62.21752879440188	84.33495912253824
1420	41.359213548783984	8.972617999980542	126.4495400406454	3.662110188801993	12.650037394532431	106.58445414368168
1421	12.811443750526339	52.279491552319	191.41093171291269	58.610582120094136	163.36989230028	166.3831255137341
1422	32.56481891656117	36.31696244887169	116.26464548455805	45.67392099961158	24.150220979741807	94.31986757879854
1423	12.459575901559752	26.120800228303796	54.303017441455964	97.44504444015408	28.70621242541498	93.80884193135014
1424	109.0701144732865	5.32800480771349	78.61384930404236	51.68049133090843	44.77305334216262	248.78339068331897
1425	25.89172589316059	12.243304008784921	69.35732592816989	252.59705652377966	52.668447579330085	65.25872849769507
1426	56.75633469907038	59.18443849534914	30.25079325747176	41.34971984989788	135.48617597211577	80.36067342552911
1427	57.58795421662166	24.668932149140673	227.47705341355183	12.814448808536463	44.56626368996449	171.8343789000695
1428	57.71708091053296	25.14383508211287	73.89814090074388	51.40762118566004	78.95861022484642	114.07872907277194
1429	9.41505547189603	25.993660318963332	104.68240070734328	61.16330631893265	34.66684864222619	96.68794581304941
1430	51.256222230894195	19.536808974528736	130.4359361804316	32.11931966590795	87.61671841785378	159.0829881225059
1431	26.146903315278383	67.24429977820523	193.79212314593232	83.62320541942374	56.649486645142716	177.7302034623781
1432	72.99946667202038	38.052515383374505	214.0185504609501	76.61750226575116	17.907223553513475	36.52087641421684
1433	62.63450085264216	20.685404438014288	54.87514286413691	14.626817508801803	93.20783023132869	141.78544494127001
1434	10.942803541178115	23.637434416971956	41.95763949464853	36.583415838740876	9.69312147885841	96.18965686861024
1435	27.168870310081523	12.395070696325607	149.46513470973653	54.20721034887484	29.57459436756772	58.30558331928584
1436	79.32212430909316	11.54377839271346	111.71462766924625	34.495069289651404	120.02705904738504	26.20874996693092
1437	58.844734592881295	21.693390236006003	66.88546231865395	85.80346312036167	26.590155926807086	48.32915869913738
1438	92.66892054962695	19.581209944359276	45.500070871177435	12.550430195585832	28.696902412011806	41.5423688994997
1439	36.031018033897986	11.819723836961304	89.58853974109576	17.573063507401212	29.758467807499766	83.32971968127232
1440	35.87475931439093	22.980645785508163	179.60261510843955	22.69331970395233	46.01378976371311	33.749010594311805
1441	116.33406117128696	40.89819774539194	137.4228905914063	12.904019770383027	37.283163080749	205.66571526800675
1442	57.60153061237123	22.15281523645224	166.14737677579734	45.465908986897894	31.877527772491806	30.052779753674226
1443	39.324745539225724	32.23816607209845	239.79219453379588	21.948045244701785	85.60021134911943	140.9596721691959
1444	150.276782504874	40.55086406882673	50.2215069287583	60.00440176499292	21.492082412616035	212.97088424273718
1445	62.410030091957985	26.076402939884233	175.08458798355537	15.835289978128163	3.438445360063269	119.25587927122577
1446	70.76897380887462	50.61284591394549	153.13518630731966	24.24486495244921	84.13976433755649	100.90226379535498
1447	3.551081108634397	35.31710769164322	189.59495472372004	61.22858524814417	21.57497518367821	86.41416761327947
1448	37.82588299453704	17.66325577011879	222.96556858714897	38.71626634613875	31.750517653202724	159.64396087664815
1449	36.33299782507674	20.28624091433823	90.25329972678155	28.916132706724298	31.456533566626828	72.12965978316112
1450	65.05876041918947	18.78998472999817	226.47313044919966	34.13723306457235	48.35295671261027	270.63922085300595
1451	61.86962586771465	15.41901826536236	275.6510046769185	18.793032182813597	41.332464521772756	166.81423989307243
1452	18.166822346040686	14.923619928244465	48.296808655568924	15.302524353416795	38.873723650031344	121.17694144266753
1453	138.30178173680008	28.004161253023657	57.79015259064641	33.3493510353281	203.60370605670624	106.0325599182505
1454	44.536743264269596	26.941217808716384	125.49156115972353	6.713958184752647	51.73173359286196	172.0177659616944
1455	15.908392921097695	20.4621485657245	108.49359015239791	71.76062443456217	34.53006026345879	162.9175953883296
1456	45.72868425930178	31.8856324657244	152.1510332035482	85.1129772865918	59.34127755862726	176.5404280054201
1457	130.72040907180636	58.086749216756075	228.0352574242414	36.80137354733792	117.96645925962984	81.28119415081824
1458	19.2942270539389	21.65820065915533	48.855373812838145	30.109359812472857	15.835372395305715	18.343011012618216
1459	50.281007527868596	13.612367145601114	62.80522212287224	33.243923922774265	16.60707448133699	120.84956379418333
1460	25.182218314967713	5.715296635442776	39.8933287203713	39.28572376300648	3.868734400999701	163.432800575512
1461	43.02988264893654	31.40529607586193	158.90595333405506	51.67782428407369	118.47747661113418	45.1978456253838
1462	24.30770112755308	40.06045266334191	108.31477944363296	51.316806041028144	41.45192240822964	83.80419785744243
1463	83.7213407359822	17.708296772040228	67.0274871979368	32.380123012938164	43.67557302796712	61.101903323544896
1464	17.122314688099863	12.310618765159756	56.076098405724046	9.79658607653109	19.68645559295722	80.34181441917427
1465	22.13447979788212	34.42071622680746	228.11047230904785	18.70526166931197	86.91501588311374	113.96536024746392
1466	14.95377156325669	21.396859485815035	57.81357573462065	49.00029135636882	16.46544624212756	108.27357229781367
1467	128.49769461081468	42.222627880980845	110.68745245735961	38.47528476820392	75.00503139149605	158.00511803365453
1468	33.58433967262626	49.98264457853066	154.75524563133567	41.23646818213202	9.26552701386848	82.51391641400582
1469	111.9712071193076	27.12487652306645	137.9668792010232	11.275373539795215	104.84373326308547	142.43343134212418
1470	31.939904049685637	9.344658746831078	44.72308597296605	23.22017372664356	80.26494071896	72.94452597439307
1471	69.5267872953391	61.252314309753075	76.16024049769024	13.992602437489348	84.209420956083	35.93334406166648
1472	37.01110563711469	27.030050377879967	112.77691730961561	39.5073872792838	115.62591697535463	169.10319580942462
1473	29.565445900368438	38.509637942225574	42.321834241786455	31.76633273948558	15.474837644646675	121.64071541588669
1474	27.43819697717872	49.09696525471712	72.0030127597012	36.78503513873238	16.30624573759796	96.01936681919662
1475	75.62723106056765	12.988521827247972	63.60894945415075	64.31756204122067	71.65712415758394	60.91123610824705
1476	137.41998409772484	24.91895095747991	129.9565028854344	67.54170408096861	72.56402917477864	93.51519464251956
1477	65.31499626098332	21.504828687072855	90.925464077453	27.647771089471576	51.36193978660247	55.158079295311325
1478	61.11272415585059	49.72183207975828	159.58853094345073	54.091762905657696	87.27250586748261	181.06852158846115
1479	39.84295897652285	23.59550451361346	44.92310469826753	12.844709337330691	36.890720391543994	188.99941303020742
1480	117.07527677074417	22.256301094817097	258.8457811149942	103.07084677020019	59.5874448020172	115.15579579236582
1481	78.42611161800964	33.61724792517591	51.99027279510219	50.137219544879095	64.38595600413498	124.90011470902415
1482	79.19965879193413	48.7516632578844	25.957428999609636	96.77353780120261	73.40595454143957	173.28338213366462
1483	9.211379709540562	17.327841182823214	67.81090249144381	19.871489982636433	53.347030246042365	110.82389357397679
1484	80.43944003619234	50.364000695641295	25.957428999609636	94.12678394425508	67.90842532216698	195.614937764209
1485	85.35065610216662	37.74049591272326	124.59122620823382	19.25652569230185	29.812269933680543	100.36929711736059
1486	24.008126790267063	19.47916367746694	93.29658423157886	48.083821670503006	37.592535771447224	67.75492973973148
1487	59.537594122274655	42.92583688087896	212.21061825553576	27.173162516471017	54.55877372191445	70.90636701981903
1488	53.48573052777841	12.809710650828745	40.059833072032994	16.17704457064265	54.86658527152939	62.810255931034625
1489	19.272751732955072	20.537382147805513	142.03438904234216	11.47257179382431	63.53846993352375	173.16174233412025
1490	54.59861796554803	26.62348855344672	197.68595873147154	49.40161844606239	22.84610528454168	170.31538393221214
1491	57.064290548186285	33.42981946918696	13.75359339142894	115.29288503988576	58.31746479908091	100.30741020433453
1492	22.384584899284626	30.564353465414396	39.8933287203713	53.23023827874448	43.668569804838455	180.8692709984986
1493	32.337325573934805	59.68720514514254	270.0852751465408	6.685841006986565	34.10254313139365	160.10833559418293
1494	24.909321938945023	19.876233332532042	152.1360716352389	11.93676180329627	21.41652816945379	109.65091794765192
1495	40.08062020132244	35.21586093375025	83.06627289388874	43.55852518870784	31.36751737694302	18.96735692447043
1496	53.37206645292216	7.499968020053076	76.9366011330772	26.12206145921777	54.53263235881344	58.8311775864403
1497	105.25232220985153	99.41525355376888	203.3086002138841	49.97177700777163	131.97617895311893	105.86415586817223
1498	52.09546291278919	37.543658365995434	102.46097206874298	17.870104199304755	43.54346259427318	32.51730115420726
1499	101.93437833233723	14.725121287443837	204.79631697075996	36.707363207132936	52.772766807015785	245.79065802065907
1500	46.881978975198955	32.13374898201136	66.62310203046049	21.007364798159227	39.83532920562994	20.43665267634417
1501	119.06025818268633	76.72467136887941	67.82621970839455	61.61625820795645	54.981106520082385	82.8095177459172
1502	10.126807957990996	8.76145883651718	135.21696938333457	15.675976006528812	3.999614488382514	45.17613252403421
1503	105.87661075380112	30.72253208414197	208.39011321384305	54.4897540899319	69.75184601559307	83.9452954135627
1504	104.75226199090841	24.590895839784384	23.78146687031534	46.42966860302703	73.20900331587575	284.9733932389583
1505	42.43538573985896	23.54045129750148	240.1893347641061	34.86341320878388	128.76852662944228	58.75720378457463
1506	46.79164505457301	29.28861929577751	79.74515990514675	68.94080909955842	44.27102855444855	113.10554676451748
1507	33.47600755264939	26.391965498907197	66.7371235404049	41.34339366018252	82.12174937232342	23.37519093807795
1508	40.01022981724026	14.871834586437869	124.66327914322775	29.52019992347153	20.25130093481175	85.00866484514907
1509	55.03598496853312	2.684284682081162	84.30707960187934	3.9358275964164613	95.4578853687136	193.1542965911012
1510	71.21297973449795	22.04465850351003	232.3637552480167	17.27514065852225	61.81697907144748	181.69905495290254
1511	89.42709932558557	12.187743864309512	144.06644282044851	34.60609134570876	103.98886613669517	295.9264219585215
1512	6.838500931892797	25.971426342744955	153.23529870318973	24.21369924731285	20.704580211239076	103.28530560147202
1513	200.78709758629637	39.30857045922494	177.39510446048914	58.01254478803014	19.627660971848634	130.90592747054592
1514	74.52921986883945	23.807368328800308	60.84461871811775	30.991077000286637	129.64841354935376	259.8826829766324
1515	21.40230356300732	13.439742154091807	256.8542356433498	45.21867737569823	23.78571573903453	159.76453263186806
1516	91.70064146260549	42.821090393294554	31.58221484563209	90.536759050564	86.61095751714174	117.8364308627708
1517	14.079130926403883	63.5476170222883	180.47989963454725	11.322973682268204	12.454583363832874	46.96292567482836
1518	27.25910615570883	42.95782358414101	206.57550700408348	72.30669029590452	26.54810939745702	154.67591074059928
1519	124.40859638944096	20.62389393932928	196.2527228877213	53.90511576025928	120.82673345672416	112.77423640444853
1520	76.89100175256331	13.510746952079481	131.56349882711697	33.761354302545996	42.953418074323004	66.14101442420203
1521	60.82354027642433	24.62745398672311	41.72003821052125	59.37301407554647	19.8534306019146	298.83478501182344
1522	55.32475712201863	24.515409956135404	52.98605235129726	147.52898786798661	27.158168501079153	362.5835354020551
1523	51.379025638023684	30.590806766881478	32.4742369435138	45.65245989786928	44.55494315555488	118.10622648788083
1524	78.28345581114411	54.539933894263875	206.39246257097088	45.16691578494881	24.768951866449658	42.780582308522284
1525	77.7346726792353	29.831819492341275	119.98249892725241	68.82026106111144	90.27252347343955	193.49195659785553
1526	60.81494851000493	24.480775535685723	150.49975908139737	41.440381762612944	70.85290912539261	85.42151524126274
1527	129.87407349245913	30.868240435036736	88.01019137604968	12.272413428384532	66.51572275367384	149.7665391881161
1528	50.68019391896663	25.320262180314856	166.60517234191838	35.13190671954735	67.01220375626	115.40329098826797
1529	53.86653499083587	25.99472608629985	25.657837013663613	61.929732589156664	37.19117731457214	162.5976720626869
1530	12.576548953267642	8.17317783863566	202.20160423504592	100.60963881955006	61.387517252609946	179.46644247940597
1531	21.68830401774368	6.895148766719813	260.21628188878475	74.52131624379048	39.334070652716	214.23732440535537
1532	55.07292920001773	38.579658437653585	168.97214617102023	36.59369683526507	44.86995811084673	95.43400370470869
1533	21.434826675863945	20.9482984566543	59.651636671649726	23.264464934193445	49.32425977844625	38.84629764319634
1534	27.345863827334743	34.799694123513326	47.837285019247226	31.300889228645026	121.21567099767364	168.5733205952351
1535	50.47441555854374	18.834809822112785	212.25206865216944	57.87975741580093	53.386188736953926	114.89639845034992
1536	41.48457105055064	20.450848737605977	62.71083081194645	27.797954060204553	46.58989904084886	44.98396668641368
1537	81.67629970127103	43.4379232921147	302.4570595016873	56.11753173620578	57.36634196193788	15.885422056436926
1538	46.916397898001854	35.36916866698458	62.702815945070654	73.78791450023469	121.0874506930096	66.96485138339949
1539	43.69939752857414	2.2048731151931538	101.71161416802428	57.281866574962166	118.46298714932365	84.17261763833362
1540	100.15462565183512	25.420092575901112	43.03063534454863	43.00020013806985	84.3913227710012	167.3433648910864
1541	33.48988417296998	59.55840160123461	123.11604535221616	127.65211567901686	76.55573511248704	101.3870366825828
1542	58.236300646174804	3.6097649698016396	63.22432857230822	33.34899597944313	29.06763995258869	134.26201884140258
1543	35.20248744368642	16.990939250128655	200.39843327410478	43.37074760237724	47.36807872771215	71.26127861835111
1544	47.53741671895695	29.99101205337352	35.883849431525796	37.366550677003495	29.596161402712188	312.2396339180179
1545	113.7646508182352	28.205581080465	163.18400960087368	20.545520723334903	75.59035239877223	77.32788074953542
1546	113.2829758253504	37.86010046250868	170.4226665917375	54.12247128118789	43.72851174300141	139.6485638794227
1547	30.1056923309177	46.554871742023515	66.15516156439593	39.67907534114144	3.3150348681058865	194.0373144149753
1548	64.58833698537325	42.58732362827676	90.34920698196807	30.74534931524769	55.084875922983066	109.7735890821893
1549	75.5063384976408	12.180499291419924	25.657837013663613	64.5813857574498	13.231104783390633	187.2151172777698
1550	68.37123555206465	20.441408582702188	232.6138131697177	41.385139813262455	80.28967020046638	126.94347671044393
1551	29.006393093782798	6.615425393179547	22.69674654055954	26.034244598659185	51.468923886902324	46.579586878207174
1552	87.67231011507916	15.23206200671648	56.578211557005524	23.483022603925054	86.87690630131723	3.0908312660252197
1553	121.97513927366543	58.06795969609938	235.43027807085377	61.424467301378016	65.39021491830232	195.01900651688294
1554	90.22811305128874	65.547320562401	54.74811721421091	87.91761842426426	81.53887594986954	31.4007502205027
1555	62.16470857797235	17.517489168194526	26.53631205619849	24.21165163427764	82.12188008738545	109.06554760541476
1556	27.347985442062416	30.51064827569426	255.009782969988	8.144532186750546	87.29442875269741	175.86071402651314
1557	65.15071380294465	10.77691050008108	147.87209427494693	12.754820267784119	58.47998460886866	198.38144819984595
1558	84.51429402478827	4.725356573950432	47.64452525507323	32.77244811900525	32.24762192171723	106.91236915236946
1559	53.23051475813488	25.56065731355564	206.548092735274	58.12660162575168	47.50197508871712	31.575740824244384
1560	59.5570361742534	31.467315913900176	182.9692823967489	17.091583393600214	114.17454183848658	68.23513978704676
1561	52.82162241502682	18.74953816162985	191.9532983328099	68.95131768287737	87.26268826890457	88.85340389328285
1562	20.359432053504335	38.26769211444068	48.85154953747029	43.63761133700449	69.30247707150929	130.5894679754771
1563	57.2604309973983	5.083590808455427	195.43235409473033	25.088491152432105	36.33085087219478	37.36381051964389
1564	64.67166763644765	4.645858331222452	74.73548061758129	26.63422710301998	10.694800487938362	36.24098888075395
1565	15.35727830237798	31.103400828869788	45.405588143888004	48.58416260959769	45.82901348679515	4.9043591008099385
1566	143.73272130201278	51.01978071733139	117.7740679560499	101.69112835713769	45.339953504823754	145.26804143900816
1567	111.77595652096545	57.06765132185289	87.42319496392359	114.34124631348264	74.05221581501972	214.98618023836192
1568	113.44552678065057	11.075816959189808	72.78174687531659	86.75195037672086	48.75294775242602	205.64018314042514
1569	33.989624235405465	22.177917388335583	110.3014748053637	23.713337839916374	27.567953110936738	84.9753285225749
1570	34.824183313305724	33.480859156241614	380.40264184898837	35.23527603519818	45.814409452980954	73.60171635430163
1571	77.34630510521663	47.14806990207582	229.53750094736947	64.47163646484317	80.31737677466123	201.9152294713395
1572	19.923927231343857	31.286941578355144	105.03233087716143	67.44162250642106	57.027633945843256	134.95249087542558
1573	18.927488393723326	17.820859747632138	32.4742369435138	26.79147191864314	68.30848229015727	120.42361939145474
1574	87.1379733394407	42.47586918346257	206.2968060644246	31.229140071505537	47.542106878241306	115.38481229012145
1575	44.70224588030409	13.098220681060678	219.78682857546033	68.71811449868154	75.02893017062704	132.52055671581866
1576	62.751191633239934	44.23458512989666	77.91292418877468	32.85978388656624	90.30122280792597	195.29271799234138
1577	110.05371897478369	7.249783216721251	120.70475638561774	40.758174895360334	70.9604899119224	69.3341529259779
1578	23.898567511113548	6.020811545080693	77.91292418877468	58.60612409215475	18.54151773571537	175.60373068606907
1579	32.69127965777949	18.31158851203872	51.40834445570893	35.01635448644077	64.41467213061699	132.18802223192588
1580	29.172603359027867	24.200432841315695	85.01863829522597	34.10229295645229	38.87805090214095	51.17965354912484
1581	112.37775209958575	49.05578182413565	394.20340465626606	88.4317862346475	53.528127195059916	38.63495801747874
1582	39.054326683982886	15.345128387878628	34.726633682435484	7.891605610864727	53.91957011750459	146.31655972016958
1583	111.04420937972218	3.19628891331538	54.63311539692417	65.93536032147436	32.49321312098545	48.61596725234523
1584	42.485364301245795	30.703986065076695	66.58042372679012	44.87638461811315	88.22619221314972	57.72538467219581
1585	108.34706525238806	90.44461660058927	86.88949354286032	24.504818208989583	65.07918895937038	23.170022222897636
1586	94.26680294181689	15.260375073824326	98.10185361349481	24.722204225035938	64.56118527871283	137.64102355365816
1587	104.46806805816279	51.505404735027035	39.6525150400971	19.82488838154758	129.6374039191759	58.60157138553334
1588	29.491407549315227	6.867528843994447	32.8846978217845	41.77991994197291	8.192709917738062	257.3492133227113
1589	20.001092505418136	34.5785267871624	166.535654715199	20.002608516576593	47.7578232857386	163.3955808721315
1590	36.44417164152538	4.755102127855709	281.03740181388645	81.07431504168727	48.013717002709335	122.22411518615436
1591	48.44890049807793	42.54462365544726	126.26096749587492	19.025377291373267	62.52942084020587	139.90267247884736
1592	15.70691139537864	18.468464547418602	188.22670716235933	37.689825185530765	32.84451801189717	41.76237738327847
1593	79.24481690241655	54.546564562965095	206.21439448250223	66.30903058589367	8.84025554565953	209.68571830765742
1594	7.181625752126291	30.258381226324072	32.01810092390993	88.49079459208772	35.56331748894353	95.4378889184608
1595	58.65492655948421	29.981254570320296	76.17348090880272	31.884170484611328	39.5065015560639	87.00462947783443
1596	4.157885351621543	3.4282291587786395	47.205147673055976	47.609749512409095	33.14373699938256	164.63872971918656
1597	21.430011119617134	37.033428916727686	119.94222567871141	28.43026205322489	94.8409382989387	76.65476911804014
1598	34.20391217437307	19.482679059236062	113.37964067981876	31.3551065061181	41.10237204025098	69.42825953600224
1599	73.93556957675322	14.270256235004869	52.32912258451395	75.864827060129	63.336305140323155	277.5768918843986
1600	74.684988501551	15.501064263999758	238.31372582225137	40.66254561029146	13.210563848389773	85.51998036586868
1601	7.998414836239624	5.9913155967070955	264.2717842643288	55.81765952189283	94.87259597647612	76.75486548592825
1602	56.43433679648786	57.56894007473235	134.32416149724693	21.28646665653383	94.02171375198577	110.08413876959105
1603	16.869361217911916	50.07496333623221	220.3073944582399	16.560762825318324	71.24493818539683	72.58774513241339
1604	9.14704385333769	3.5246074282059383	95.42362856405357	68.76262849997875	33.118313359198595	86.67837870823016
1605	19.061492693192392	23.729614825171026	107.86446717736612	54.21068685858223	50.926966901575724	78.24207405314455
1606	55.78745923785499	46.43024024332676	151.52579197225842	12.773606120171918	25.389111207878575	389.4811025107016
1607	20.090616934129855	34.11039344430958	47.205147673055976	61.248816934175814	35.56041900499474	142.34985693886537
1608	46.50515111469046	14.906560802618362	184.45981170800616	54.68697432783068	22.664304198771536	38.702515395179724
1609	99.18060859531913	31.49638467053724	101.1192951267157	11.84630708090408	46.182072755498325	115.06422587959521
1610	17.937002196698188	29.202055795944414	262.43929694772316	53.29042898536429	56.72715925518255	249.25329101223645
1611	9.358283079515713	10.17293738751655	79.19762122333984	5.3007179205870605	17.536049585324946	39.60471231377998
1612	80.02590694563044	11.399313628297497	176.62286234194477	13.82811231019898	25.61014109333202	122.43457215076461
1613	47.72479673395288	22.76047492699983	67.75037128445285	44.92033294950079	12.740555837114613	69.55736704462485
1614	98.27009551727134	69.32144698933594	333.12318774905924	23.994598098635432	62.74895294045384	135.03710886651348
1615	81.05550686709353	35.322034672748565	23.78146687031534	29.948126131513845	49.435496216107836	287.7138707789366
1616	17.304999770195074	3.8134528126386122	59.42450374322639	39.2577399257919	65.41556114312478	61.27195351810067
1617	52.02032572302944	31.859147262320544	107.21407082647694	50.80574312598966	184.96258884486318	93.39865415285543
1618	85.46340435822265	50.72897493403219	92.79587952246402	36.24672526333481	41.71065659329284	22.465814008672503
1619	19.960871089817363	18.69210013732928	170.12035069219382	11.203425319588717	12.628163762777676	147.26839582431975
1620	28.121460280723554	20.216537897004415	32.472787820766776	35.899460644509	40.98742242115307	215.08147960836038
1621	22.325815389678958	66.24297587027596	67.70485734517047	16.769241696605203	84.31814762709284	58.74739238552375
1622	12.44816215012382	15.957855875659822	124.04080047418176	26.959960367374993	29.056683350244644	168.37593178200981
1623	59.92448008617708	56.46269548275466	214.91481905371413	50.58070983032659	108.725158068344	296.7138464499896
1624	10.867152397049704	5.90681317586152	210.70129650144352	10.189300424822003	80.52765159871917	41.47137963725874
1625	84.76016971595446	39.6826075744805	106.78680911398259	23.8790917410402	62.90409557824246	98.46287605782379
1626	39.114055284913874	7.753547102828566	196.7078733217301	18.45044980211568	37.36092721609421	23.940095526712607
1627	49.2376950765882	43.936324254416846	79.35345935648188	18.792845334504342	57.687741495042324	110.23393378112002
1628	111.95826031978618	17.738858876991284	28.03937704441849	30.436952809265854	84.10280639465624	257.20645472968647
1629	34.53039893573061	30.691457866107253	218.16600801233932	33.00232019359708	73.52688092157673	288.12078349944255
1630	25.264040602981765	20.86608918104892	187.6005796949178	15.348773701047799	46.77380753245419	80.51204617329017
1631	28.1743501495182	38.77117400486888	138.6677720701345	51.00266367370183	49.546592285735514	78.31370354752787
1632	17.727111673401563	48.782888303098936	63.57773430779942	81.24702934116371	55.957964685986354	34.609605362170704
1633	64.34705286872605	50.346878305013256	159.6732450867496	54.017726990814324	78.5865666953699	160.64933290933732
1634	55.80494510655796	29.52880959090144	214.8770489109566	37.53358750762611	62.51858027651667	117.54003133428395
1635	74.78298936694912	18.970163308397364	119.18485987219142	52.55438046332379	126.69934108370101	16.6024650777166
1636	30.836404623393697	9.299819813285112	190.31412303714794	20.062214026388638	22.417133917305446	50.44097169936918
1637	81.83788640653702	15.410075179008864	101.03643075702153	263.4846101787074	117.39948393531203	95.04823285446238
1638	93.61263650870714	45.311584715971435	109.17701842947267	44.616709091248055	121.02374803777698	150.83443475113882
1639	32.6468701485022	19.338475606777937	67.29888942760108	19.79297491735645	67.21466588338033	53.944523607102745
1640	8.864248213763334	19.17229473646301	46.18441653315277	30.08011135230512	27.49953706958572	22.125983437271355
1641	35.15599419394782	9.453000911181944	153.2827673600714	29.63775348981283	34.34514396414057	65.02140550281189
1642	34.981884014524255	17.87210731842277	306.72419000310805	19.090305748195085	29.81111989535588	58.086728858302976
1643	88.17465988106561	12.041795424110676	99.14589822030527	39.32854421738477	64.84340184865121	190.0847258939773
1644	62.43268946233997	25.049257199663284	110.19129816996809	28.581377531559994	103.80636205562092	178.20798642535988
1645	49.63262531107714	29.266117317877505	228.25703702610093	77.63135130939916	32.136696908798946	456.03348315956134
1646	82.60044165763361	34.349485881572804	164.59331540640085	19.48523808749629	115.09620120742105	326.6898191175217
1647	37.36203385308295	26.37007333744572	176.27236286896328	43.29830497437012	86.28587194634058	155.21691371199407
1648	72.48465879515909	57.58918085876584	54.60447164850839	31.754459398341332	134.93473890129115	128.71869689614317
1649	23.055390376018902	6.234795960098654	362.5164819798284	16.04851805122906	8.28895227932433	141.71770107970426
1650	47.94964394064281	21.50831345689405	48.634212807714135	35.83269241706117	21.639337802986436	133.03375109883584
1651	114.79474035303066	71.55652949984719	151.0709991778784	47.628871009480115	59.64985340289051	85.93680006817237
1652	115.85752853805104	40.54103176224868	70.75462126719401	29.847895756711488	107.89986072209572	131.6266939030665
1653	95.92971648038652	18.479498928685505	174.64480756529468	57.41014170654594	26.991104784392782	256.4244298725721
1654	51.91128103183145	32.065802168015125	139.8696871269241	110.67954103620775	19.09626955680947	100.37159362181544
1655	127.58538926999353	61.92569442316541	47.73707605389946	89.23057282739876	235.8670583498894	130.7533680352574
1656	27.64308382422244	12.802663050728576	25.091889175835576	75.74396518551116	17.810375100265524	147.23148372337036
1657	10.095340945875803	12.596158008048356	94.8110400736894	38.766992596354704	128.65375948356174	152.24626669980955
1658	89.93706993228182	7.3683038474563425	44.69972332862383	25.034644440841532	35.29708208392333	28.47051045138722
1659	43.06535518133493	15.770284155182654	42.9995864138563	12.986260416098492	81.6426840957812	138.68581075443248
1660	24.920225580336417	70.74718663852893	97.51622705651177	52.70680543798437	61.34709017691914	160.86649834162577
1661	57.80167814676345	105.85603980634579	159.33686082651465	18.575748326872873	63.79026871969814	124.5747240713035
1662	22.467469158989765	29.362235424787144	378.62944569186374	32.028300705017514	26.193188907454577	343.4368787848397
1663	41.02321841912078	19.91610402013457	134.78392821812326	16.202541594638063	44.62023609709334	19.64345154494578
1664	24.342205664602645	49.90266710389367	168.75213877417514	42.947267959374685	30.228416817844924	258.56564166304486
1665	28.084216578448387	14.083600841141015	43.69475096858925	27.471613989631415	32.22230044022928	153.71237694886676
1666	63.72555040231798	47.16109026620081	193.58943313822644	77.87479505312972	52.29482935223199	166.97390326448033
1667	102.00920250930088	26.75581269970585	199.76406192100887	42.12643982834848	59.69611882001083	194.06357992181975
1668	73.56418645930195	59.00218170787469	146.66555363203858	96.54596923758852	33.54855812942602	135.5431173493018
1669	27.051931736026447	35.57861928215335	85.66463151387057	50.187350148206484	48.23691049231899	223.38974950218218
1670	63.0573347564203	44.38025816805798	226.95505173618727	45.39917121836535	25.490693731614	145.05683054891867
1671	24.206891312932623	12.245779906514686	194.5768342930678	83.88137079140235	59.561057170352505	138.72401396579198
1672	52.2626197578173	22.48319040323254	243.34871327467792	69.68914842238291	39.28325823351987	70.53577678656956
1673	24.66568767907436	13.727776896515612	140.1843535112259	16.02193330412275	117.31123948880769	15.919465995535397
1674	54.91008302686837	38.11942137880483	170.912209087976	8.343764630136986	31.65054845349803	29.281601487434823
1675	104.39708858829776	11.218138611691906	219.59946810409528	41.32044174800168	67.03871971783359	78.697657649895
1676	13.395984195949358	76.55141122664568	199.2260999333504	40.07948188492539	68.70245970385886	33.43338631967724
1677	40.767151821168085	22.095447523630998	198.57300884425652	20.487293684352903	43.77587134399805	70.82850695174021
1678	63.37755298174856	44.012580156889804	201.09922555198625	32.658704455551934	54.92106071725889	122.32639409652143
1679	87.71702032011297	46.194539113169796	152.31444556144592	70.72943064247576	57.48450161587374	169.73282964551277
1680	167.78257969489044	54.376384884090484	50.181199111751134	15.446962367819191	47.31940142790652	104.60586631765165
1681	46.78553874692413	22.198846333615453	236.60423985390253	59.57008608965763	123.20820134674221	155.97241029799045
1682	19.018778330280064	47.284595199716634	93.11938303962641	31.595309361462903	43.27348467302067	126.75484070948794
1683	54.12058530779982	44.49231174575565	125.64006009904115	53.81534774458099	40.97618732698841	39.77054127578779
1684	18.786089491036968	23.065614918984522	164.38424372336655	27.601159113061478	25.878710314890636	81.48642236728786
1685	65.08478486969692	45.40927523506919	93.43271759960798	41.17157555603349	69.55755551049053	116.48494741502574
1686	36.395567542366436	17.757176734831496	161.09536141478546	23.864323330854173	22.592630994424802	92.73347630310373
1687	71.97604830032463	49.57739572743064	339.14727242121097	53.92729576716939	72.03601034657328	40.3817722557787
1688	27.369187983501373	3.7707199199053125	59.81387570073649	44.451698623594154	57.106152152618186	70.42230646319915
1689	138.1410198363517	57.13222002274884	86.30464387977004	36.715591827281486	147.14403349238196	75.91636699599223
1690	23.583163967355645	24.631647384291508	41.427892431323	91.26243245334318	17.086909485821955	127.44019744697309
1691	101.92743599969862	20.619176053920732	143.50546801845667	50.337354503617405	97.5337898586155	59.28694385297476
1692	30.276909138140713	7.374198482084261	270.81302628508934	19.019040655898056	38.22964765088482	280.3842063681451
1693	84.24836500715116	17.035607716631755	127.94675173942544	42.82351703202846	24.7844286271495	94.38940473859248
1694	57.32645645687014	13.304173153283202	147.95029012864967	65.71483817908599	23.230807232479517	133.0003656663744
1695	30.46103895375453	14.075773493651425	45.86418352798267	14.851527696114204	117.37690570104877	189.97177552406987
1696	48.138422691835395	38.817994937361604	58.11628930235817	16.051329888598854	17.451610694154063	80.89398991595547
1697	21.559117856353506	19.17205337901557	319.68587339403206	47.790299590872536	78.07608060696667	108.67883252181937
1698	39.69514816961902	17.986248273420586	207.98197451760853	57.56330504874408	53.79011635450922	56.23280471767361
1699	17.726576702974697	19.477866498289675	267.1182787366021	31.523191845774562	6.056271214246255	166.23042652522668
1700	41.65608900973439	31.44373152081548	249.40685672588228	50.159152375380124	37.148440786014575	172.16799126134282
1701	32.155481894673535	31.944102828104228	202.55941311780225	43.28019483429993	54.53815736280466	147.42408689508358
1702	50.29418218537669	15.095273179939943	77.51949769526587	30.715076494651054	35.05274653985853	225.4625107000384
1703	37.56625271298041	15.63094125326081	181.3928496649645	33.095268293930864	34.356412765952896	110.88921768222124
1704	108.27404186923197	33.474786180264886	83.05585594959292	45.09028384818359	55.87936595952984	100.20998742740264
1705	126.4223399254521	15.663512108472531	98.55248686170216	81.92237007825324	101.24315328171966	112.0870438615067
1706	42.33274531644406	14.917933877293375	104.42662866101809	42.33144641911191	63.96122407458779	40.795638721308244
1707	97.57123035417955	16.847537151068718	63.3680742380704	17.871954918629505	150.5328110449025	19.00927751307
1708	34.83170094536111	12.385956816876574	19.097490958740874	53.58288204226535	70.60006441107991	35.3293575053312
1709	13.045897962340455	16.279260231896746	56.80543795632789	21.362704125729884	22.362552867504935	80.76924235308917
1710	89.23033111285105	78.03456582268377	216.6630996068128	17.83906539111061	38.608458300845996	19.294469521281638
1711	47.82077446440052	17.81312115573343	288.09291245901204	13.191045383965532	19.81512339940272	26.89722216295559
1712	6.304132713668504	19.99108480592873	97.79937168535788	50.469527549777176	27.151924675572296	228.76360126561917
1713	45.134064247452436	43.216843436797014	118.56239067076618	41.3387991665012	42.80696050071262	146.09845188999546
1714	58.20653325950671	12.522561327030523	203.03605597625827	8.383658994977665	48.91145450428748	293.1860358001257
1715	89.30835220924267	94.68987837218518	61.102502103291776	55.39581253015023	36.585577373862364	170.46436602220166
1716	86.36768191923724	60.280616673869815	87.43713038532046	29.00028649550361	77.81526736811543	54.50296446410944
1717	139.14081389699768	68.26211295039968	194.60934936082228	61.01320442741844	175.82329931088884	56.30277865177822
1718	49.162021848602116	15.074721771570102	143.61805946040988	52.75864789909461	16.605520208400627	169.63937719061326
1719	20.439066322337386	70.38267066713469	26.363545484147043	14.583325634908915	69.95880326807509	52.36305759813297
1720	47.72805378666979	5.918595586130058	45.64021762612552	19.143728448380543	26.498721510258527	212.66933842335243
1721	42.925112529644906	25.847438489075337	154.79654956404914	51.989293830303495	35.7397981105582	133.59602093467433
1722	19.61562965007713	24.264634760040114	78.6448920881186	45.72260419931427	78.75912888952416	119.85505623434551
1723	68.01869197900119	21.35799780244849	53.971122826485754	31.362660812263645	64.49376376263072	64.5496224026676
1724	65.43396584076679	29.19930817555286	45.12014368189938	32.67983743923662	109.29614624042246	134.72959738366077
1725	43.16409290157301	28.589331713908607	112.82029547558147	14.134989084267222	52.03738970116007	175.47610825067605
1726	87.95654784654768	25.470077386445713	89.83835658064072	44.33860691991386	27.043036176880406	204.8243981480006
1727	32.51171030202341	21.92682372699892	64.17067526974604	54.55948815002193	67.32435383109454	95.1626283910084
1728	50.18964659778301	71.51745691134722	93.43196331448263	59.715104387555094	110.16574039348764	176.70562182703276
1729	44.86642738706724	18.855519696331406	45.35458565360592	52.05856554750927	27.42647096315142	129.49865609860768
1730	39.05470625374625	7.494652431132251	201.1080526794963	24.056967517898563	78.19296770013213	125.20959772792858
1731	48.84265561381823	9.806531816253841	234.96749991698152	45.317631555891246	12.93348579972316	151.44779293143495
1732	138.23994268495642	31.210831165729374	145.8731555053939	13.545577500805281	46.854202743161316	277.92115151953544
1733	110.4364168365503	34.654846548242375	182.85653657983	5.813635274296029	116.20999375929823	103.41876512028128
1734	94.55752378936211	19.86865785762784	42.94659389716679	63.51519029006374	21.977223830811077	218.85452470152478
1735	32.26998684197516	18.5127635949923	151.6560732331298	44.527506695738786	33.9089843210009	147.99746701933998
1736	98.87307581132411	31.94089819938073	152.05038846689794	29.58867612240904	15.691422811684143	125.58202326487215
1737	77.64290799327142	7.597736583765527	102.62223122656681	30.091588910267454	30.172661461400892	81.56159501432349
1738	132.00982119498357	91.765386621707	56.97189048066755	166.3711593952745	102.7412096890312	107.61337228537369
1739	16.511254835865227	10.710645631337444	129.11030044417888	9.570676461908928	124.58160309414035	27.839228784248995
1740	15.691861340487991	36.88307685975477	42.10420469911202	23.14096260726042	43.772324800689205	82.90425019453093
1741	111.1131963822404	44.19727810768431	172.4452282292676	29.618107891347087	83.22842576735962	96.73246236052373
1742	16.591733418433684	7.925261967899021	33.01886377728377	84.38215313012711	23.898478223323888	61.96496565089632
1743	58.13836634369151	7.925965346016835	45.228463290295004	77.61803882978639	43.1979551343499	196.34357942594713
1744	121.04821931903257	24.098814638554604	60.400681763473884	10.414818704082949	7.426099293824499	93.06305304619785
1745	31.46111216282299	28.398504999597396	66.10590685423284	23.775171693649238	15.329442581025923	109.46739117091832
1746	39.25652438807147	40.42246147116649	127.85629671156273	79.93302374051514	29.518484757568647	64.63675935402424
1747	20.189171878331525	11.609223191512495	355.71133165517165	25.840819334498157	88.68757518633397	160.79321131870856
1748	67.06563646815819	52.63171043108528	45.12014368189938	35.83004740944786	77.32761671323559	109.43800954302512
1749	19.31246849477229	11.463222075737084	70.18156278912348	17.506350972471044	41.689897596965956	132.54746441281185
1750	101.41311982378438	22.564608932375876	38.11316475806927	36.2323584990682	20.970775159662534	319.82151855654433
1751	20.9973342883882	7.220855273789232	60.800141359779765	17.026685190472026	31.066001771461565	98.96833021618751
1752	36.03609252044186	13.943781100263669	165.0302148146145	35.2285101566394	55.83627229992889	89.27736992127296
1753	36.00212705474248	20.7609264606588	82.01461903585057	73.67386178081401	71.52370249409027	65.51541506667452
1754	38.602807839214094	31.485333131357816	197.3790404550643	38.68492874697074	107.11665167489151	141.04245205561463
1755	108.25869487687227	24.676139520964302	90.34575345520628	22.293793272174817	76.9216576882531	123.82606169801726
1756	36.004246991037064	9.70450325482204	252.35415009316645	25.196712957686966	30.698716050427507	125.28704079166381
1757	16.895593355342733	10.849490358539384	146.90628926192042	42.10056816678156	86.73726690326733	37.295545550313484
1758	46.006686346645665	27.43363075520006	240.89599989772273	16.64708994616904	22.985206573401157	166.24929570787438
1759	91.09562337267499	48.95341067408865	87.44991146233659	26.70767342817957	53.49540804827062	18.38424553819898
1760	30.652005491873254	5.13586353681626	117.48620662486653	4.361957837712157	51.4798996967207	92.21889271170866
1761	60.5639605429697	19.98352363926381	95.55743574416894	50.51970688445655	46.81810088323212	118.11286222878927
1762	39.84690211374962	39.379943149849154	411.87063723671724	36.307605301903195	100.09799352077326	89.37341844986706
1763	26.813796432203816	40.24640615779456	88.77249977847275	62.46255286861287	47.34001059289901	188.5564843603689
1764	63.42321390983421	28.888391089633558	86.48129198597543	25.119837595906677	49.545950561868956	35.04904770802279
1765	74.49788237768753	45.20444011654165	161.3079599704525	28.810602419379887	100.40165225489417	44.11627508685499
1766	75.69391562678628	36.32055532694692	169.24831052582098	29.523507272840284	57.47633272793715	101.2499609676333
1767	38.8342661002015	32.39446298372865	352.7587340954565	18.619818261045303	9.562532113214562	68.24335492101223
1768	50.646326315565034	28.409937116747354	208.9218520758678	51.34034934132706	23.113605805800773	182.7627253035366
1769	59.75798779328617	62.21063838639162	62.63464841546495	10.228357307646748	12.824906460010062	92.68202873436351
1770	99.18515802225359	59.72060715179561	210.11565611225035	45.361323709970186	77.81465311403639	372.27820631448265
1771	9.692266116268522	21.42280212666522	171.3343693643756	107.09516147543826	14.661620370117397	352.1834812601832
1772	20.826723662594326	25.384426677331447	145.3766872737777	90.83497600878262	29.730417811142473	254.92816840822755
1773	93.56934783685445	27.02058191312371	150.23614641197605	54.91732539166331	16.990654115439693	53.457759117715504
1774	91.27726108463861	48.65033617873838	52.415393629924054	34.68031856669942	26.624926087899215	66.25823653501165
1775	94.4467792307163	24.703194566854332	143.40475322767728	5.89536376089644	28.579496172447605	113.61921359898835
1776	18.82747095167082	20.717874045288433	357.5202709567335	45.44106424157544	49.773613104497755	113.27952499128587
1777	36.64462264972345	34.51105294570339	35.46767388278399	18.129131083130975	58.50083283703706	179.65051542782015
1778	81.50881163815546	5.124714168858591	19.87036549017493	41.35364140225819	68.32251754700775	54.439954945407585
1779	6.11092987177116	31.094418879843353	56.75075279274302	38.451888515986596	27.029128856896133	98.13582682560119
1780	83.14203715868109	81.56831894502656	30.25079325747176	38.72085937468474	137.56094629847965	67.55172996536415
1781	93.57292782779443	51.48695789856575	96.86044883471227	35.12134883271634	102.39666997516655	239.28017398691435
1782	67.65480682031969	28.56911346865292	119.23219753432177	75.0754296238738	27.362540697509278	27.970724877902477
1783	63.71711585927342	22.55576323218907	19.87036549017493	48.50792295099611	63.062244970526194	63.42766460975763
1784	39.41742602874324	12.100374679439167	201.1080526794963	51.89045918847953	52.38390895483952	207.98659920622612
1785	18.04567856558955	52.54150203444089	118.4886937924485	8.940727024769592	77.15005773615083	36.54101953981018
1786	112.46811724392306	25.678709303396506	107.52993138155277	25.002561514280703	25.09054583452559	269.53334054506576
1787	11.929412658763072	46.85907086117539	65.29443533000877	19.693997815509054	103.99926405426206	101.28121310771587
1788	52.82362254017232	22.780015281424284	33.39521571631568	47.94418049682321	54.88428712431757	109.64201370845004
1789	86.83140313119826	28.053130354938673	250.61407983443584	34.14889891205158	39.254645588992176	174.98650255739872
1790	65.46589343410048	48.74716041315583	144.95013981918007	20.269580934367706	13.82695086823194	144.20830083914834
1791	22.171118327503258	18.842076190860443	116.0008710343445	39.33357099822274	79.20726820824743	73.32009585576678
1792	102.41604721051681	21.952085509753715	120.38710338236866	29.316437479163913	26.022509001467274	185.65503837473892
1793	69.98354309636866	44.04905549681097	86.81167758142882	24.575144844753712	71.26368876350452	86.72914651220965
1794	43.59556045327725	18.452513501325544	53.041704575893924	56.06648463077152	30.810328161367135	48.90593815420745
1795	23.59178644561095	13.44512070425376	205.20419670260245	96.95993504487433	8.113345194138963	45.00238980199413
1796	15.19649299017505	33.38559673258783	83.95955497730077	48.67291644652246	39.54784182026481	171.6402249511724
1797	11.62582589620207	34.39332337129586	201.75729603733606	45.77126608622144	70.97597527016983	159.26750479316462
1798	38.06610641557134	7.0479077853211605	214.87821264789028	38.250321131336804	79.70492257934968	88.30155284116682
1799	100.25620446542686	39.83723139078333	105.22028930009415	68.4086126248004	43.353733444921225	32.101581750800385
1800	129.0608507692939	17.28879419696921	49.128636815224844	25.50073390727354	32.49274803828303	67.141385683789
1801	22.071902273529325	16.502482949906746	45.56947308883431	53.54811470994341	34.864974259159546	88.41165150025304
1802	68.9178629182858	65.7093111915694	83.74164314139357	118.67331829788058	71.74204978360544	120.51555669251678
1803	8.994110206776229	10.753493631236427	160.09050912032086	76.72767204140403	18.346174741092778	178.06685285530014
1804	37.32225229940906	24.782379567209535	34.36412482501655	19.285888534344043	76.59510488879837	87.78252521049005
1805	46.328893892491735	24.137072769090114	136.45937651179665	35.53961399914197	41.96281621800769	78.862871739891
1806	30.11617900579881	9.778533277951679	219.37466864547267	25.483459961424582	23.31122927232212	100.21763101588846
1807	165.44420501529973	55.08812755472228	72.0684761156623	24.657429520661847	101.5448953529783	52.73446542237618
1808	11.934859538024853	36.80556128607811	216.53237472112147	35.22617422276104	31.06501848845006	231.13463831147047
1809	11.533880331779608	41.6953077425283	117.5835051847338	45.80475512477952	84.73454652403463	276.9256426993944
1810	11.403712369218443	10.465765877906312	54.9338383240929	56.68949615976309	47.94768417233522	323.3054311688596
1811	59.70799023497936	27.168875302205052	84.4062375489176	36.921287322079266	78.22630065733948	62.98229819573787
1812	32.83306846092262	47.36712081982504	123.13962185783497	22.411211685453445	54.69125227780135	92.67042809223368
1813	17.362082640188543	11.344937012835079	35.46767388278399	17.93340996556885	25.35277595143387	146.06587834954365
1814	92.69981330268438	13.120686866877152	125.38385941456211	10.489279223935995	24.92220592697608	71.24286797950765
1815	109.75311441716622	60.54576208654595	130.53003642198678	33.73929454416453	58.58028191568635	48.73142941187355
1816	6.316601997319564	18.7632476799987	39.00160185874309	32.095120022809766	53.907621212533634	34.28561922951418
1817	99.50459846336975	40.708943659496626	100.9883324380216	19.36512812490551	70.10347318112623	162.61749506235645
1818	48.08570335448934	15.421153970576933	103.93374694911567	19.21519127128432	10.598340865511096	78.6398765729962
1819	148.8756902440082	45.92664160039798	171.05268775413919	19.30353118138121	130.42173649172832	127.71040254610251
1820	124.01476187668176	3.7809271556392092	171.0526367287577	29.63580254078381	61.18952603439151	41.02018668829267
1821	42.95168891801263	26.14133860542641	50.88163455376882	33.525115106941165	27.62149847287368	49.62398914297312
1822	52.612752399849704	16.37504359232218	132.3965036398754	71.15522620629359	116.8010161435657	150.5530475422025
1823	37.6153306671135	19.008908341722154	127.83161312539048	37.771139731043746	80.09844266351476	259.7770955306399
1824	65.93841502924228	28.43762475290287	26.53631205619849	13.925368841412595	63.61861557021115	96.39274228028137
1825	46.54774648946037	63.80185415629014	296.21998909027985	29.757960176189098	87.59523712866444	132.9875508268603
1826	32.372939953749714	16.144882157723536	93.73739670024042	31.57899210408037	62.03218591402003	101.81934556609502
1827	94.71056052421393	28.142202380767714	73.73848776756321	17.088911246880528	101.76776642774178	254.71485150774637
1828	36.38038940830628	8.696206758892535	52.050660884066716	72.54601619260607	96.9449470569081	32.52525629093607
1829	58.40616542754931	28.127115873643795	156.49062916546015	79.94817643677366	39.894543898672055	317.47138448155886
1830	50.095465542074734	15.350376166788685	79.06669819658605	27.96304996309461	44.28430829628959	249.44724817040802
1831	58.82894061208343	20.16754886442057	238.63515999707616	37.15610159546753	99.05989444326549	169.99564078015194
1832	26.77576270134673	21.444522074601164	277.2313670096413	28.67047440020951	39.84825035858695	37.73642836644743
1833	26.241704084027063	28.869448768102107	162.85234033989474	76.15742901878303	102.72542701422627	135.3059175154482
1834	14.725367263332995	14.407535917603711	182.45872646422137	37.77906983603198	66.21222574336726	68.2231880034029
1835	18.522896284533317	17.69322483977166	28.58837366474641	34.127414939304344	67.91380423226084	142.07713801654597
1836	59.12675002494186	45.38794450051076	205.69218328679705	74.33615223567415	66.57733501904778	30.75261503435791
1837	67.54145331312773	13.510485074182098	301.80536187365607	44.60351117772124	19.104899795537	169.14779376407458
1838	6.070920778725621	23.58176207503325	23.671954365713695	26.695175389358347	35.02991368027489	236.21446001073699
1839	49.156476300998506	21.135382815039836	41.316735354960535	5.644711776011307	40.12162319722043	208.97670397218369
1840	25.505412481009124	10.066931654956074	23.671954365713695	45.659985649918696	33.45908806797968	230.90893980176946
1841	69.52943955711162	9.323519133524805	61.570833925910335	59.21470647610138	67.43469390829088	187.69892592938285
1842	103.826051069892	12.44236483870896	99.74171222111298	30.717028254303766	28.44313105909554	169.31016005500544
1843	38.88351690579044	8.610690866149058	45.277527081524276	67.86999706847787	31.86343545000692	16.84940742786422
1844	89.40101665285721	23.11511588346267	57.484844731544804	51.799845844761116	83.04502927177079	145.52789028844828
1845	31.696845322446215	13.966637231861013	170.08679142373546	15.268529422398748	44.880231642660775	137.76845099151024
1846	5.071224277610696	12.183277670284781	120.55487024143714	60.61874892264988	41.77313698039301	149.53902678959844
1847	5.589801438955871	9.668361931714543	279.40306010471704	40.69714395873137	60.8737934784123	28.39851628309653
1848	36.97140310252486	6.9375332668297265	141.10177998383193	29.866603948393887	43.83652969256766	137.46582614003157
1849	10.049757192534864	28.805002755534286	154.79730183273094	41.86009862145454	27.570585972117954	129.48740518660193
1850	27.271083865728222	18.41955437898832	294.50353610639223	27.819993781878217	81.79088018505298	111.73941810508332
1851	86.2846154672605	50.7494694818288	85.65020461740008	23.60094735216141	44.69658422369509	31.923140147379012
1852	92.20939679415268	7.077072974837431	53.66651153640756	11.203951806452672	50.65377479873998	190.65097336219245
1853	19.26336770550949	62.03758982971439	58.903515334867166	31.642051713590064	52.01969551346371	139.59180212188326
1854	11.30576726875077	7.410587634056509	32.924986689976905	82.53774068688404	8.637814939197767	81.65586028971417
1855	46.791719802912326	31.78377202622571	103.64600016876032	7.7363998690974025	56.333724887698494	72.58238485295439
1856	126.63634184854767	49.07319374899664	216.0037017787633	76.35662860587588	39.556548576415516	163.43154015259842
1857	12.841931773590423	28.040194476074937	55.38057728014305	5.67096435971026	78.86419659970986	41.65336179915671
1858	34.150826556701674	37.527149192390695	35.55100618607097	43.61331133843566	47.91549358784038	33.49562730647922
1859	16.024364784969787	16.521291722420106	163.58303395090223	51.03729234700373	31.87073552645328	68.5228496226635
1860	58.78368304914439	7.704274801675143	60.500830684034845	15.159479359566575	24.494846424774558	62.382254811220406
1861	14.513490912148988	8.30192179664312	242.5268903787015	14.730257949797693	46.092238124039966	99.48161422088589
1862	66.80022766622704	22.82772528098028	196.10023806351796	69.57302813105291	66.58484752335363	19.45145104494537
1863	83.20316250365939	61.925006549512986	125.87568811344082	63.00920849061872	56.11647087828143	87.3960233399088
1864	68.41030304543999	7.683250714369522	64.79687600817655	19.612100542485024	34.03980116516589	82.10933591404356
1865	25.046447636033545	12.26646566243583	57.90961662671484	36.38349380166534	53.36227458263762	84.395803783157
1866	20.80356415234502	32.387623686059236	180.78830648644714	55.41370519406969	31.437022393240824	181.21644271379017
1867	25.775767687882226	19.535691542100356	81.0087475718566	9.808401247943758	41.07942048500725	49.90915443840301
1868	12.597292503605765	7.58584780104747	73.78769027379116	22.123124468776698	10.995162463685757	46.67469577291731
1869	61.061599038094506	55.58801175212829	156.17299433026065	22.431895966793334	61.624820508269934	125.18219040872589
1870	67.0786747264573	20.353600439149904	92.19071935301862	36.35849139587006	79.69183247027178	269.21261145998625
1871	114.82158547691365	21.539551152057285	99.98111653849317	51.49626784087961	36.57071326186359	202.99680822193372
1872	68.89872784374417	17.08875085791203	131.4298157307264	41.43298554605697	69.74463504407805	97.80033121189442
1873	5.457271715353315	42.42468283899431	279.01815354002116	58.571936173847966	59.297586509647594	240.27249443502944
1874	104.43641326905049	37.10351104985298	48.46833947682368	62.49710503549251	63.38951483345107	129.2618538532241
1875	5.50584794307522	34.56135880033139	126.32459434808025	24.69861987810365	160.98981492186218	24.48333079747273
1876	80.51390630840928	18.05390319045043	69.70877795886126	36.45544159383833	97.33234253688258	121.16592657465758
1877	65.06755406137414	28.143766796522996	64.28917483158753	26.301806961470852	36.65968721604924	117.11899176284133
1878	38.84313895618796	26.04704986678329	77.1668039846606	40.64622285943994	55.75561522528821	11.837793790077873
1879	61.29510817557045	18.826758573341994	97.10839656665297	40.0136497573095	34.96827916978047	120.6069292042141
1880	38.8011118326455	28.213501772759336	301.5917309444545	70.54533119244503	104.1261750666704	255.30957570449866
1881	54.3914868868138	18.417926814981175	83.03079760036616	38.725659016468214	81.25754782024123	262.3605929054434
1882	55.422009410109034	39.98972361404975	129.10084956677795	66.33034417132271	66.47755974377885	72.94914357948771
1883	28.669301495966057	27.482683868167904	172.9791708077166	23.812669488098432	51.82269591726958	106.24867969365788
1884	41.75342312787669	3.0015051562715995	133.8965623803197	42.68702176944611	27.309691749601495	32.938717495676876
1885	82.27447804111841	63.819000002762024	89.8775225246879	27.30240009642725	39.903643135353356	265.1828904894228
1886	24.38055848664278	17.180028895533113	250.23642003381664	40.503029227292544	10.885496232397543	296.2151268617893
1887	8.318282331910185	12.156210460451442	266.1314545848027	27.205903938418317	49.33954918961992	141.3816501932006
1888	23.226928605403057	27.654102858477014	53.764864910931244	23.57162897759658	17.258134140395175	105.40777905257345
1889	44.76194309718028	32.03700048419661	26.717933401378154	14.799833394736675	42.99675507832684	76.48613947546544
1890	20.5301367517405	6.110978250311586	223.9320979487526	34.703457462757	44.26663365209643	72.93595545946732
1891	5.7439626428138455	16.625698562516114	62.16181947698842	25.448827822208514	25.961779525376677	175.61364513900617
1892	116.73723733482134	23.054690478333423	159.1967945657965	42.299264570475984	37.280903740271725	117.95507914371802
1893	24.470555342408336	23.944828196570576	113.75746301754899	57.57976085973584	115.90253497454398	161.11027640996122
1894	36.15866895808407	32.51250135164357	58.523593546422916	26.056381422165718	36.90835872766122	59.88869200308258
1895	81.81416929332771	21.748737715123443	66.74121267363014	42.57806525269962	62.80044334431285	107.78149691868937
1896	41.70977435193408	29.610034623259477	187.5719292370138	27.223489167018208	121.4296744942451	63.18808656263668
1897	86.21220673429221	53.95589245929941	229.3601035507973	5.731262526503657	144.24850961111105	134.72450094705735
1898	10.77581545096212	19.809824501157564	123.59006607627421	19.940660592390994	27.141893365988036	70.47695249198618
1899	37.85550967521215	28.599958769228365	57.620723747744854	17.811055041147114	21.03931309847883	165.64447370235135
1900	54.02318004841945	13.186150793689047	161.03616936082162	22.431977593926355	54.48047897285163	85.23738224028679
1901	48.88790840167561	31.11765064658152	242.02737426412838	17.385618190005	65.7459826094231	55.98978276369521
1902	19.70000920174476	20.35054917402895	42.090165674522936	19.30830767414011	51.22322581520066	359.91540152158177
1903	81.2223886377126	28.01822675377629	83.70918659581054	38.84605836645916	18.58976464395992	216.48012210078437
1904	4.097861634844754	16.573934041494688	138.6668119846249	38.56648854506058	12.797812775658985	55.8070374621145
1905	18.656129955260162	17.01225147530012	54.27806879089865	35.68965759890981	29.59727026904327	64.20705702768917
1906	123.75278719450897	48.11796982183881	47.670333962428	14.927033656113727	51.784031242494365	172.69801389958116
1907	19.120947840195278	27.291719978343544	203.57366558615755	33.5151956961998	20.567264087606567	63.70052148421738
1908	44.7327709836453	44.5100513448914	41.07062496583822	26.888682945295184	56.72312953423935	101.05899630614545
1909	73.01284878148996	71.69319698242498	157.81200799846437	34.92332639131668	54.37578043761269	59.57193341160524
1910	91.58842175283962	19.297249806582705	67.5049299417783	46.228643002093435	9.432083343839746	102.27600408679884
1911	27.031456036967665	55.48705917564846	153.23750651277317	18.032435545135137	78.12816643973767	208.53335856968434
1912	40.771866109739896	6.731009720079643	37.60904149857327	16.993168187397135	80.52509047163554	126.0961261133048
1913	39.810466528781824	14.819291630133517	188.47341593876044	31.82183832733819	66.57121811487926	73.03875393526381
1914	27.938391686190283	22.122279199237003	159.2641138861933	20.84419224854695	78.84170704968159	80.17239154299101
1915	20.951805966453595	16.687810323451508	181.4615805477344	24.9623156959557	48.79487264472125	111.18729962957553
1916	60.63317768747332	9.02398558434221	133.15957774238865	18.98424119941436	127.25996070653778	54.92394744739626
1917	39.63913092167675	50.74775972730311	248.26783182845253	33.14569896108906	54.54131077863289	78.73013067113749
1918	83.6601573671397	34.30070473528079	70.8957874687675	48.37107971235563	26.029897666140865	83.71545071026058
1919	4.170081621098505	11.629258268062301	73.28113693521395	5.5403199053231855	22.156128531958334	26.100562607704852
1920	36.0062765901716	36.31070467110433	270.7878948543191	27.146731342520923	20.556625686603837	86.18056614503702
1921	35.36662856617372	39.72552163590032	73.02658683831461	23.687725539127666	81.97222997714994	63.85240490356643
1922	118.87529221106715	8.328978661162555	34.90387161830019	20.0230703703481	23.193157996658652	75.04660707045093
1923	111.17007455554112	35.141508248213086	254.77614824681808	23.160817384411597	56.19134355580661	118.54307862811352
1924	9.412134300716632	6.990106402939376	185.9401794137958	92.36183198601303	15.466703029019811	312.44240282198695
1925	97.16884007539609	18.085443622610182	254.83701171947973	117.06718211426218	72.19059301578498	64.22519178172544
1926	21.699462493708666	32.675087608914595	172.70834714048152	18.914184317812996	12.001781490330941	68.76136339084204
1927	64.92696828361227	38.76890625803033	316.239975224649	78.82912747678562	121.37334331816756	87.01009724657057
1928	70.72298635486341	14.587659851610507	82.98607932401835	41.68782448249138	41.759314314668174	97.51992398654144
1929	19.444247782943577	16.095536227773376	94.87740639636559	21.314966400616303	20.849366080586588	11.008476714460357
1930	14.89252340588132	14.350411782209006	66.68695016650383	34.084327511314086	15.733798690306722	276.4880826776386
1931	24.946348221970613	23.674615506209104	45.2602259240852	15.345938975087671	15.531144139871248	329.7082828179574
1932	100.54238493170493	39.147592718525075	122.82241824725152	33.57411946031802	17.196528196364575	82.67200683514024
1933	72.66086453786322	52.648894405802295	248.63617972491897	34.5024548396654	112.51170952786998	165.21403895920665
1934	42.38077148023341	24.34867156867955	187.61315758606608	44.452813665979185	18.462841863960257	132.4101618534871
1935	26.38056756867375	25.395622404837837	198.84738768314114	27.799545185567588	6.826541813115972	197.0718796104224
1936	55.03309675905583	23.866301464859866	81.27815244786348	48.204980749580045	34.31422923026592	104.11266754866048
1937	37.36089949486861	3.8432026295026414	79.15761770097679	8.081929297931145	120.24849931569625	35.950444817477056
1938	7.283845533016481	20.48973125348775	56.9705253822457	9.127014826070731	31.678615439040044	29.890767003912046
1939	56.3588707618165	37.814319623561055	201.8244289211263	29.084940235174248	57.33182312418908	230.24096990070962
1940	32.42084806355559	34.218419586397964	85.87903835901575	20.512113016349822	66.93194740125143	69.65625865965319
1941	87.97777738444567	34.74566826476767	254.15076711817696	10.134474854002365	20.669256642802026	160.96225368311755
1942	49.1846341336731	24.9972112244595	76.30128610309481	38.59189766210854	61.52456810097074	75.53826400140694
1943	47.05302019631393	23.26470523243314	126.72128008140531	16.783739413235843	24.795152264216167	95.12773429159036
1944	56.964366181278756	30.19499495760021	137.8651452230204	32.46567095640277	116.53006264820017	41.71921381888997
1945	203.06040368667016	65.06863199449131	398.17030161688996	26.48737665857248	65.84925808916101	139.8010831497796
1946	31.99593065136675	24.679177110205966	160.19540727487444	1.7654218978870355	34.27441115482169	170.5863395293093
1947	21.810248053747937	32.68430500936669	27.79616713413259	43.29531726492269	28.179995330745182	135.35898676427644
1948	25.953417202787634	19.995407340118522	131.63894733027772	36.008104259842604	72.36034522974292	276.184922036447
1949	29.473747662963543	11.348664073213333	119.30273049404211	36.26843246907333	36.40255837776843	80.07615242068358
1950	44.02423676625823	2.760160230325463	41.2549749900031	26.248582783543405	23.13832261134332	34.17061687677379
1951	66.78955856319293	5.235355205708954	202.51108218409536	65.3406740962428	55.987513581159526	194.49936239535205
1952	33.66217096609175	36.5876606240769	42.25018452993421	56.00874369556602	85.80484381943424	187.5757534507934
1953	23.415591974361135	20.68423454581624	40.20456083056211	27.90247063926353	64.1616369885377	183.3533949030815
1954	57.92251623605002	17.82709962268207	261.9451955904079	23.567486566726096	43.25956471473293	37.44406311128373
1955	31.817200094287127	20.70728409358578	71.99783831238824	21.884681521062177	36.685389859344276	143.64932491530243
1956	17.30927662502088	12.097558025765679	132.77888201879978	19.382770382990316	54.21158375281321	53.85627371566266
1957	83.78340780744195	71.90439905389657	67.79308680395224	25.1359660951081	25.800424406715685	90.20051058944014
1958	4.91286709896526	292.5354657583035	49.9520038673418	13.87838686812169	23.268672409204903	1.9666402654034143
1959	60.11870102591383	20.79513576924606	68.99965084374585	43.414632977809454	145.67933729453603	48.17783362661818
1960	48.03619673006037	13.269834392005793	212.40723115785048	52.100521826007046	28.917177252608685	64.23941902876551
1961	59.53118544247148	25.01655739852081	228.88612081405827	72.11097444060269	85.56560933835429	289.33208062305255
1962	70.94120245862725	34.68279244036128	281.01764511048316	80.52871600047476	59.812789429987774	200.00192666317858
1963	58.98323726137818	33.20031928920031	152.7126219105193	23.202017873944747	23.973776875821013	64.77074792937493
1964	93.91801879053901	9.784406938625612	46.21795583459225	13.866784765278593	71.12269854048469	80.86595685772613
1965	101.6645900331836	24.27217623893405	294.30759140890405	43.15764167152168	68.41936387260338	231.09159819379437
1966	22.14463271842692	23.25190095410989	31.030326134181504	14.188762860662422	2.372061718814842	121.72372794690244
1967	100.56616955327554	35.794503635034744	63.78995210455917	25.82368814214374	77.26731002096538	165.1478038580611
1968	34.25592056670015	6.363723655201067	376.33499239974566	67.52637333806256	44.501581742539116	173.4576642715901
1969	67.01041855158053	17.851947137541117	255.42429959485938	15.565054565098766	33.94816930270507	105.69864137871707
1970	98.65541659689787	61.74735124598281	67.79308680395224	84.40777719832752	20.975404868691275	34.897504867071305
1971	11.650118035631253	43.82697874260038	174.91820969006272	20.30823319443955	72.80527444114331	95.5620593802434
1972	64.29012354912622	29.980735697101448	253.3094431337152	101.57899512983437	84.5866504137778	114.49869886433635
1973	7.723130627863396	13.10528540674892	245.42526406760348	52.224956137377156	19.492783153965682	89.11409587719356
1974	5.447559478701157	2.320103696939165	71.92804439122678	35.39606191206949	62.83424418604588	73.12775227510512
1975	46.38160615344645	28.533285540776962	179.1154511306787	3.839319096266456	88.51009287848271	160.31766133244568
1976	34.14374293006574	17.157889977399975	66.20803508687369	27.176862367545876	70.80016306303395	83.5214623376561
1977	92.86840714540843	6.193461379718251	181.0866749330575	46.53786872394426	12.305765842839953	226.4610200989325
1978	57.76957193458709	20.083609174150496	262.1641486716519	20.98865929424094	61.89771528110362	183.91507473550345
1979	88.85984527103915	23.330576497659347	218.01764013506957	29.43125638736924	27.549219647275457	64.94779973227328
1980	67.42000615258247	75.5139148344076	68.79100040303379	13.647606250623964	41.67547278362036	49.1251467637061
1981	57.738282348393305	29.981452521172354	114.41570507471123	58.55113478170893	65.00707142584794	76.7276832755844
1982	32.659396036455384	40.312806784031736	39.49660460751319	33.88131765103056	43.26375296742128	12.764114348863934
1983	42.143469330125875	24.271854757882767	49.92139169282933	29.552742071455157	40.18783322399333	132.3925233072515
1984	36.00834310069912	23.43577207172096	66.4107954556468	26.301434217443948	45.9629430779085	109.07161187088637
1985	34.786587781113646	11.42189169907295	132.94257790175817	82.4514817418745	29.591421936048725	131.04978881958644
1986	28.74869136734495	19.646165879517223	129.5749324461411	45.20686852335124	11.115551011142498	422.8525763601082
1987	15.893546526975632	12.184484656545647	136.21108571452814	57.669151826828895	52.34304166172207	41.771460767997844
1988	65.59791968233742	3.2740156077465583	100.73725458842546	58.20583205513876	62.39642112934825	59.4630901151015
1989	19.260761869262176	57.528871171082386	61.44138533452234	16.096721604448927	81.89553403706682	126.76725895318903
1990	77.50019701040515	11.578641604534187	265.10194383050305	1.796237998502878	164.52622147254363	45.268088292498845
1991	47.624478715261446	38.75608064257378	124.43853555475475	20.891749897402917	71.31983028787478	64.98265504498532
1992	79.79418297793066	28.147514876576793	165.37633086841825	40.42747620953006	71.41537168241966	30.885601987920683
1993	67.1991983138811	59.599866804191706	84.41974239137446	27.810739114288346	95.96447615204278	103.57798689048813
1994	29.248595896871297	8.995794373275213	73.49359777684428	22.656059401137934	67.90034385448016	101.22436093321554
1995	69.58894903018403	17.02761751686892	34.99712295968952	59.184154001016005	68.25655730330004	29.158425874464204
1996	27.159301042088465	8.180083898286608	42.39932138151838	18.776177303619683	116.70615389059029	196.06331438084536
1997	24.90192960746313	18.9715724900215	59.70795445700224	37.999703255548795	39.01859739910142	194.48949975744105
1998	128.07614981950343	28.288626940602303	135.6798953855759	39.41772952001035	33.120864322091336	95.82794355633095
[truncated: 20,204 more rows]
