# Supplementary material for: Glycan atlassing enables functional tracing of cell state
Source: Nat Nanotechnol. 2026 May 14;21(5):720–31. doi: 10.1038/s41565-026-02151-y (PMC13186696; doi:10.1038/s41565-026-02151-y)
Supplement: Supplementary file 3 — Lectin class data and NN distance data. [file 41565_2026_2151_MOESM3_ESM.zip › Source data/Source Data Figure 4/Lectin classes.json]

{
    "('SNA', 'AAL')": 1.2703783262036574,
    "('AAL', 'PSA')": 0.43463251441796197,
    "('WGA', 'AAL')": 0.26144989299178173,
    "('SNA', 'PSA')": 0.1865903082462716,
    "('PHAL', 'AAL')": 0.12178648861582995,
    "('WGA', 'SNA')": 0.09720572944566244,
    "('WGA', 'PSA')": 0.06368651239543402,
    "('PHAL', 'PSA')": 0.051396132810350256,
    "('SNA', 'PHAL')": 0.045809596635312186,
    "('WGA', 'PHAL')": 0.020111530230137058,
    "('SNA', 'AAL', 'PSA')": 0.0044692289400304576,
    "('WGA', 'PHAL', 'AAL')": 0.0022346144700152288,
    "('WGA', 'AAL', 'PSA')": 0.0022346144700152288,
    "('WGA', 'SNA', 'AAL')": 0.0011173072350076144,
    "('WGA', 'SNA', 'PSA')": 0.0011173072350076144,
    "('WGA', 'WGA')": 0.0,
    "('WGA', 'DBCO')": 0.0,
    "('SNA', 'SNA')": 0.0,
    "('SNA', 'DBCO')": 0.0,
    "('PHAL', 'PHAL')": 0.0,
    "('PHAL', 'DBCO')": 0.0,
    "('AAL', 'AAL')": 0.0,
    "('AAL', 'DBCO')": 0.0,
    "('PSA', 'PSA')": 0.0,
    "('PSA', 'DBCO')": 0.0,
    "('DBCO', 'DBCO')": 0.0,
    "('WGA', 'WGA', 'WGA')": 0.0,
    "('WGA', 'WGA', 'SNA')": 0.0,
    "('WGA', 'WGA', 'PHAL')": 0.0,
    "('WGA', 'WGA', 'AAL')": 0.0,
    "('WGA', 'WGA', 'PSA')": 0.0,
    "('WGA', 'WGA', 'DBCO')": 0.0,
    "('WGA', 'SNA', 'SNA')": 0.0,
    "('WGA', 'SNA', 'PHAL')": 0.0,
    "('WGA', 'SNA', 'DBCO')": 0.0,
    "('WGA', 'PHAL', 'PHAL')": 0.0,
    "('WGA', 'PHAL', 'PSA')": 0.0,
    "('WGA', 'PHAL', 'DBCO')": 0.0,
    "('WGA', 'AAL', 'AAL')": 0.0,
    "('WGA', 'AAL', 'DBCO')": 0.0,
    "('WGA', 'PSA', 'PSA')": 0.0,
    "('WGA', 'PSA', 'DBCO')": 0.0,
    "('WGA', 'DBCO', 'DBCO')": 0.0,
    "('SNA', 'SNA', 'SNA')": 0.0,
    "('SNA', 'SNA', 'PHAL')": 0.0,
    "('SNA', 'SNA', 'AAL')": 0.0,
    "('SNA', 'SNA', 'PSA')": 0.0,
    "('SNA', 'SNA', 'DBCO')": 0.0,
    "('SNA', 'PHAL', 'PHAL')": 0.0,
    "('SNA', 'PHAL', 'AAL')": 0.0,
    "('SNA', 'PHAL', 'PSA')": 0.0,
    "('SNA', 'PHAL', 'DBCO')": 0.0,
    "('SNA', 'AAL', 'AAL')": 0.0,
    "('SNA', 'AAL', 'DBCO')": 0.0,
    "('SNA', 'PSA', 'PSA')": 0.0,
    "('SNA', 'PSA', 'DBCO')": 0.0,
    "('SNA', 'DBCO', 'DBCO')": 0.0,
    "('PHAL', 'PHAL', 'PHAL')": 0.0,
    "('PHAL', 'PHAL', 'AAL')": 0.0,
    "('PHAL', 'PHAL', 'PSA')": 0.0,
    "('PHAL', 'PHAL', 'DBCO')": 0.0,
    "('PHAL', 'AAL', 'AAL')": 0.0,
    "('PHAL', 'AAL', 'PSA')": 0.0,
    "('PHAL', 'AAL', 'DBCO')": 0.0,
    "('PHAL', 'PSA', 'PSA')": 0.0,
    "('PHAL', 'PSA', 'DBCO')": 0.0,
    "('PHAL', 'DBCO', 'DBCO')": 0.0,
    "('AAL', 'AAL', 'AAL')": 0.0,
    "('AAL', 'AAL', 'PSA')": 0.0,
    "('AAL', 'AAL', 'DBCO')": 0.0,
    "('AAL', 'PSA', 'PSA')": 0.0,
    "('AAL', 'PSA', 'DBCO')": 0.0,
    "('AAL', 'DBCO', 'DBCO')": 0.0,
    "('PSA', 'PSA', 'PSA')": 0.0,
    "('PSA', 'PSA', 'DBCO')": 0.0,
    "('PSA', 'DBCO', 'DBCO')": 0.0,
    "('DBCO', 'DBCO', 'DBCO')": 0.0,
    "('WGA', 'WGA', 'WGA', 'WGA')": 0.0,
    "('WGA', 'WGA', 'WGA', 'SNA')": 0.0,
    "('WGA', 'WGA', 'WGA', 'PHAL')": 0.0,
    "('WGA', 'WGA', 'WGA', 'AAL')": 0.0,
    "('WGA', 'WGA', 'WGA', 'PSA')": 0.0,
    "('WGA', 'WGA', 'WGA', 'DBCO')": 0.0,
    "('WGA', 'WGA', 'SNA', 'SNA')": 0.0,
    "('WGA', 'WGA', 'SNA', 'PHAL')": 0.0,
    "('WGA', 'WGA', 'SNA', 'AAL')": 0.0,
    "('WGA', 'WGA', 'SNA', 'PSA')": 0.0,
    "('WGA', 'WGA', 'SNA', 'DBCO')": 0.0,
    "('WGA', 'WGA', 'PHAL', 'PHAL')": 0.0,
    "('WGA', 'WGA', 'PHAL', 'AAL')": 0.0,
    "('WGA', 'WGA', 'PHAL', 'PSA')": 0.0,
    "('WGA', 'WGA', 'PHAL', 'DBCO')": 0.0,
    "('WGA', 'WGA', 'AAL', 'AAL')": 0.0,
    "('WGA', 'WGA', 'AAL', 'PSA')": 0.0,
    "('WGA', 'WGA', 'AAL', 'DBCO')": 0.0,
    "('WGA', 'WGA', 'PSA', 'PSA')": 0.0,
    "('WGA', 'WGA', 'PSA', 'DBCO')": 0.0,
    "('WGA', 'WGA', 'DBCO', 'DBCO')": 0.0,
    "('WGA', 'SNA', 'SNA', 'SNA')": 0.0,
    "('WGA', 'SNA', 'SNA', 'PHAL')": 0.0,
    "('WGA', 'SNA', 'SNA', 'AAL')": 0.0,
    "('WGA', 'SNA', 'SNA', 'PSA')": 0.0,
    "('WGA', 'SNA', 'SNA', 'DBCO')": 0.0,
    "('WGA', 'SNA', 'PHAL', 'PHAL')": 0.0,
    "('WGA', 'SNA', 'PHAL', 'AAL')": 0.0,
    "('WGA', 'SNA', 'PHAL', 'PSA')": 0.0,
    "('WGA', 'SNA', 'PHAL', 'DBCO')": 0.0,
    "('WGA', 'SNA', 'AAL', 'AAL')": 0.0,
    "('WGA', 'SNA', 'AAL', 'PSA')": 0.0,
    "('WGA', 'SNA', 'AAL', 'DBCO')": 0.0,
    "('WGA', 'SNA', 'PSA', 'PSA')": 0.0,
    "('WGA', 'SNA', 'PSA', 'DBCO')": 0.0,
    "('WGA', 'SNA', 'DBCO', 'DBCO')": 0.0,
    "('WGA', 'PHAL', 'PHAL', 'PHAL')": 0.0,
    "('WGA', 'PHAL', 'PHAL', 'AAL')": 0.0,
    "('WGA', 'PHAL', 'PHAL', 'PSA')": 0.0,
    "('WGA', 'PHAL', 'PHAL', 'DBCO')": 0.0,
    "('WGA', 'PHAL', 'AAL', 'AAL')": 0.0,
    "('WGA', 'PHAL', 'AAL', 'PSA')": 0.0,
    "('WGA', 'PHAL', 'AAL', 'DBCO')": 0.0,
    "('WGA', 'PHAL', 'PSA', 'PSA')": 0.0,
    "('WGA', 'PHAL', 'PSA', 'DBCO')": 0.0,
    "('WGA', 'PHAL', 'DBCO', 'DBCO')": 0.0,
    "('WGA', 'AAL', 'AAL', 'AAL')": 0.0,
    "('WGA', 'AAL', 'AAL', 'PSA')": 0.0,
    "('WGA', 'AAL', 'AAL', 'DBCO')": 0.0,
    "('WGA', 'AAL', 'PSA', 'PSA')": 0.0,
    "('WGA', 'AAL', 'PSA', 'DBCO')": 0.0,
    "('WGA', 'AAL', 'DBCO', 'DBCO')": 0.0,
    "('WGA', 'PSA', 'PSA', 'PSA')": 0.0,
    "('WGA', 'PSA', 'PSA', 'DBCO')": 0.0,
    "('WGA', 'PSA', 'DBCO', 'DBCO')": 0.0,
    "('WGA', 'DBCO', 'DBCO', 'DBCO')": 0.0,
    "('SNA', 'SNA', 'SNA', 'SNA')": 0.0,
    "('SNA', 'SNA', 'SNA', 'PHAL')": 0.0,
    "('SNA', 'SNA', 'SNA', 'AAL')": 0.0,
    "('SNA', 'SNA', 'SNA', 'PSA')": 0.0,
    "('SNA', 'SNA', 'SNA', 'DBCO')": 0.0,
    "('SNA', 'SNA', 'PHAL', 'PHAL')": 0.0,
    "('SNA', 'SNA', 'PHAL', 'AAL')": 0.0,
    "('SNA', 'SNA', 'PHAL', 'PSA')": 0.0,
    "('SNA', 'SNA', 'PHAL', 'DBCO')": 0.0,
    "('SNA', 'SNA', 'AAL', 'AAL')": 0.0,
    "('SNA', 'SNA', 'AAL', 'PSA')": 0.0,
    "('SNA', 'SNA', 'AAL', 'DBCO')": 0.0,
    "('SNA', 'SNA', 'PSA', 'PSA')": 0.0,
    "('SNA', 'SNA', 'PSA', 'DBCO')": 0.0,
    "('SNA', 'SNA', 'DBCO', 'DBCO')": 0.0,
    "('SNA', 'PHAL', 'PHAL', 'PHAL')": 0.0,
    "('SNA', 'PHAL', 'PHAL', 'AAL')": 0.0,
    "('SNA', 'PHAL', 'PHAL', 'PSA')": 0.0,
    "('SNA', 'PHAL', 'PHAL', 'DBCO')": 0.0,
    "('SNA', 'PHAL', 'AAL', 'AAL')": 0.0,
    "('SNA', 'PHAL', 'AAL', 'PSA')": 0.0,
    "('SNA', 'PHAL', 'AAL', 'DBCO')": 0.0,
    "('SNA', 'PHAL', 'PSA', 'PSA')": 0.0,
    "('SNA', 'PHAL', 'PSA', 'DBCO')": 0.0,
    "('SNA', 'PHAL', 'DBCO', 'DBCO')": 0.0,
    "('SNA', 'AAL', 'AAL', 'AAL')": 0.0,
    "('SNA', 'AAL', 'AAL', 'PSA')": 0.0,
    "('SNA', 'AAL', 'AAL', 'DBCO')": 0.0,
    "('SNA', 'AAL', 'PSA', 'PSA')": 0.0,
    "('SNA', 'AAL', 'PSA', 'DBCO')": 0.0,
    "('SNA', 'AAL', 'DBCO', 'DBCO')": 0.0,
    "('SNA', 'PSA', 'PSA', 'PSA')": 0.0,
    "('SNA', 'PSA', 'PSA', 'DBCO')": 0.0,
    "('SNA', 'PSA', 'DBCO', 'DBCO')": 0.0,
    "('SNA', 'DBCO', 'DBCO', 'DBCO')": 0.0,
    "('PHAL', 'PHAL', 'PHAL', 'PHAL')": 0.0,
    "('PHAL', 'PHAL', 'PHAL', 'AAL')": 0.0,
    "('PHAL', 'PHAL', 'PHAL', 'PSA')": 0.0,
    "('PHAL', 'PHAL', 'PHAL', 'DBCO')": 0.0,
    "('PHAL', 'PHAL', 'AAL', 'AAL')": 0.0,
    "('PHAL', 'PHAL', 'AAL', 'PSA')": 0.0,
    "('PHAL', 'PHAL', 'AAL', 'DBCO')": 0.0,
    "('PHAL', 'PHAL', 'PSA', 'PSA')": 0.0,
    "('PHAL', 'PHAL', 'PSA', 'DBCO')": 0.0,
    "('PHAL', 'PHAL', 'DBCO', 'DBCO')": 0.0,
    "('PHAL', 'AAL', 'AAL', 'AAL')": 0.0,
    "('PHAL', 'AAL', 'AAL', 'PSA')": 0.0,
    "('PHAL', 'AAL', 'AAL', 'DBCO')": 0.0,
    "('PHAL', 'AAL', 'PSA', 'PSA')": 0.0,
    "('PHAL', 'AAL', 'PSA', 'DBCO')": 0.0,
    "('PHAL', 'AAL', 'DBCO', 'DBCO')": 0.0,
    "('PHAL', 'PSA', 'PSA', 'PSA')": 0.0,
    "('PHAL', 'PSA', 'PSA', 'DBCO')": 0.0,
    "('PHAL', 'PSA', 'DBCO', 'DBCO')": 0.0,
    "('PHAL', 'DBCO', 'DBCO', 'DBCO')": 0.0,
    "('AAL', 'AAL', 'AAL', 'AAL')": 0.0,
    "('AAL', 'AAL', 'AAL', 'PSA')": 0.0,
    "('AAL', 'AAL', 'AAL', 'DBCO')": 0.0,
    "('AAL', 'AAL', 'PSA', 'PSA')": 0.0,
    "('AAL', 'AAL', 'PSA', 'DBCO')": 0.0,
    "('AAL', 'AAL', 'DBCO', 'DBCO')": 0.0,
    "('AAL', 'PSA', 'PSA', 'PSA')": 0.0,
    "('AAL', 'PSA', 'PSA', 'DBCO')": 0.0,
    "('AAL', 'PSA', 'DBCO', 'DBCO')": 0.0,
    "('AAL', 'DBCO', 'DBCO', 'DBCO')": 0.0,
    "('PSA', 'PSA', 'PSA', 'PSA')": 0.0,
    "('PSA', 'PSA', 'PSA', 'DBCO')": 0.0,
    "('PSA', 'PSA', 'DBCO', 'DBCO')": 0.0,
    "('PSA', 'DBCO', 'DBCO', 'DBCO')": 0.0,
    "('DBCO', 'DBCO', 'DBCO', 'DBCO')": 0.0,
    "('WGA', 'WGA', 'WGA', 'WGA', 'WGA')": 0.0,
    "('WGA', 'WGA', 'WGA', 'WGA', 'SNA')": 0.0,
    "('WGA', 'WGA', 'WGA', 'WGA', 'PHAL')": 0.0,
    "('WGA', 'WGA', 'WGA', 'WGA', 'AAL')": 0.0,
    "('WGA', 'WGA', 'WGA', 'WGA', 'PSA')": 0.0,
    "('WGA', 'WGA', 'WGA', 'WGA', 'DBCO')": 0.0,
    "('WGA', 'WGA', 'WGA', 'SNA', 'SNA')": 0.0,
    "('WGA', 'WGA', 'WGA', 'SNA', 'PHAL')": 0.0,
    "('WGA', 'WGA', 'WGA', 'SNA', 'AAL')": 0.0,
    "('WGA', 'WGA', 'WGA', 'SNA', 'PSA')": 0.0,
    "('WGA', 'WGA', 'WGA', 'SNA', 'DBCO')": 0.0,
    "('WGA', 'WGA', 'WGA', 'PHAL', 'PHAL')": 0.0,
    "('WGA', 'WGA', 'WGA', 'PHAL', 'AAL')": 0.0,
    "('WGA', 'WGA', 'WGA', 'PHAL', 'PSA')": 0.0,
    "('WGA', 'WGA', 'WGA', 'PHAL', 'DBCO')": 0.0,
    "('WGA', 'WGA', 'WGA', 'AAL', 'AAL')": 0.0,
    "('WGA', 'WGA', 'WGA', 'AAL', 'PSA')": 0.0,
    "('WGA', 'WGA', 'WGA', 'AAL', 'DBCO')": 0.0,
    "('WGA', 'WGA', 'WGA', 'PSA', 'PSA')": 0.0,
    "('WGA', 'WGA', 'WGA', 'PSA', 'DBCO')": 0.0,
    "('WGA', 'WGA', 'WGA', 'DBCO', 'DBCO')": 0.0,
    "('WGA', 'WGA', 'SNA', 'SNA', 'SNA')": 0.0,
    "('WGA', 'WGA', 'SNA', 'SNA', 'PHAL')": 0.0,
    "('WGA', 'WGA', 'SNA', 'SNA', 'AAL')": 0.0,
    "('WGA', 'WGA', 'SNA', 'SNA', 'PSA')": 0.0,
    "('WGA', 'WGA', 'SNA', 'SNA', 'DBCO')": 0.0,
    "('WGA', 'WGA', 'SNA', 'PHAL', 'PHAL')": 0.0,
    "('WGA', 'WGA', 'SNA', 'PHAL', 'AAL')": 0.0,
    "('WGA', 'WGA', 'SNA', 'PHAL', 'PSA')": 0.0,
    "('WGA', 'WGA', 'SNA', 'PHAL', 'DBCO')": 0.0,
    "('WGA', 'WGA', 'SNA', 'AAL', 'AAL')": 0.0,
    "('WGA', 'WGA', 'SNA', 'AAL', 'PSA')": 0.0,
    "('WGA', 'WGA', 'SNA', 'AAL', 'DBCO')": 0.0,
    "('WGA', 'WGA', 'SNA', 'PSA', 'PSA')": 0.0,
    "('WGA', 'WGA', 'SNA', 'PSA', 'DBCO')": 0.0,
    "('WGA', 'WGA', 'SNA', 'DBCO', 'DBCO')": 0.0,
    "('WGA', 'WGA', 'PHAL', 'PHAL', 'PHAL')": 0.0,
    "('WGA', 'WGA', 'PHAL', 'PHAL', 'AAL')": 0.0,
    "('WGA', 'WGA', 'PHAL', 'PHAL', 'PSA')": 0.0,
    "('WGA', 'WGA', 'PHAL', 'PHAL', 'DBCO')": 0.0,
    "('WGA', 'WGA', 'PHAL', 'AAL', 'AAL')": 0.0,
    "('WGA', 'WGA', 'PHAL', 'AAL', 'PSA')": 0.0,
    "('WGA', 'WGA', 'PHAL', 'AAL', 'DBCO')": 0.0,
    "('WGA', 'WGA', 'PHAL', 'PSA', 'PSA')": 0.0,
    "('WGA', 'WGA', 'PHAL', 'PSA', 'DBCO')": 0.0,
    "('WGA', 'WGA', 'PHAL', 'DBCO', 'DBCO')": 0.0,
    "('WGA', 'WGA', 'AAL', 'AAL', 'AAL')": 0.0,
    "('WGA', 'WGA', 'AAL', 'AAL', 'PSA')": 0.0,
    "('WGA', 'WGA', 'AAL', 'AAL', 'DBCO')": 0.0,
    "('WGA', 'WGA', 'AAL', 'PSA', 'PSA')": 0.0,
    "('WGA', 'WGA', 'AAL', 'PSA', 'DBCO')": 0.0,
    "('WGA', 'WGA', 'AAL', 'DBCO', 'DBCO')": 0.0,
    "('WGA', 'WGA', 'PSA', 'PSA', 'PSA')": 0.0,
    "('WGA', 'WGA', 'PSA', 'PSA', 'DBCO')": 0.0,
    "('WGA', 'WGA', 'PSA', 'DBCO', 'DBCO')": 0.0,
    "('WGA', 'WGA', 'DBCO', 'DBCO', 'DBCO')": 0.0,
    "('WGA', 'SNA', 'SNA', 'SNA', 'SNA')": 0.0,
    "('WGA', 'SNA', 'SNA', 'SNA', 'PHAL')": 0.0,
    "('WGA', 'SNA', 'SNA', 'SNA', 'AAL')": 0.0,
    "('WGA', 'SNA', 'SNA', 'SNA', 'PSA')": 0.0,
    "('WGA', 'SNA', 'SNA', 'SNA', 'DBCO')": 0.0,
    "('WGA', 'SNA', 'SNA', 'PHAL', 'PHAL')": 0.0,
    "('WGA', 'SNA', 'SNA', 'PHAL', 'AAL')": 0.0,
    "('WGA', 'SNA', 'SNA', 'PHAL', 'PSA')": 0.0,
    "('WGA', 'SNA', 'SNA', 'PHAL', 'DBCO')": 0.0,
    "('WGA', 'SNA', 'SNA', 'AAL', 'AAL')": 0.0,
    "('WGA', 'SNA', 'SNA', 'AAL', 'PSA')": 0.0,
    "('WGA', 'SNA', 'SNA', 'AAL', 'DBCO')": 0.0,
    "('WGA', 'SNA', 'SNA', 'PSA', 'PSA')": 0.0,
    "('WGA', 'SNA', 'SNA', 'PSA', 'DBCO')": 0.0,
    "('WGA', 'SNA', 'SNA', 'DBCO', 'DBCO')": 0.0,
    "('WGA', 'SNA', 'PHAL', 'PHAL', 'PHAL')": 0.0,
    "('WGA', 'SNA', 'PHAL', 'PHAL', 'AAL')": 0.0,
    "('WGA', 'SNA', 'PHAL', 'PHAL', 'PSA')": 0.0,
    "('WGA', 'SNA', 'PHAL', 'PHAL', 'DBCO')": 0.0,
    "('WGA', 'SNA', 'PHAL', 'AAL', 'AAL')": 0.0,
    "('WGA', 'SNA', 'PHAL', 'AAL', 'PSA')": 0.0,
    "('WGA', 'SNA', 'PHAL', 'AAL', 'DBCO')": 0.0,
    "('WGA', 'SNA', 'PHAL', 'PSA', 'PSA')": 0.0,
    "('WGA', 'SNA', 'PHAL', 'PSA', 'DBCO')": 0.0,
    "('WGA', 'SNA', 'PHAL', 'DBCO', 'DBCO')": 0.0,
    "('WGA', 'SNA', 'AAL', 'AAL', 'AAL')": 0.0,
    "('WGA', 'SNA', 'AAL', 'AAL', 'PSA')": 0.0,
    "('WGA', 'SNA', 'AAL', 'AAL', 'DBCO')": 0.0,
    "('WGA', 'SNA', 'AAL', 'PSA', 'PSA')": 0.0,
    "('WGA', 'SNA', 'AAL', 'PSA', 'DBCO')": 0.0,
    "('WGA', 'SNA', 'AAL', 'DBCO', 'DBCO')": 0.0,
    "('WGA', 'SNA', 'PSA', 'PSA', 'PSA')": 0.0,
    "('WGA', 'SNA', 'PSA', 'PSA', 'DBCO')": 0.0,
    "('WGA', 'SNA', 'PSA', 'DBCO', 'DBCO')": 0.0,
    "('WGA', 'SNA', 'DBCO', 'DBCO', 'DBCO')": 0.0,
    "('WGA', 'PHAL', 'PHAL', 'PHAL', 'PHAL')": 0.0,
    "('WGA', 'PHAL', 'PHAL', 'PHAL', 'AAL')": 0.0,
    "('WGA', 'PHAL', 'PHAL', 'PHAL', 'PSA')": 0.0,
    "('WGA', 'PHAL', 'PHAL', 'PHAL', 'DBCO')": 0.0,
    "('WGA', 'PHAL', 'PHAL', 'AAL', 'AAL')": 0.0,
    "('WGA', 'PHAL', 'PHAL', 'AAL', 'PSA')": 0.0,
    "('WGA', 'PHAL', 'PHAL', 'AAL', 'DBCO')": 0.0,
    "('WGA', 'PHAL', 'PHAL', 'PSA', 'PSA')": 0.0,
    "('WGA', 'PHAL', 'PHAL', 'PSA', 'DBCO')": 0.0,
    "('WGA', 'PHAL', 'PHAL', 'DBCO', 'DBCO')": 0.0,
    "('WGA', 'PHAL', 'AAL', 'AAL', 'AAL')": 0.0,
    "('WGA', 'PHAL', 'AAL', 'AAL', 'PSA')": 0.0,
    "('WGA', 'PHAL', 'AAL', 'AAL', 'DBCO')": 0.0,
    "('WGA', 'PHAL', 'AAL', 'PSA', 'PSA')": 0.0,
    "('WGA', 'PHAL', 'AAL', 'PSA', 'DBCO')": 0.0,
    "('WGA', 'PHAL', 'AAL', 'DBCO', 'DBCO')": 0.0,
    "('WGA', 'PHAL', 'PSA', 'PSA', 'PSA')": 0.0,
    "('WGA', 'PHAL', 'PSA', 'PSA', 'DBCO')": 0.0,
    "('WGA', 'PHAL', 'PSA', 'DBCO', 'DBCO')": 0.0,
    "('WGA', 'PHAL', 'DBCO', 'DBCO', 'DBCO')": 0.0,
    "('WGA', 'AAL', 'AAL', 'AAL', 'AAL')": 0.0,
    "('WGA', 'AAL', 'AAL', 'AAL', 'PSA')": 0.0,
    "('WGA', 'AAL', 'AAL', 'AAL', 'DBCO')": 0.0,
    "('WGA', 'AAL', 'AAL', 'PSA', 'PSA')": 0.0,
    "('WGA', 'AAL', 'AAL', 'PSA', 'DBCO')": 0.0,
    "('WGA', 'AAL', 'AAL', 'DBCO', 'DBCO')": 0.0,
    "('WGA', 'AAL', 'PSA', 'PSA', 'PSA')": 0.0,
    "('WGA', 'AAL', 'PSA', 'PSA', 'DBCO')": 0.0,
    "('WGA', 'AAL', 'PSA', 'DBCO', 'DBCO')": 0.0,
    "('WGA', 'AAL', 'DBCO', 'DBCO', 'DBCO')": 0.0,
    "('WGA', 'PSA', 'PSA', 'PSA', 'PSA')": 0.0,
    "('WGA', 'PSA', 'PSA', 'PSA', 'DBCO')": 0.0,
    "('WGA', 'PSA', 'PSA', 'DBCO', 'DBCO')": 0.0,
    "('WGA', 'PSA', 'DBCO', 'DBCO', 'DBCO')": 0.0,
    "('WGA', 'DBCO', 'DBCO', 'DBCO', 'DBCO')": 0.0,
    "('SNA', 'SNA', 'SNA', 'SNA', 'SNA')": 0.0,
    "('SNA', 'SNA', 'SNA', 'SNA', 'PHAL')": 0.0,
    "('SNA', 'SNA', 'SNA', 'SNA', 'AAL')": 0.0,
    "('SNA', 'SNA', 'SNA', 'SNA', 'PSA')": 0.0,
    "('SNA', 'SNA', 'SNA', 'SNA', 'DBCO')": 0.0,
    "('SNA', 'SNA', 'SNA', 'PHAL', 'PHAL')": 0.0,
    "('SNA', 'SNA', 'SNA', 'PHAL', 'AAL')": 0.0,
    "('SNA', 'SNA', 'SNA', 'PHAL', 'PSA')": 0.0,
    "('SNA', 'SNA', 'SNA', 'PHAL', 'DBCO')": 0.0,
    "('SNA', 'SNA', 'SNA', 'AAL', 'AAL')": 0.0,
    "('SNA', 'SNA', 'SNA', 'AAL', 'PSA')": 0.0,
    "('SNA', 'SNA', 'SNA', 'AAL', 'DBCO')": 0.0,
    "('SNA', 'SNA', 'SNA', 'PSA', 'PSA')": 0.0,
    "('SNA', 'SNA', 'SNA', 'PSA', 'DBCO')": 0.0,
    "('SNA', 'SNA', 'SNA', 'DBCO', 'DBCO')": 0.0,
    "('SNA', 'SNA', 'PHAL', 'PHAL', 'PHAL')": 0.0,
    "('SNA', 'SNA', 'PHAL', 'PHAL', 'AAL')": 0.0,
    "('SNA', 'SNA', 'PHAL', 'PHAL', 'PSA')": 0.0,
    "('SNA', 'SNA', 'PHAL', 'PHAL', 'DBCO')": 0.0,
    "('SNA', 'SNA', 'PHAL', 'AAL', 'AAL')": 0.0,
    "('SNA', 'SNA', 'PHAL', 'AAL', 'PSA')": 0.0,
    "('SNA', 'SNA', 'PHAL', 'AAL', 'DBCO')": 0.0,
    "('SNA', 'SNA', 'PHAL', 'PSA', 'PSA')": 0.0,
    "('SNA', 'SNA', 'PHAL', 'PSA', 'DBCO')": 0.0,
    "('SNA', 'SNA', 'PHAL', 'DBCO', 'DBCO')": 0.0,
    "('SNA', 'SNA', 'AAL', 'AAL', 'AAL')": 0.0,
    "('SNA', 'SNA', 'AAL', 'AAL', 'PSA')": 0.0,
    "('SNA', 'SNA', 'AAL', 'AAL', 'DBCO')": 0.0,
    "('SNA', 'SNA', 'AAL', 'PSA', 'PSA')": 0.0,
    "('SNA', 'SNA', 'AAL', 'PSA', 'DBCO')": 0.0,
    "('SNA', 'SNA', 'AAL', 'DBCO', 'DBCO')": 0.0,
    "('SNA', 'SNA', 'PSA', 'PSA', 'PSA')": 0.0,
    "('SNA', 'SNA', 'PSA', 'PSA', 'DBCO')": 0.0,
    "('SNA', 'SNA', 'PSA', 'DBCO', 'DBCO')": 0.0,
    "('SNA', 'SNA', 'DBCO', 'DBCO', 'DBCO')": 0.0,
    "('SNA', 'PHAL', 'PHAL', 'PHAL', 'PHAL')": 0.0,
    "('SNA', 'PHAL', 'PHAL', 'PHAL', 'AAL')": 0.0,
    "('SNA', 'PHAL', 'PHAL', 'PHAL', 'PSA')": 0.0,
    "('SNA', 'PHAL', 'PHAL', 'PHAL', 'DBCO')": 0.0,
    "('SNA', 'PHAL', 'PHAL', 'AAL', 'AAL')": 0.0,
    "('SNA', 'PHAL', 'PHAL', 'AAL', 'PSA')": 0.0,
    "('SNA', 'PHAL', 'PHAL', 'AAL', 'DBCO')": 0.0,
    "('SNA', 'PHAL', 'PHAL', 'PSA', 'PSA')": 0.0,
    "('SNA', 'PHAL', 'PHAL', 'PSA', 'DBCO')": 0.0,
    "('SNA', 'PHAL', 'PHAL', 'DBCO', 'DBCO')": 0.0,
    "('SNA', 'PHAL', 'AAL', 'AAL', 'AAL')": 0.0,
    "('SNA', 'PHAL', 'AAL', 'AAL', 'PSA')": 0.0,
    "('SNA', 'PHAL', 'AAL', 'AAL', 'DBCO')": 0.0,
    "('SNA', 'PHAL', 'AAL', 'PSA', 'PSA')": 0.0,
    "('SNA', 'PHAL', 'AAL', 'PSA', 'DBCO')": 0.0,
    "('SNA', 'PHAL', 'AAL', 'DBCO', 'DBCO')": 0.0,
    "('SNA', 'PHAL', 'PSA', 'PSA', 'PSA')": 0.0,
    "('SNA', 'PHAL', 'PSA', 'PSA', 'DBCO')": 0.0,
    "('SNA', 'PHAL', 'PSA', 'DBCO', 'DBCO')": 0.0,
    "('SNA', 'PHAL', 'DBCO', 'DBCO', 'DBCO')": 0.0,
    "('SNA', 'AAL', 'AAL', 'AAL', 'AAL')": 0.0,
    "('SNA', 'AAL', 'AAL', 'AAL', 'PSA')": 0.0,
    "('SNA', 'AAL', 'AAL', 'AAL', 'DBCO')": 0.0,
    "('SNA', 'AAL', 'AAL', 'PSA', 'PSA')": 0.0,
    "('SNA', 'AAL', 'AAL', 'PSA', 'DBCO')": 0.0,
    "('SNA', 'AAL', 'AAL', 'DBCO', 'DBCO')": 0.0,
    "('SNA', 'AAL', 'PSA', 'PSA', 'PSA')": 0.0,
    "('SNA', 'AAL', 'PSA', 'PSA', 'DBCO')": 0.0,
    "('SNA', 'AAL', 'PSA', 'DBCO', 'DBCO')": 0.0,
    "('SNA', 'AAL', 'DBCO', 'DBCO', 'DBCO')": 0.0,
    "('SNA', 'PSA', 'PSA', 'PSA', 'PSA')": 0.0,
    "('SNA', 'PSA', 'PSA', 'PSA', 'DBCO')": 0.0,
    "('SNA', 'PSA', 'PSA', 'DBCO', 'DBCO')": 0.0,
    "('SNA', 'PSA', 'DBCO', 'DBCO', 'DBCO')": 0.0,
    "('SNA', 'DBCO', 'DBCO', 'DBCO', 'DBCO')": 0.0,
    "('PHAL', 'PHAL', 'PHAL', 'PHAL', 'PHAL')": 0.0,
    "('PHAL', 'PHAL', 'PHAL', 'PHAL', 'AAL')": 0.0,
    "('PHAL', 'PHAL', 'PHAL', 'PHAL', 'PSA')": 0.0,
    "('PHAL', 'PHAL', 'PHAL', 'PHAL', 'DBCO')": 0.0,
    "('PHAL', 'PHAL', 'PHAL', 'AAL', 'AAL')": 0.0,
    "('PHAL', 'PHAL', 'PHAL', 'AAL', 'PSA')": 0.0,
    "('PHAL', 'PHAL', 'PHAL', 'AAL', 'DBCO')": 0.0,
    "('PHAL', 'PHAL', 'PHAL', 'PSA', 'PSA')": 0.0,
    "('PHAL', 'PHAL', 'PHAL', 'PSA', 'DBCO')": 0.0,
    "('PHAL', 'PHAL', 'PHAL', 'DBCO', 'DBCO')": 0.0,
    "('PHAL', 'PHAL', 'AAL', 'AAL', 'AAL')": 0.0,
    "('PHAL', 'PHAL', 'AAL', 'AAL', 'PSA')": 0.0,
    "('PHAL', 'PHAL', 'AAL', 'AAL', 'DBCO')": 0.0,
    "('PHAL', 'PHAL', 'AAL', 'PSA', 'PSA')": 0.0,
    "('PHAL', 'PHAL', 'AAL', 'PSA', 'DBCO')": 0.0,
    "('PHAL', 'PHAL', 'AAL', 'DBCO', 'DBCO')": 0.0,
    "('PHAL', 'PHAL', 'PSA', 'PSA', 'PSA')": 0.0,
    "('PHAL', 'PHAL', 'PSA', 'PSA', 'DBCO')": 0.0,
    "('PHAL', 'PHAL', 'PSA', 'DBCO', 'DBCO')": 0.0,
    "('PHAL', 'PHAL', 'DBCO', 'DBCO', 'DBCO')": 0.0,
    "('PHAL', 'AAL', 'AAL', 'AAL', 'AAL')": 0.0,
    "('PHAL', 'AAL', 'AAL', 'AAL', 'PSA')": 0.0,
    "('PHAL', 'AAL', 'AAL', 'AAL', 'DBCO')": 0.0,
    "('PHAL', 'AAL', 'AAL', 'PSA', 'PSA')": 0.0,
    "('PHAL', 'AAL', 'AAL', 'PSA', 'DBCO')": 0.0,
    "('PHAL', 'AAL', 'AAL', 'DBCO', 'DBCO')": 0.0,
    "('PHAL', 'AAL', 'PSA', 'PSA', 'PSA')": 0.0,
    "('PHAL', 'AAL', 'PSA', 'PSA', 'DBCO')": 0.0,
    "('PHAL', 'AAL', 'PSA', 'DBCO', 'DBCO')": 0.0,
    "('PHAL', 'AAL', 'DBCO', 'DBCO', 'DBCO')": 0.0,
    "('PHAL', 'PSA', 'PSA', 'PSA', 'PSA')": 0.0,
    "('PHAL', 'PSA', 'PSA', 'PSA', 'DBCO')": 0.0,
    "('PHAL', 'PSA', 'PSA', 'DBCO', 'DBCO')": 0.0,
    "('PHAL', 'PSA', 'DBCO', 'DBCO', 'DBCO')": 0.0,
    "('PHAL', 'DBCO', 'DBCO', 'DBCO', 'DBCO')": 0.0,
    "('AAL', 'AAL', 'AAL', 'AAL', 'AAL')": 0.0,
    "('AAL', 'AAL', 'AAL', 'AAL', 'PSA')": 0.0,
    "('AAL', 'AAL', 'AAL', 'AAL', 'DBCO')": 0.0,
    "('AAL', 'AAL', 'AAL', 'PSA', 'PSA')": 0.0,
    "('AAL', 'AAL', 'AAL', 'PSA', 'DBCO')": 0.0,
    "('AAL', 'AAL', 'AAL', 'DBCO', 'DBCO')": 0.0,
    "('AAL', 'AAL', 'PSA', 'PSA', 'PSA')": 0.0,
    "('AAL', 'AAL', 'PSA', 'PSA', 'DBCO')": 0.0,
    "('AAL', 'AAL', 'PSA', 'DBCO', 'DBCO')": 0.0,
    "('AAL', 'AAL', 'DBCO', 'DBCO', 'DBCO')": 0.0,
    "('AAL', 'PSA', 'PSA', 'PSA', 'PSA')": 0.0,
    "('AAL', 'PSA', 'PSA', 'PSA', 'DBCO')": 0.0,
    "('AAL', 'PSA', 'PSA', 'DBCO', 'DBCO')": 0.0,
    "('AAL', 'PSA', 'DBCO', 'DBCO', 'DBCO')": 0.0,
    "('AAL', 'DBCO', 'DBCO', 'DBCO', 'DBCO')": 0.0,
    "('PSA', 'PSA', 'PSA', 'PSA', 'PSA')": 0.0,
    "('PSA', 'PSA', 'PSA', 'PSA', 'DBCO')": 0.0,
    "('PSA', 'PSA', 'PSA', 'DBCO', 'DBCO')": 0.0,
    "('PSA', 'PSA', 'DBCO', 'DBCO', 'DBCO')": 0.0,
    "('PSA', 'DBCO', 'DBCO', 'DBCO', 'DBCO')": 0.0,
    "('DBCO', 'DBCO', 'DBCO', 'DBCO', 'DBCO')": 0.0,
    "('WGA', 'WGA', 'WGA', 'WGA', 'WGA', 'WGA')": 0.0,
    "('WGA', 'WGA', 'WGA', 'WGA', 'WGA', 'SNA')": 0.0,
    "('WGA', 'WGA', 'WGA', 'WGA', 'WGA', 'PHAL')": 0.0,
    "('WGA', 'WGA', 'WGA', 'WGA', 'WGA', 'AAL')": 0.0,
    "('WGA', 'WGA', 'WGA', 'WGA', 'WGA', 'PSA')": 0.0,
    "('WGA', 'WGA', 'WGA', 'WGA', 'WGA', 'DBCO')": 0.0,
    "('WGA', 'WGA', 'WGA', 'WGA', 'SNA', 'SNA')": 0.0,
    "('WGA', 'WGA', 'WGA', 'WGA', 'SNA', 'PHAL')": 0.0,
    "('WGA', 'WGA', 'WGA', 'WGA', 'SNA', 'AAL')": 0.0,
    "('WGA', 'WGA', 'WGA', 'WGA', 'SNA', 'PSA')": 0.0,
    "('WGA', 'WGA', 'WGA', 'WGA', 'SNA', 'DBCO')": 0.0,
    "('WGA', 'WGA', 'WGA', 'WGA', 'PHAL', 'PHAL')": 0.0,
    "('WGA', 'WGA', 'WGA', 'WGA', 'PHAL', 'AAL')": 0.0,
    "('WGA', 'WGA', 'WGA', 'WGA', 'PHAL', 'PSA')": 0.0,
    "('WGA', 'WGA', 'WGA', 'WGA', 'PHAL', 'DBCO')": 0.0,
    "('WGA', 'WGA', 'WGA', 'WGA', 'AAL', 'AAL')": 0.0,
    "('WGA', 'WGA', 'WGA', 'WGA', 'AAL', 'PSA')": 0.0,
    "('WGA', 'WGA', 'WGA', 'WGA', 'AAL', 'DBCO')": 0.0,
    "('WGA', 'WGA', 'WGA', 'WGA', 'PSA', 'PSA')": 0.0,
    "('WGA', 'WGA', 'WGA', 'WGA', 'PSA', 'DBCO')": 0.0,
    "('WGA', 'WGA', 'WGA', 'WGA', 'DBCO', 'DBCO')": 0.0,
    "('WGA', 'WGA', 'WGA', 'SNA', 'SNA', 'SNA')": 0.0,
    "('WGA', 'WGA', 'WGA', 'SNA', 'SNA', 'PHAL')": 0.0,
    "('WGA', 'WGA', 'WGA', 'SNA', 'SNA', 'AAL')": 0.0,
    "('WGA', 'WGA', 'WGA', 'SNA', 'SNA', 'PSA')": 0.0,
    "('WGA', 'WGA', 'WGA', 'SNA', 'SNA', 'DBCO')": 0.0,
    "('WGA', 'WGA', 'WGA', 'SNA', 'PHAL', 'PHAL')": 0.0,
    "('WGA', 'WGA', 'WGA', 'SNA', 'PHAL', 'AAL')": 0.0,
    "('WGA', 'WGA', 'WGA', 'SNA', 'PHAL', 'PSA')": 0.0,
    "('WGA', 'WGA', 'WGA', 'SNA', 'PHAL', 'DBCO')": 0.0,
    "('WGA', 'WGA', 'WGA', 'SNA', 'AAL', 'AAL')": 0.0,
    "('WGA', 'WGA', 'WGA', 'SNA', 'AAL', 'PSA')": 0.0,
    "('WGA', 'WGA', 'WGA', 'SNA', 'AAL', 'DBCO')": 0.0,
    "('WGA', 'WGA', 'WGA', 'SNA', 'PSA', 'PSA')": 0.0,
    "('WGA', 'WGA', 'WGA', 'SNA', 'PSA', 'DBCO')": 0.0,
    "('WGA', 'WGA', 'WGA', 'SNA', 'DBCO', 'DBCO')": 0.0,
    "('WGA', 'WGA', 'WGA', 'PHAL', 'PHAL', 'PHAL')": 0.0,
    "('WGA', 'WGA', 'WGA', 'PHAL', 'PHAL', 'AAL')": 0.0,
    "('WGA', 'WGA', 'WGA', 'PHAL', 'PHAL', 'PSA')": 0.0,
    "('WGA', 'WGA', 'WGA', 'PHAL', 'PHAL', 'DBCO')": 0.0,
    "('WGA', 'WGA', 'WGA', 'PHAL', 'AAL', 'AAL')": 0.0,
    "('WGA', 'WGA', 'WGA', 'PHAL', 'AAL', 'PSA')": 0.0,
    "('WGA', 'WGA', 'WGA', 'PHAL', 'AAL', 'DBCO')": 0.0,
    "('WGA', 'WGA', 'WGA', 'PHAL', 'PSA', 'PSA')": 0.0,
    "('WGA', 'WGA', 'WGA', 'PHAL', 'PSA', 'DBCO')": 0.0,
    "('WGA', 'WGA', 'WGA', 'PHAL', 'DBCO', 'DBCO')": 0.0,
    "('WGA', 'WGA', 'WGA', 'AAL', 'AAL', 'AAL')": 0.0,
    "('WGA', 'WGA', 'WGA', 'AAL', 'AAL', 'PSA')": 0.0,
    "('WGA', 'WGA', 'WGA', 'AAL', 'AAL', 'DBCO')": 0.0,
    "('WGA', 'WGA', 'WGA', 'AAL', 'PSA', 'PSA')": 0.0,
    "('WGA', 'WGA', 'WGA', 'AAL', 'PSA', 'DBCO')": 0.0,
    "('WGA', 'WGA', 'WGA', 'AAL', 'DBCO', 'DBCO')": 0.0,
    "('WGA', 'WGA', 'WGA', 'PSA', 'PSA', 'PSA')": 0.0,
    "('WGA', 'WGA', 'WGA', 'PSA', 'PSA', 'DBCO')": 0.0,
    "('WGA', 'WGA', 'WGA', 'PSA', 'DBCO', 'DBCO')": 0.0,
    "('WGA', 'WGA', 'WGA', 'DBCO', 'DBCO', 'DBCO')": 0.0,
    "('WGA', 'WGA', 'SNA', 'SNA', 'SNA', 'SNA')": 0.0,
    "('WGA', 'WGA', 'SNA', 'SNA', 'SNA', 'PHAL')": 0.0,
    "('WGA', 'WGA', 'SNA', 'SNA', 'SNA', 'AAL')": 0.0,
    "('WGA', 'WGA', 'SNA', 'SNA', 'SNA', 'PSA')": 0.0,
    "('WGA', 'WGA', 'SNA', 'SNA', 'SNA', 'DBCO')": 0.0,
    "('WGA', 'WGA', 'SNA', 'SNA', 'PHAL', 'PHAL')": 0.0,
    "('WGA', 'WGA', 'SNA', 'SNA', 'PHAL', 'AAL')": 0.0,
    "('WGA', 'WGA', 'SNA', 'SNA', 'PHAL', 'PSA')": 0.0,
    "('WGA', 'WGA', 'SNA', 'SNA', 'PHAL', 'DBCO')": 0.0,
    "('WGA', 'WGA', 'SNA', 'SNA', 'AAL', 'AAL')": 0.0,
    "('WGA', 'WGA', 'SNA', 'SNA', 'AAL', 'PSA')": 0.0,
    "('WGA', 'WGA', 'SNA', 'SNA', 'AAL', 'DBCO')": 0.0,
    "('WGA', 'WGA', 'SNA', 'SNA', 'PSA', 'PSA')": 0.0,
    "('WGA', 'WGA', 'SNA', 'SNA', 'PSA', 'DBCO')": 0.0,
    "('WGA', 'WGA', 'SNA', 'SNA', 'DBCO', 'DBCO')": 0.0,
    "('WGA', 'WGA', 'SNA', 'PHAL', 'PHAL', 'PHAL')": 0.0,
    "('WGA', 'WGA', 'SNA', 'PHAL', 'PHAL', 'AAL')": 0.0,
    "('WGA', 'WGA', 'SNA', 'PHAL', 'PHAL', 'PSA')": 0.0,
    "('WGA', 'WGA', 'SNA', 'PHAL', 'PHAL', 'DBCO')": 0.0,
    "('WGA', 'WGA', 'SNA', 'PHAL', 'AAL', 'AAL')": 0.0,
    "('WGA', 'WGA', 'SNA', 'PHAL', 'AAL', 'PSA')": 0.0,
    "('WGA', 'WGA', 'SNA', 'PHAL', 'AAL', 'DBCO')": 0.0,
    "('WGA', 'WGA', 'SNA', 'PHAL', 'PSA', 'PSA')": 0.0,
    "('WGA', 'WGA', 'SNA', 'PHAL', 'PSA', 'DBCO')": 0.0,
    "('WGA', 'WGA', 'SNA', 'PHAL', 'DBCO', 'DBCO')": 0.0,
    "('WGA', 'WGA', 'SNA', 'AAL', 'AAL', 'AAL')": 0.0,
    "('WGA', 'WGA', 'SNA', 'AAL', 'AAL', 'PSA')": 0.0,
    "('WGA', 'WGA', 'SNA', 'AAL', 'AAL', 'DBCO')": 0.0,
    "('WGA', 'WGA', 'SNA', 'AAL', 'PSA', 'PSA')": 0.0,
    "('WGA', 'WGA', 'SNA', 'AAL', 'PSA', 'DBCO')": 0.0,
    "('WGA', 'WGA', 'SNA', 'AAL', 'DBCO', 'DBCO')": 0.0,
    "('WGA', 'WGA', 'SNA', 'PSA', 'PSA', 'PSA')": 0.0,
    "('WGA', 'WGA', 'SNA', 'PSA', 'PSA', 'DBCO')": 0.0,
    "('WGA', 'WGA', 'SNA', 'PSA', 'DBCO', 'DBCO')": 0.0,
    "('WGA', 'WGA', 'SNA', 'DBCO', 'DBCO', 'DBCO')": 0.0,
    "('WGA', 'WGA', 'PHAL', 'PHAL', 'PHAL', 'PHAL')": 0.0,
    "('WGA', 'WGA', 'PHAL', 'PHAL', 'PHAL', 'AAL')": 0.0,
    "('WGA', 'WGA', 'PHAL', 'PHAL', 'PHAL', 'PSA')": 0.0,
    "('WGA', 'WGA', 'PHAL', 'PHAL', 'PHAL', 'DBCO')": 0.0,
    "('WGA', 'WGA', 'PHAL', 'PHAL', 'AAL', 'AAL')": 0.0,
    "('WGA', 'WGA', 'PHAL', 'PHAL', 'AAL', 'PSA')": 0.0,
    "('WGA', 'WGA', 'PHAL', 'PHAL', 'AAL', 'DBCO')": 0.0,
    "('WGA', 'WGA', 'PHAL', 'PHAL', 'PSA', 'PSA')": 0.0,
    "('WGA', 'WGA', 'PHAL', 'PHAL', 'PSA', 'DBCO')": 0.0,
    "('WGA', 'WGA', 'PHAL', 'PHAL', 'DBCO', 'DBCO')": 0.0,
    "('WGA', 'WGA', 'PHAL', 'AAL', 'AAL', 'AAL')": 0.0,
    "('WGA', 'WGA', 'PHAL', 'AAL', 'AAL', 'PSA')": 0.0,
    "('WGA', 'WGA', 'PHAL', 'AAL', 'AAL', 'DBCO')": 0.0,
    "('WGA', 'WGA', 'PHAL', 'AAL', 'PSA', 'PSA')": 0.0,
    "('WGA', 'WGA', 'PHAL', 'AAL', 'PSA', 'DBCO')": 0.0,
    "('WGA', 'WGA', 'PHAL', 'AAL', 'DBCO', 'DBCO')": 0.0,
    "('WGA', 'WGA', 'PHAL', 'PSA', 'PSA', 'PSA')": 0.0,
    "('WGA', 'WGA', 'PHAL', 'PSA', 'PSA', 'DBCO')": 0.0,
    "('WGA', 'WGA', 'PHAL', 'PSA', 'DBCO', 'DBCO')": 0.0,
    "('WGA', 'WGA', 'PHAL', 'DBCO', 'DBCO', 'DBCO')": 0.0,
    "('WGA', 'WGA', 'AAL', 'AAL', 'AAL', 'AAL')": 0.0,
    "('WGA', 'WGA', 'AAL', 'AAL', 'AAL', 'PSA')": 0.0,
    "('WGA', 'WGA', 'AAL', 'AAL', 'AAL', 'DBCO')": 0.0,
    "('WGA', 'WGA', 'AAL', 'AAL', 'PSA', 'PSA')": 0.0,
    "('WGA', 'WGA', 'AAL', 'AAL', 'PSA', 'DBCO')": 0.0,
    "('WGA', 'WGA', 'AAL', 'AAL', 'DBCO', 'DBCO')": 0.0,
    "('WGA', 'WGA', 'AAL', 'PSA', 'PSA', 'PSA')": 0.0,
    "('WGA', 'WGA', 'AAL', 'PSA', 'PSA', 'DBCO')": 0.0,
    "('WGA', 'WGA', 'AAL', 'PSA', 'DBCO', 'DBCO')": 0.0,
    "('WGA', 'WGA', 'AAL', 'DBCO', 'DBCO', 'DBCO')": 0.0,
    "('WGA', 'WGA', 'PSA', 'PSA', 'PSA', 'PSA')": 0.0,
    "('WGA', 'WGA', 'PSA', 'PSA', 'PSA', 'DBCO')": 0.0,
    "('WGA', 'WGA', 'PSA', 'PSA', 'DBCO', 'DBCO')": 0.0,
    "('WGA', 'WGA', 'PSA', 'DBCO', 'DBCO', 'DBCO')": 0.0,
    "('WGA', 'WGA', 'DBCO', 'DBCO', 'DBCO', 'DBCO')": 0.0,
    "('WGA', 'SNA', 'SNA', 'SNA', 'SNA', 'SNA')": 0.0,
    "('WGA', 'SNA', 'SNA', 'SNA', 'SNA', 'PHAL')": 0.0,
    "('WGA', 'SNA', 'SNA', 'SNA', 'SNA', 'AAL')": 0.0,
    "('WGA', 'SNA', 'SNA', 'SNA', 'SNA', 'PSA')": 0.0,
    "('WGA', 'SNA', 'SNA', 'SNA', 'SNA', 'DBCO')": 0.0,
    "('WGA', 'SNA', 'SNA', 'SNA', 'PHAL', 'PHAL')": 0.0,
    "('WGA', 'SNA', 'SNA', 'SNA', 'PHAL', 'AAL')": 0.0,
    "('WGA', 'SNA', 'SNA', 'SNA', 'PHAL', 'PSA')": 0.0,
    "('WGA', 'SNA', 'SNA', 'SNA', 'PHAL', 'DBCO')": 0.0,
    "('WGA', 'SNA', 'SNA', 'SNA', 'AAL', 'AAL')": 0.0,
    "('WGA', 'SNA', 'SNA', 'SNA', 'AAL', 'PSA')": 0.0,
    "('WGA', 'SNA', 'SNA', 'SNA', 'AAL', 'DBCO')": 0.0,
    "('WGA', 'SNA', 'SNA', 'SNA', 'PSA', 'PSA')": 0.0,
    "('WGA', 'SNA', 'SNA', 'SNA', 'PSA', 'DBCO')": 0.0,
    "('WGA', 'SNA', 'SNA', 'SNA', 'DBCO', 'DBCO')": 0.0,
    "('WGA', 'SNA', 'SNA', 'PHAL', 'PHAL', 'PHAL')": 0.0,
    "('WGA', 'SNA', 'SNA', 'PHAL', 'PHAL', 'AAL')": 0.0,
    "('WGA', 'SNA', 'SNA', 'PHAL', 'PHAL', 'PSA')": 0.0,
    "('WGA', 'SNA', 'SNA', 'PHAL', 'PHAL', 'DBCO')": 0.0,
    "('WGA', 'SNA', 'SNA', 'PHAL', 'AAL', 'AAL')": 0.0,
    "('WGA', 'SNA', 'SNA', 'PHAL', 'AAL', 'PSA')": 0.0,
    "('WGA', 'SNA', 'SNA', 'PHAL', 'AAL', 'DBCO')": 0.0,
    "('WGA', 'SNA', 'SNA', 'PHAL', 'PSA', 'PSA')": 0.0,
    "('WGA', 'SNA', 'SNA', 'PHAL', 'PSA', 'DBCO')": 0.0,
    "('WGA', 'SNA', 'SNA', 'PHAL', 'DBCO', 'DBCO')": 0.0,
    "('WGA', 'SNA', 'SNA', 'AAL', 'AAL', 'AAL')": 0.0,
    "('WGA', 'SNA', 'SNA', 'AAL', 'AAL', 'PSA')": 0.0,
    "('WGA', 'SNA', 'SNA', 'AAL', 'AAL', 'DBCO')": 0.0,
    "('WGA', 'SNA', 'SNA', 'AAL', 'PSA', 'PSA')": 0.0,
    "('WGA', 'SNA', 'SNA', 'AAL', 'PSA', 'DBCO')": 0.0,
    "('WGA', 'SNA', 'SNA', 'AAL', 'DBCO', 'DBCO')": 0.0,
    "('WGA', 'SNA', 'SNA', 'PSA', 'PSA', 'PSA')": 0.0,
    "('WGA', 'SNA', 'SNA', 'PSA', 'PSA', 'DBCO')": 0.0,
    "('WGA', 'SNA', 'SNA', 'PSA', 'DBCO', 'DBCO')": 0.0,
    "('WGA', 'SNA', 'SNA', 'DBCO', 'DBCO', 'DBCO')": 0.0,
    "('WGA', 'SNA', 'PHAL', 'PHAL', 'PHAL', 'PHAL')": 0.0,
    "('WGA', 'SNA', 'PHAL', 'PHAL', 'PHAL', 'AAL')": 0.0,
    "('WGA', 'SNA', 'PHAL', 'PHAL', 'PHAL', 'PSA')": 0.0,
    "('WGA', 'SNA', 'PHAL', 'PHAL', 'PHAL', 'DBCO')": 0.0,
    "('WGA', 'SNA', 'PHAL', 'PHAL', 'AAL', 'AAL')": 0.0,
    "('WGA', 'SNA', 'PHAL', 'PHAL', 'AAL', 'PSA')": 0.0,
    "('WGA', 'SNA', 'PHAL', 'PHAL', 'AAL', 'DBCO')": 0.0,
    "('WGA', 'SNA', 'PHAL', 'PHAL', 'PSA', 'PSA')": 0.0,
    "('WGA', 'SNA', 'PHAL', 'PHAL', 'PSA', 'DBCO')": 0.0,
    "('WGA', 'SNA', 'PHAL', 'PHAL', 'DBCO', 'DBCO')": 0.0,
    "('WGA', 'SNA', 'PHAL', 'AAL', 'AAL', 'AAL')": 0.0,
    "('WGA', 'SNA', 'PHAL', 'AAL', 'AAL', 'PSA')": 0.0,
    "('WGA', 'SNA', 'PHAL', 'AAL', 'AAL', 'DBCO')": 0.0,
    "('WGA', 'SNA', 'PHAL', 'AAL', 'PSA', 'PSA')": 0.0,
    "('WGA', 'SNA', 'PHAL', 'AAL', 'PSA', 'DBCO')": 0.0,
    "('WGA', 'SNA', 'PHAL', 'AAL', 'DBCO', 'DBCO')": 0.0,
    "('WGA', 'SNA', 'PHAL', 'PSA', 'PSA', 'PSA')": 0.0,
    "('WGA', 'SNA', 'PHAL', 'PSA', 'PSA', 'DBCO')": 0.0,
    "('WGA', 'SNA', 'PHAL', 'PSA', 'DBCO', 'DBCO')": 0.0,
    "('WGA', 'SNA', 'PHAL', 'DBCO', 'DBCO', 'DBCO')": 0.0,
    "('WGA', 'SNA', 'AAL', 'AAL', 'AAL', 'AAL')": 0.0,
    "('WGA', 'SNA', 'AAL', 'AAL', 'AAL', 'PSA')": 0.0,
    "('WGA', 'SNA', 'AAL', 'AAL', 'AAL', 'DBCO')": 0.0,
    "('WGA', 'SNA', 'AAL', 'AAL', 'PSA', 'PSA')": 0.0,
    "('WGA', 'SNA', 'AAL', 'AAL', 'PSA', 'DBCO')": 0.0,
    "('WGA', 'SNA', 'AAL', 'AAL', 'DBCO', 'DBCO')": 0.0,
    "('WGA', 'SNA', 'AAL', 'PSA', 'PSA', 'PSA')": 0.0,
    "('WGA', 'SNA', 'AAL', 'PSA', 'PSA', 'DBCO')": 0.0,
    "('WGA', 'SNA', 'AAL', 'PSA', 'DBCO', 'DBCO')": 0.0,
    "('WGA', 'SNA', 'AAL', 'DBCO', 'DBCO', 'DBCO')": 0.0,
    "('WGA', 'SNA', 'PSA', 'PSA', 'PSA', 'PSA')": 0.0,
    "('WGA', 'SNA', 'PSA', 'PSA', 'PSA', 'DBCO')": 0.0,
    "('WGA', 'SNA', 'PSA', 'PSA', 'DBCO', 'DBCO')": 0.0,
    "('WGA', 'SNA', 'PSA', 'DBCO', 'DBCO', 'DBCO')": 0.0,
    "('WGA', 'SNA', 'DBCO', 'DBCO', 'DBCO', 'DBCO')": 0.0,
    "('WGA', 'PHAL', 'PHAL', 'PHAL', 'PHAL', 'PHAL')": 0.0,
    "('WGA', 'PHAL', 'PHAL', 'PHAL', 'PHAL', 'AAL')": 0.0,
    "('WGA', 'PHAL', 'PHAL', 'PHAL', 'PHAL', 'PSA')": 0.0,
    "('WGA', 'PHAL', 'PHAL', 'PHAL', 'PHAL', 'DBCO')": 0.0,
    "('WGA', 'PHAL', 'PHAL', 'PHAL', 'AAL', 'AAL')": 0.0,
    "('WGA', 'PHAL', 'PHAL', 'PHAL', 'AAL', 'PSA')": 0.0,
    "('WGA', 'PHAL', 'PHAL', 'PHAL', 'AAL', 'DBCO')": 0.0,
    "('WGA', 'PHAL', 'PHAL', 'PHAL', 'PSA', 'PSA')": 0.0,
    "('WGA', 'PHAL', 'PHAL', 'PHAL', 'PSA', 'DBCO')": 0.0,
    "('WGA', 'PHAL', 'PHAL', 'PHAL', 'DBCO', 'DBCO')": 0.0,
    "('WGA', 'PHAL', 'PHAL', 'AAL', 'AAL', 'AAL')": 0.0,
    "('WGA', 'PHAL', 'PHAL', 'AAL', 'AAL', 'PSA')": 0.0,
    "('WGA', 'PHAL', 'PHAL', 'AAL', 'AAL', 'DBCO')": 0.0,
    "('WGA', 'PHAL', 'PHAL', 'AAL', 'PSA', 'PSA')": 0.0,
    "('WGA', 'PHAL', 'PHAL', 'AAL', 'PSA', 'DBCO')": 0.0,
    "('WGA', 'PHAL', 'PHAL', 'AAL', 'DBCO', 'DBCO')": 0.0,
    "('WGA', 'PHAL', 'PHAL', 'PSA', 'PSA', 'PSA')": 0.0,
    "('WGA', 'PHAL', 'PHAL', 'PSA', 'PSA', 'DBCO')": 0.0,
    "('WGA', 'PHAL', 'PHAL', 'PSA', 'DBCO', 'DBCO')": 0.0,
    "('WGA', 'PHAL', 'PHAL', 'DBCO', 'DBCO', 'DBCO')": 0.0,
    "('WGA', 'PHAL', 'AAL', 'AAL', 'AAL', 'AAL')": 0.0,
    "('WGA', 'PHAL', 'AAL', 'AAL', 'AAL', 'PSA')": 0.0,
    "('WGA', 'PHAL', 'AAL', 'AAL', 'AAL', 'DBCO')": 0.0,
    "('WGA', 'PHAL', 'AAL', 'AAL', 'PSA', 'PSA')": 0.0,
    "('WGA', 'PHAL', 'AAL', 'AAL', 'PSA', 'DBCO')": 0.0,
    "('WGA', 'PHAL', 'AAL', 'AAL', 'DBCO', 'DBCO')": 0.0,
    "('WGA', 'PHAL', 'AAL', 'PSA', 'PSA', 'PSA')": 0.0,
    "('WGA', 'PHAL', 'AAL', 'PSA', 'PSA', 'DBCO')": 0.0,
    "('WGA', 'PHAL', 'AAL', 'PSA', 'DBCO', 'DBCO')": 0.0,
    "('WGA', 'PHAL', 'AAL', 'DBCO', 'DBCO', 'DBCO')": 0.0,
    "('WGA', 'PHAL', 'PSA', 'PSA', 'PSA', 'PSA')": 0.0,
    "('WGA', 'PHAL', 'PSA', 'PSA', 'PSA', 'DBCO')": 0.0,
    "('WGA', 'PHAL', 'PSA', 'PSA', 'DBCO', 'DBCO')": 0.0,
    "('WGA', 'PHAL', 'PSA', 'DBCO', 'DBCO', 'DBCO')": 0.0,
    "('WGA', 'PHAL', 'DBCO', 'DBCO', 'DBCO', 'DBCO')": 0.0,
    "('WGA', 'AAL', 'AAL', 'AAL', 'AAL', 'AAL')": 0.0,
    "('WGA', 'AAL', 'AAL', 'AAL', 'AAL', 'PSA')": 0.0,
    "('WGA', 'AAL', 'AAL', 'AAL', 'AAL', 'DBCO')": 0.0,
    "('WGA', 'AAL', 'AAL', 'AAL', 'PSA', 'PSA')": 0.0,
    "('WGA', 'AAL', 'AAL', 'AAL', 'PSA', 'DBCO')": 0.0,
    "('WGA', 'AAL', 'AAL', 'AAL', 'DBCO', 'DBCO')": 0.0,
    "('WGA', 'AAL', 'AAL', 'PSA', 'PSA', 'PSA')": 0.0,
    "('WGA', 'AAL', 'AAL', 'PSA', 'PSA', 'DBCO')": 0.0,
    "('WGA', 'AAL', 'AAL', 'PSA', 'DBCO', 'DBCO')": 0.0,
    "('WGA', 'AAL', 'AAL', 'DBCO', 'DBCO', 'DBCO')": 0.0,
    "('WGA', 'AAL', 'PSA', 'PSA', 'PSA', 'PSA')": 0.0,
    "('WGA', 'AAL', 'PSA', 'PSA', 'PSA', 'DBCO')": 0.0,
    "('WGA', 'AAL', 'PSA', 'PSA', 'DBCO', 'DBCO')": 0.0,
    "('WGA', 'AAL', 'PSA', 'DBCO', 'DBCO', 'DBCO')": 0.0,
    "('WGA', 'AAL', 'DBCO', 'DBCO', 'DBCO', 'DBCO')": 0.0,
    "('WGA', 'PSA', 'PSA', 'PSA', 'PSA', 'PSA')": 0.0,
    "('WGA', 'PSA', 'PSA', 'PSA', 'PSA', 'DBCO')": 0.0,
    "('WGA', 'PSA', 'PSA', 'PSA', 'DBCO', 'DBCO')": 0.0,
    "('WGA', 'PSA', 'PSA', 'DBCO', 'DBCO', 'DBCO')": 0.0,
    "('WGA', 'PSA', 'DBCO', 'DBCO', 'DBCO', 'DBCO')": 0.0,
    "('WGA', 'DBCO', 'DBCO', 'DBCO', 'DBCO', 'DBCO')": 0.0,
    "('SNA', 'SNA', 'SNA', 'SNA', 'SNA', 'SNA')": 0.0,
    "('SNA', 'SNA', 'SNA', 'SNA', 'SNA', 'PHAL')": 0.0,
    "('SNA', 'SNA', 'SNA', 'SNA', 'SNA', 'AAL')": 0.0,
    "('SNA', 'SNA', 'SNA', 'SNA', 'SNA', 'PSA')": 0.0,
    "('SNA', 'SNA', 'SNA', 'SNA', 'SNA', 'DBCO')": 0.0,
    "('SNA', 'SNA', 'SNA', 'SNA', 'PHAL', 'PHAL')": 0.0,
    "('SNA', 'SNA', 'SNA', 'SNA', 'PHAL', 'AAL')": 0.0,
    "('SNA', 'SNA', 'SNA', 'SNA', 'PHAL', 'PSA')": 0.0,
    "('SNA', 'SNA', 'SNA', 'SNA', 'PHAL', 'DBCO')": 0.0,
    "('SNA', 'SNA', 'SNA', 'SNA', 'AAL', 'AAL')": 0.0,
    "('SNA', 'SNA', 'SNA', 'SNA', 'AAL', 'PSA')": 0.0,
    "('SNA', 'SNA', 'SNA', 'SNA', 'AAL', 'DBCO')": 0.0,
    "('SNA', 'SNA', 'SNA', 'SNA', 'PSA', 'PSA')": 0.0,
    "('SNA', 'SNA', 'SNA', 'SNA', 'PSA', 'DBCO')": 0.0,
    "('SNA', 'SNA', 'SNA', 'SNA', 'DBCO', 'DBCO')": 0.0,
    "('SNA', 'SNA', 'SNA', 'PHAL', 'PHAL', 'PHAL')": 0.0,
    "('SNA', 'SNA', 'SNA', 'PHAL', 'PHAL', 'AAL')": 0.0,
    "('SNA', 'SNA', 'SNA', 'PHAL', 'PHAL', 'PSA')": 0.0,
    "('SNA', 'SNA', 'SNA', 'PHAL', 'PHAL', 'DBCO')": 0.0,
    "('SNA', 'SNA', 'SNA', 'PHAL', 'AAL', 'AAL')": 0.0,
    "('SNA', 'SNA', 'SNA', 'PHAL', 'AAL', 'PSA')": 0.0,
    "('SNA', 'SNA', 'SNA', 'PHAL', 'AAL', 'DBCO')": 0.0,
    "('SNA', 'SNA', 'SNA', 'PHAL', 'PSA', 'PSA')": 0.0,
    "('SNA', 'SNA', 'SNA', 'PHAL', 'PSA', 'DBCO')": 0.0,
    "('SNA', 'SNA', 'SNA', 'PHAL', 'DBCO', 'DBCO')": 0.0,
    "('SNA', 'SNA', 'SNA', 'AAL', 'AAL', 'AAL')": 0.0,
    "('SNA', 'SNA', 'SNA', 'AAL', 'AAL', 'PSA')": 0.0,
    "('SNA', 'SNA', 'SNA', 'AAL', 'AAL', 'DBCO')": 0.0,
    "('SNA', 'SNA', 'SNA', 'AAL', 'PSA', 'PSA')": 0.0,
    "('SNA', 'SNA', 'SNA', 'AAL', 'PSA', 'DBCO')": 0.0,
    "('SNA', 'SNA', 'SNA', 'AAL', 'DBCO', 'DBCO')": 0.0,
    "('SNA', 'SNA', 'SNA', 'PSA', 'PSA', 'PSA')": 0.0,
    "('SNA', 'SNA', 'SNA', 'PSA', 'PSA', 'DBCO')": 0.0,
    "('SNA', 'SNA', 'SNA', 'PSA', 'DBCO', 'DBCO')": 0.0,
    "('SNA', 'SNA', 'SNA', 'DBCO', 'DBCO', 'DBCO')": 0.0,
    "('SNA', 'SNA', 'PHAL', 'PHAL', 'PHAL', 'PHAL')": 0.0,
    "('SNA', 'SNA', 'PHAL', 'PHAL', 'PHAL', 'AAL')": 0.0,
    "('SNA', 'SNA', 'PHAL', 'PHAL', 'PHAL', 'PSA')": 0.0,
    "('SNA', 'SNA', 'PHAL', 'PHAL', 'PHAL', 'DBCO')": 0.0,
    "('SNA', 'SNA', 'PHAL', 'PHAL', 'AAL', 'AAL')": 0.0,
    "('SNA', 'SNA', 'PHAL', 'PHAL', 'AAL', 'PSA')": 0.0,
    "('SNA', 'SNA', 'PHAL', 'PHAL', 'AAL', 'DBCO')": 0.0,
    "('SNA', 'SNA', 'PHAL', 'PHAL', 'PSA', 'PSA')": 0.0,
    "('SNA', 'SNA', 'PHAL', 'PHAL', 'PSA', 'DBCO')": 0.0,
    "('SNA', 'SNA', 'PHAL', 'PHAL', 'DBCO', 'DBCO')": 0.0,
    "('SNA', 'SNA', 'PHAL', 'AAL', 'AAL', 'AAL')": 0.0,
    "('SNA', 'SNA', 'PHAL', 'AAL', 'AAL', 'PSA')": 0.0,
    "('SNA', 'SNA', 'PHAL', 'AAL', 'AAL', 'DBCO')": 0.0,
    "('SNA', 'SNA', 'PHAL', 'AAL', 'PSA', 'PSA')": 0.0,
    "('SNA', 'SNA', 'PHAL', 'AAL', 'PSA', 'DBCO')": 0.0,
    "('SNA', 'SNA', 'PHAL', 'AAL', 'DBCO', 'DBCO')": 0.0,
    "('SNA', 'SNA', 'PHAL', 'PSA', 'PSA', 'PSA')": 0.0,
    "('SNA', 'SNA', 'PHAL', 'PSA', 'PSA', 'DBCO')": 0.0,
    "('SNA', 'SNA', 'PHAL', 'PSA', 'DBCO', 'DBCO')": 0.0,
    "('SNA', 'SNA', 'PHAL', 'DBCO', 'DBCO', 'DBCO')": 0.0,
    "('SNA', 'SNA', 'AAL', 'AAL', 'AAL', 'AAL')": 0.0,
    "('SNA', 'SNA', 'AAL', 'AAL', 'AAL', 'PSA')": 0.0,
    "('SNA', 'SNA', 'AAL', 'AAL', 'AAL', 'DBCO')": 0.0,
    "('SNA', 'SNA', 'AAL', 'AAL', 'PSA', 'PSA')": 0.0,
    "('SNA', 'SNA', 'AAL', 'AAL', 'PSA', 'DBCO')": 0.0,
    "('SNA', 'SNA', 'AAL', 'AAL', 'DBCO', 'DBCO')": 0.0,
    "('SNA', 'SNA', 'AAL', 'PSA', 'PSA', 'PSA')": 0.0,
    "('SNA', 'SNA', 'AAL', 'PSA', 'PSA', 'DBCO')": 0.0,
    "('SNA', 'SNA', 'AAL', 'PSA', 'DBCO', 'DBCO')": 0.0,
    "('SNA', 'SNA', 'AAL', 'DBCO', 'DBCO', 'DBCO')": 0.0,
    "('SNA', 'SNA', 'PSA', 'PSA', 'PSA', 'PSA')": 0.0,
    "('SNA', 'SNA', 'PSA', 'PSA', 'PSA', 'DBCO')": 0.0,
    "('SNA', 'SNA', 'PSA', 'PSA', 'DBCO', 'DBCO')": 0.0,
    "('SNA', 'SNA', 'PSA', 'DBCO', 'DBCO', 'DBCO')": 0.0,
    "('SNA', 'SNA', 'DBCO', 'DBCO', 'DBCO', 'DBCO')": 0.0,
    "('SNA', 'PHAL', 'PHAL', 'PHAL', 'PHAL', 'PHAL')": 0.0,
    "('SNA', 'PHAL', 'PHAL', 'PHAL', 'PHAL', 'AAL')": 0.0,
    "('SNA', 'PHAL', 'PHAL', 'PHAL', 'PHAL', 'PSA')": 0.0,
    "('SNA', 'PHAL', 'PHAL', 'PHAL', 'PHAL', 'DBCO')": 0.0,
    "('SNA', 'PHAL', 'PHAL', 'PHAL', 'AAL', 'AAL')": 0.0,
    "('SNA', 'PHAL', 'PHAL', 'PHAL', 'AAL', 'PSA')": 0.0,
    "('SNA', 'PHAL', 'PHAL', 'PHAL', 'AAL', 'DBCO')": 0.0,
    "('SNA', 'PHAL', 'PHAL', 'PHAL', 'PSA', 'PSA')": 0.0,
    "('SNA', 'PHAL', 'PHAL', 'PHAL', 'PSA', 'DBCO')": 0.0,
    "('SNA', 'PHAL', 'PHAL', 'PHAL', 'DBCO', 'DBCO')": 0.0,
    "('SNA', 'PHAL', 'PHAL', 'AAL', 'AAL', 'AAL')": 0.0,
    "('SNA', 'PHAL', 'PHAL', 'AAL', 'AAL', 'PSA')": 0.0,
    "('SNA', 'PHAL', 'PHAL', 'AAL', 'AAL', 'DBCO')": 0.0,
    "('SNA', 'PHAL', 'PHAL', 'AAL', 'PSA', 'PSA')": 0.0,
    "('SNA', 'PHAL', 'PHAL', 'AAL', 'PSA', 'DBCO')": 0.0,
    "('SNA', 'PHAL', 'PHAL', 'AAL', 'DBCO', 'DBCO')": 0.0,
    "('SNA', 'PHAL', 'PHAL', 'PSA', 'PSA', 'PSA')": 0.0,
    "('SNA', 'PHAL', 'PHAL', 'PSA', 'PSA', 'DBCO')": 0.0,
    "('SNA', 'PHAL', 'PHAL', 'PSA', 'DBCO', 'DBCO')": 0.0,
    "('SNA', 'PHAL', 'PHAL', 'DBCO', 'DBCO', 'DBCO')": 0.0,
    "('SNA', 'PHAL', 'AAL', 'AAL', 'AAL', 'AAL')": 0.0,
    "('SNA', 'PHAL', 'AAL', 'AAL', 'AAL', 'PSA')": 0.0,
    "('SNA', 'PHAL', 'AAL', 'AAL', 'AAL', 'DBCO')": 0.0,
    "('SNA', 'PHAL', 'AAL', 'AAL', 'PSA', 'PSA')": 0.0,
    "('SNA', 'PHAL', 'AAL', 'AAL', 'PSA', 'DBCO')": 0.0,
    "('SNA', 'PHAL', 'AAL', 'AAL', 'DBCO', 'DBCO')": 0.0,
    "('SNA', 'PHAL', 'AAL', 'PSA', 'PSA', 'PSA')": 0.0,
    "('SNA', 'PHAL', 'AAL', 'PSA', 'PSA', 'DBCO')": 0.0,
    "('SNA', 'PHAL', 'AAL', 'PSA', 'DBCO', 'DBCO')": 0.0,
    "('SNA', 'PHAL', 'AAL', 'DBCO', 'DBCO', 'DBCO')": 0.0,
    "('SNA', 'PHAL', 'PSA', 'PSA', 'PSA', 'PSA')": 0.0,
    "('SNA', 'PHAL', 'PSA', 'PSA', 'PSA', 'DBCO')": 0.0,
    "('SNA', 'PHAL', 'PSA', 'PSA', 'DBCO', 'DBCO')": 0.0,
    "('SNA', 'PHAL', 'PSA', 'DBCO', 'DBCO', 'DBCO')": 0.0,
    "('SNA', 'PHAL', 'DBCO', 'DBCO', 'DBCO', 'DBCO')": 0.0,
    "('SNA', 'AAL', 'AAL', 'AAL', 'AAL', 'AAL')": 0.0,
    "('SNA', 'AAL', 'AAL', 'AAL', 'AAL', 'PSA')": 0.0,
    "('SNA', 'AAL', 'AAL', 'AAL', 'AAL', 'DBCO')": 0.0,
    "('SNA', 'AAL', 'AAL', 'AAL', 'PSA', 'PSA')": 0.0,
    "('SNA', 'AAL', 'AAL', 'AAL', 'PSA', 'DBCO')": 0.0,
    "('SNA', 'AAL', 'AAL', 'AAL', 'DBCO', 'DBCO')": 0.0,
    "('SNA', 'AAL', 'AAL', 'PSA', 'PSA', 'PSA')": 0.0,
    "('SNA', 'AAL', 'AAL', 'PSA', 'PSA', 'DBCO')": 0.0,
    "('SNA', 'AAL', 'AAL', 'PSA', 'DBCO', 'DBCO')": 0.0,
    "('SNA', 'AAL', 'AAL', 'DBCO', 'DBCO', 'DBCO')": 0.0,
    "('SNA', 'AAL', 'PSA', 'PSA', 'PSA', 'PSA')": 0.0,
    "('SNA', 'AAL', 'PSA', 'PSA', 'PSA', 'DBCO')": 0.0,
    "('SNA', 'AAL', 'PSA', 'PSA', 'DBCO', 'DBCO')": 0.0,
    "('SNA', 'AAL', 'PSA', 'DBCO', 'DBCO', 'DBCO')": 0.0,
    "('SNA', 'AAL', 'DBCO', 'DBCO', 'DBCO', 'DBCO')": 0.0,
    "('SNA', 'PSA', 'PSA', 'PSA', 'PSA', 'PSA')": 0.0,
    "('SNA', 'PSA', 'PSA', 'PSA', 'PSA', 'DBCO')": 0.0,
    "('SNA', 'PSA', 'PSA', 'PSA', 'DBCO', 'DBCO')": 0.0,
    "('SNA', 'PSA', 'PSA', 'DBCO', 'DBCO', 'DBCO')": 0.0,
    "('SNA', 'PSA', 'DBCO', 'DBCO', 'DBCO', 'DBCO')": 0.0,
    "('SNA', 'DBCO', 'DBCO', 'DBCO', 'DBCO', 'DBCO')": 0.0,
    "('PHAL', 'PHAL', 'PHAL', 'PHAL', 'PHAL', 'PHAL')": 0.0,
    "('PHAL', 'PHAL', 'PHAL', 'PHAL', 'PHAL', 'AAL')": 0.0,
    "('PHAL', 'PHAL', 'PHAL', 'PHAL', 'PHAL', 'PSA')": 0.0,
    "('PHAL', 'PHAL', 'PHAL', 'PHAL', 'PHAL', 'DBCO')": 0.0,
    "('PHAL', 'PHAL', 'PHAL', 'PHAL', 'AAL', 'AAL')": 0.0,
    "('PHAL', 'PHAL', 'PHAL', 'PHAL', 'AAL', 'PSA')": 0.0,
    "('PHAL', 'PHAL', 'PHAL', 'PHAL', 'AAL', 'DBCO')": 0.0,
    "('PHAL', 'PHAL', 'PHAL', 'PHAL', 'PSA', 'PSA')": 0.0,
    "('PHAL', 'PHAL', 'PHAL', 'PHAL', 'PSA', 'DBCO')": 0.0,
    "('PHAL', 'PHAL', 'PHAL', 'PHAL', 'DBCO', 'DBCO')": 0.0,
    "('PHAL', 'PHAL', 'PHAL', 'AAL', 'AAL', 'AAL')": 0.0,
    "('PHAL', 'PHAL', 'PHAL', 'AAL', 'AAL', 'PSA')": 0.0,
    "('PHAL', 'PHAL', 'PHAL', 'AAL', 'AAL', 'DBCO')": 0.0,
    "('PHAL', 'PHAL', 'PHAL', 'AAL', 'PSA', 'PSA')": 0.0,
    "('PHAL', 'PHAL', 'PHAL', 'AAL', 'PSA', 'DBCO')": 0.0,
    "('PHAL', 'PHAL', 'PHAL', 'AAL', 'DBCO', 'DBCO')": 0.0,
    "('PHAL', 'PHAL', 'PHAL', 'PSA', 'PSA', 'PSA')": 0.0,
    "('PHAL', 'PHAL', 'PHAL', 'PSA', 'PSA', 'DBCO')": 0.0,
    "('PHAL', 'PHAL', 'PHAL', 'PSA', 'DBCO', 'DBCO')": 0.0,
    "('PHAL', 'PHAL', 'PHAL', 'DBCO', 'DBCO', 'DBCO')": 0.0,
    "('PHAL', 'PHAL', 'AAL', 'AAL', 'AAL', 'AAL')": 0.0,
    "('PHAL', 'PHAL', 'AAL', 'AAL', 'AAL', 'PSA')": 0.0,
    "('PHAL', 'PHAL', 'AAL', 'AAL', 'AAL', 'DBCO')": 0.0,
    "('PHAL', 'PHAL', 'AAL', 'AAL', 'PSA', 'PSA')": 0.0,
    "('PHAL', 'PHAL', 'AAL', 'AAL', 'PSA', 'DBCO')": 0.0,
    "('PHAL', 'PHAL', 'AAL', 'AAL', 'DBCO', 'DBCO')": 0.0,
    "('PHAL', 'PHAL', 'AAL', 'PSA', 'PSA', 'PSA')": 0.0,
    "('PHAL', 'PHAL', 'AAL', 'PSA', 'PSA', 'DBCO')": 0.0,
    "('PHAL', 'PHAL', 'AAL', 'PSA', 'DBCO', 'DBCO')": 0.0,
    "('PHAL', 'PHAL', 'AAL', 'DBCO', 'DBCO', 'DBCO')": 0.0,
    "('PHAL', 'PHAL', 'PSA', 'PSA', 'PSA', 'PSA')": 0.0,
    "('PHAL', 'PHAL', 'PSA', 'PSA', 'PSA', 'DBCO')": 0.0,
    "('PHAL', 'PHAL', 'PSA', 'PSA', 'DBCO', 'DBCO')": 0.0,
    "('PHAL', 'PHAL', 'PSA', 'DBCO', 'DBCO', 'DBCO')": 0.0,
    "('PHAL', 'PHAL', 'DBCO', 'DBCO', 'DBCO', 'DBCO')": 0.0,
    "('PHAL', 'AAL', 'AAL', 'AAL', 'AAL', 'AAL')": 0.0,
    "('PHAL', 'AAL', 'AAL', 'AAL', 'AAL', 'PSA')": 0.0,
    "('PHAL', 'AAL', 'AAL', 'AAL', 'AAL', 'DBCO')": 0.0,
    "('PHAL', 'AAL', 'AAL', 'AAL', 'PSA', 'PSA')": 0.0,
    "('PHAL', 'AAL', 'AAL', 'AAL', 'PSA', 'DBCO')": 0.0,
    "('PHAL', 'AAL', 'AAL', 'AAL', 'DBCO', 'DBCO')": 0.0,
    "('PHAL', 'AAL', 'AAL', 'PSA', 'PSA', 'PSA')": 0.0,
    "('PHAL', 'AAL', 'AAL', 'PSA', 'PSA', 'DBCO')": 0.0,
    "('PHAL', 'AAL', 'AAL', 'PSA', 'DBCO', 'DBCO')": 0.0,
    "('PHAL', 'AAL', 'AAL', 'DBCO', 'DBCO', 'DBCO')": 0.0,
    "('PHAL', 'AAL', 'PSA', 'PSA', 'PSA', 'PSA')": 0.0,
    "('PHAL', 'AAL', 'PSA', 'PSA', 'PSA', 'DBCO')": 0.0,
    "('PHAL', 'AAL', 'PSA', 'PSA', 'DBCO', 'DBCO')": 0.0,
    "('PHAL', 'AAL', 'PSA', 'DBCO', 'DBCO', 'DBCO')": 0.0,
    "('PHAL', 'AAL', 'DBCO', 'DBCO', 'DBCO', 'DBCO')": 0.0,
    "('PHAL', 'PSA', 'PSA', 'PSA', 'PSA', 'PSA')": 0.0,
    "('PHAL', 'PSA', 'PSA', 'PSA', 'PSA', 'DBCO')": 0.0,
    "('PHAL', 'PSA', 'PSA', 'PSA', 'DBCO', 'DBCO')": 0.0,
    "('PHAL', 'PSA', 'PSA', 'DBCO', 'DBCO', 'DBCO')": 0.0,
    "('PHAL', 'PSA', 'DBCO', 'DBCO', 'DBCO', 'DBCO')": 0.0,
    "('PHAL', 'DBCO', 'DBCO', 'DBCO', 'DBCO', 'DBCO')": 0.0,
    "('AAL', 'AAL', 'AAL', 'AAL', 'AAL', 'AAL')": 0.0,
    "('AAL', 'AAL', 'AAL', 'AAL', 'AAL', 'PSA')": 0.0,
    "('AAL', 'AAL', 'AAL', 'AAL', 'AAL', 'DBCO')": 0.0,
    "('AAL', 'AAL', 'AAL', 'AAL', 'PSA', 'PSA')": 0.0,
    "('AAL', 'AAL', 'AAL', 'AAL', 'PSA', 'DBCO')": 0.0,
    "('AAL', 'AAL', 'AAL', 'AAL', 'DBCO', 'DBCO')": 0.0,
    "('AAL', 'AAL', 'AAL', 'PSA', 'PSA', 'PSA')": 0.0,
    "('AAL', 'AAL', 'AAL', 'PSA', 'PSA', 'DBCO')": 0.0,
    "('AAL', 'AAL', 'AAL', 'PSA', 'DBCO', 'DBCO')": 0.0,
    "('AAL', 'AAL', 'AAL', 'DBCO', 'DBCO', 'DBCO')": 0.0,
    "('AAL', 'AAL', 'PSA', 'PSA', 'PSA', 'PSA')": 0.0,
    "('AAL', 'AAL', 'PSA', 'PSA', 'PSA', 'DBCO')": 0.0,
    "('AAL', 'AAL', 'PSA', 'PSA', 'DBCO', 'DBCO')": 0.0,
    "('AAL', 'AAL', 'PSA', 'DBCO', 'DBCO', 'DBCO')": 0.0,
    "('AAL', 'AAL', 'DBCO', 'DBCO', 'DBCO', 'DBCO')": 0.0,
    "('AAL', 'PSA', 'PSA', 'PSA', 'PSA', 'PSA')": 0.0,
    "('AAL', 'PSA', 'PSA', 'PSA', 'PSA', 'DBCO')": 0.0,
    "('AAL', 'PSA', 'PSA', 'PSA', 'DBCO', 'DBCO')": 0.0,
    "('AAL', 'PSA', 'PSA', 'DBCO', 'DBCO', 'DBCO')": 0.0,
    "('AAL', 'PSA', 'DBCO', 'DBCO', 'DBCO', 'DBCO')": 0.0,
    "('AAL', 'DBCO', 'DBCO', 'DBCO', 'DBCO', 'DBCO')": 0.0,
    "('PSA', 'PSA', 'PSA', 'PSA', 'PSA', 'PSA')": 0.0,
    "('PSA', 'PSA', 'PSA', 'PSA', 'PSA', 'DBCO')": 0.0,
    "('PSA', 'PSA', 'PSA', 'PSA', 'DBCO', 'DBCO')": 0.0,
    "('PSA', 'PSA', 'PSA', 'DBCO', 'DBCO', 'DBCO')": 0.0,
    "('PSA', 'PSA', 'DBCO', 'DBCO', 'DBCO', 'DBCO')": 0.0,
    "('PSA', 'DBCO', 'DBCO', 'DBCO', 'DBCO', 'DBCO')": 0.0,
    "('DBCO', 'DBCO', 'DBCO', 'DBCO', 'DBCO', 'DBCO')": 0.0
}
