# Supplementary material for: Glycan atlassing enables functional tracing of cell state
Source: Nat Nanotechnol. 2026 May 14;21(5):720–31. doi: 10.1038/s41565-026-02151-y (PMC13186696; doi:10.1038/s41565-026-02151-y)
Supplement: Supplementary file 3 — Lectin class data and NN distance data. [file 41565_2026_2151_MOESM3_ESM.zip › Source data/Source Data Figure 4/NN.csv]

	PHAL-WGA	PHAL-SNA	PHAL-PHAL	PHAL-AAL	PHAL-PSA
0	188.35213595466035	60.34654121126852	134.1519663526925	87.92963823802624	77.53865170309948
1	101.31585925002703	51.664948235923966	177.3615726176509	137.85032571360478	222.59076474132124
2	104.80599418562055	81.3845228022983	314.2433118207098	57.915855800889396	137.87256172631862
3	98.89504691701207	104.15487092229927	117.74058547318101	94.45155644908938	235.6467627393824
4	77.02599500331041	35.18241756180442	24.17778699366699	36.0029507593323	182.28854453357778
5	197.9858693176432	172.5428354346087	223.71343715863836	58.062159673804146	172.50060367202173
6	704.5132512463331	135.34226768737108	68.2471098672174	48.58276376695728	388.99938112892454
7	105.56593139202867	60.969466400239085	18.542001625493004	23.626882003824715	79.42093313417794
8	173.65967021963107	87.62152075288269	181.01847639673989	83.05602331579091	82.94900784718303
9	608.9682579349792	55.80425178435702	28.906854934548505	44.84147803103792	50.798830528014285
10	182.56904300403568	42.95860249496383	126.81196011296274	39.703310675188746	49.73712654903514
11	175.58919021597862	122.46135572346847	242.67580372862068	64.73483051542154	74.69759723930346
12	95.81277877856643	55.36478483128118	113.8605685254619	57.432812521254455	105.23434890033084
13	303.69955316786417	22.76315966618609	44.83866631272725	64.25397891775026	145.35016108275295
14	226.50583626004712	119.5420588454449	219.9517992796323	82.09563135751063	47.64996180337694
15	489.0143076396891	90.80358725364259	55.734153685091584	112.48780865203533	37.19554961460864
16	513.391885197865	128.7017391084368	167.53255872708021	22.922920437240766	248.1336322810637
17	167.5372029452788	110.88473278794562	151.01486769484845	52.638207742158556	108.4769275234676
18	254.29054226585828	164.22650791358032	170.3410509056969	48.25863222374257	133.2772430568914
19	99.00292139848486	80.55290085667791	27.43658348412298	55.79379345138052	53.329147333538586
20	251.30805591523625	148.52565438460783	41.49939718153342	216.15639912444482	131.38441946014711
21	168.35289438683753	27.168876394746135	22.103634469842923	27.53014234291272	75.41091177482112
22	160.42755283953878	28.087670539368784	80.45052357296416	42.22292751648971	65.57665609696501
23	12.158157316680773	92.18566768571	178.2517223515702	71.46287962869562	155.37334737719758
24	50.53804007295181	72.93649382824765	131.6694470285048	10.706665166408992	36.74136816883951
25	174.1541254860996	84.85518966746216	229.2285467029252	76.57422512657475	60.3978430457585
26	134.3045135722372	77.65336449402841	58.92926262322184	18.756667515684796	93.89939991979635
27	113.47472099346378	89.22964038154592	27.026285586625907	119.62565922356175	64.28171625000691
28	130.88088504198802	139.4371678764324	33.26637180506028	49.70252221421616	12.612660071091613
29	416.3592785421324	131.62747088628174	265.73480982174874	174.22990750426666	153.7444426733991
30	43.09181311931718	123.32764995642466	145.61616168399408	77.53309810577598	138.64381257649788
31	38.03585449029166	56.11194538633519	52.53855671805804	46.067064739739514	22.872448054479932
32	107.60091386711854	56.10065637432314	50.441487472588136	76.13486200101805	181.08379578242418
33	317.8724235283245	42.146440703685265	292.67719005124735	57.25395901913035	93.05090325361424
34	20.198721680936774	15.91615415749933	29.137159240641527	16.101322740512366	92.64370443958963
35	291.75006914178834	135.92355245661716	468.15077918746755	117.53440541517547	43.03316779977729
36	233.79713538334522	78.47040117076902	23.624995176123072	22.994980658290597	198.4911092717708
37	83.55315393125714	171.5319122340588	138.86322185793338	69.96275908432575	80.0223023798605
38	279.07836549091905	141.8211982517408	17.62477880027971	22.581039631294175	144.72170991780467
39	184.60593274007212	89.38326599736914	224.55938798386822	111.25104136461786	112.56847044230337
40	155.7538391546336	101.58250122313653	213.8730260689908	102.35843676301727	110.58203125
41	90.21812192977713	298.0014351995842	140.32039526665147	91.5997468878235	204.04017520312962
42	47.349270569883764	115.41915285115877	25.37502920684637	56.33155983069673	7.319286946342046
43	129.04166922211556	158.81215700415	118.73148950162161	52.841232302992594	129.99343679439798
44	315.1693114101313	180.3267319482249	194.29544647268378	118.57346593711773	298.1039666455473
45	8.226382580534905	36.83926366875769	185.81511167249178	53.37887980812554	70.0303288832844
46	93.23469618327555	144.41456147846242	20.759225288298033	42.11586239017508	83.33574451264333
47	192.17922063594253	155.69480096642158	55.855427772469056	15.675983228981604	9.863442913279096
48	73.08893508350374	204.82959062071	167.20268043121735	38.57363409367055	186.59934715982698
49	123.27019442070954	107.04141227203903	99.5108845953753	67.23993695493849	138.62356079565268
50	189.49752264743643	82.27766964689447	86.7387941417034	29.818088623464774	62.69045301577035
51	562.5655995412726	10.126251520115073	40.285320635633774	60.10673312080002	43.050581524296256
52	196.215504135403	30.394104526467306	33.74954630228903	43.08331106002104	16.48235001261885
53	194.28490461373113	166.81384432305646	167.6552059485927	59.48669926055753	103.10024449849483
54	161.77401592843722	97.60459610482557	171.3513038802705	20.319360718808483	190.76894615794893
55	134.5529805743872	164.4691378969217	16.355936616337697	111.39817930202737	172.73627798342588
56	84.370004644517	83.12444756116358	52.53855671805804	84.71542085067645	1.3539143645169411
57	92.1254065412767	51.44650423353916	40.279679059868585	49.07162176971892	105.72232862386886
58	96.59218491243081	21.420970716804486	136.72624912469087	33.566433752388946	183.73390037954792
59	134.96018338248066	177.1151226684397	117.81118726732582	29.555268385056905	165.373891456216
60	148.55974242813056	19.180312808034767	72.2047822419906	37.39836895491943	64.51449020027037
61	226.83865396545917	252.82784110205927	23.232352501604073	45.598662835308716	40.13777846076717
62	170.80663467314218	75.29156512148212	107.47596855357165	61.65416975809155	50.23502198747435
63	184.77980344152252	195.01634578175828	134.3042662356921	21.966805818355297	265.2651250124139
64	132.70153201094922	103.37203368205878	250.19238965652215	95.09937415413445	17.50085937569751
65	193.6177157564264	90.89898306400525	18.58751536755417	45.48047478903593	7.579136731754667
66	293.4001443471209	142.2928883907357	169.0818724302022	57.93446014561007	323.4514643064132
67	186.73179041315734	87.89142100333984	79.82741699382643	116.42369344189919	104.31630554022942
68	65.60978920631635	199.9217779924784	142.53031925431964	90.3167854533095	60.063426888862985
69	176.62727625541652	94.16212560512665	309.4428705786862	12.546512166212818	116.14595327647677
70	192.30682989519852	57.654912570235034	282.903952566173	86.34636402349624	37.157870450629716
71	199.90968457912535	170.1927395734484	189.67101375825197	77.85616568255875	164.1537352811769
72	55.492434699136155	108.61835553355371	21.70858750832134	57.70565956430923	47.233261453649675
73	47.102882598332194	69.38124323065597	52.62445836456716	8.795473356363487	51.71947371330881
74	110.4892313271199	18.340539706576674	34.006664744874826	17.56272415615403	6.8981167642029755
75	240.52777916246623	78.46040067077908	89.63490090156219	15.57797051356017	208.20446448262027
76	119.415027813914	131.4293599857344	16.004345303807828	63.88329415118201	243.61909498845358
77	122.75247121525955	175.752246142342	76.90509052169847	80.38704362163446	125.7037331499428
78	43.597726773137566	204.68175598005578	189.21921868490674	62.83145423460571	232.46843999141262
79	71.0352878186505	137.56152088626226	157.02439836576005	22.547939515973862	69.24054117019922
80	133.0360965361183	134.19818536068794	16.004345303807828	65.04918711078882	259.09967694573413
81	149.55541210221213	81.45599234909115	137.7300750113136	49.49459531929029	7.894913941120278
82	138.48365097777705	91.4656842196597	282.75492132813235	67.05019593576453	188.75390532034467
83	144.24248323739266	63.30038306073658	15.14670147128427	48.66645516824271	8.246097450851845
84	113.84930444906178	30.74191277077053	150.1103793607267	28.221612761851205	305.9751850612906
85	63.158389153887676	55.65714321030169	318.8778429671017	31.371896354697665	106.20938922950339
86	26.601645098990705	61.03093110375756	24.626088694406295	84.23504741430746	76.28032113978334
87	119.73404837425272	102.58789648158599	145.8852092501296	9.764769493777186	143.3805068404394
88	0.3015285967017163	97.45545088925323	230.58063574526045	19.598026472110973	193.19831079885824
89	293.4729669914017	190.51994380531227	120.79167516014662	99.57104807986434	212.9040773505673
90	263.37035474043677	39.17329541108659	216.72947382725647	19.911699683898355	26.551870862774933
91	115.97337104720731	60.745942313860574	282.2268812849627	73.97349609826482	127.82351164075344
92	76.07934554917635	61.838805191334025	220.02902106776202	49.4223432973986	26.136209154841023
93	94.71854540816324	102.37274651847692	39.30392153832764	17.749604986389176	73.4341725476219
94	107.63259623410896	64.88746917200652	218.2789746045059	88.19781942029171	110.20265326378015
95	166.83689041740857	148.4214702102309	125.21837620290243	9.412336135795572	129.18817566656656
96	44.78266013268495	209.86509910254154	102.61100759147025	44.32256737588971	60.66679781944994
97	149.5827462847178	46.41776966751142	47.92880302427659	55.85958096766346	112.64630010317781
98	66.26707440000753	28.348564840923412	91.80757783351137	69.64424675417942	86.73288261106852
99	255.06522466451673	58.126065020904804	241.5069499545992	31.697914955088134	199.79024684535426
100	102.58664996944351	126.13684812760467	158.68669848786172	68.5023492563408	102.96793199599209
101	215.96498452813208	276.8223968893335	15.0099947373942	31.994338488434167	161.72306573536358
102	126.53289198428308	44.559478614537376	170.72004193385	31.03462918447978	164.4663404447312
103	259.7525916020746	156.72456892169978	22.26045041638822	121.59780320956396	106.88913917930768
104	179.34327206611928	59.64629634669027	108.29782114205914	113.93602255796068	124.25185660005565
105	43.033328247857966	150.60219721109507	308.3548682313332	78.46354402191196	243.6370194016098
106	19.77758909461686	125.52858727698198	191.599921191046	41.260386690961774	81.90924083105952
107	110.89526574200207	136.64998454803256	320.03397944764964	43.726002416794465	37.06247694455438
108	73.7975582597591	253.15373854267838	171.87385555371822	26.191784929216265	222.72807572313832
109	95.9146181136927	83.36298692166072	13.196496579496252	53.88715142314517	155.3383669767546
110	64.49589975025333	292.2531184673762	246.827060373339	181.97845402712525	218.7827716802263
111	281.8589497397064	21.22399100521514	58.14386362775935	15.80137767821341	68.37836544255576
112	83.42441459086844	47.12794918474972	64.42678024561978	6.702560436598092	47.284953757053
113	204.4236688276412	302.8909436420755	299.90690338136733	167.0637023973847	143.0480006958583
114	66.07090788057981	159.95568396058587	32.658125039620934	57.58988654041855	82.5668986648218
115	182.442805287247	304.0344702163596	354.94542027372466	242.12847794696984	164.41423126958847
116	143.97503387403083	15.44583917780106	25.930281349271088	50.247178003201945	144.14034304376747
117	110.50752232696526	102.59592656903865	87.67573739278252	32.83621562047634	74.45348098845902
118	182.2157875046572	123.45542714954163	232.45693538081548	79.14503097696486	35.302570938850586
119	141.81709658023001	74.82590195672682	94.9260766977728	92.87397020059126	127.26679279313815
120	48.7351092166759	134.73815146817017	32.658125039620934	72.92419364517394	60.06572175688711
121	182.2491021781753	100.00453175766742	10.615002764550098	34.586510373686174	98.52860119734903
122	115.30463861893084	109.8255120841839	160.50282061703896	117.3818212442547	133.9403417786898
123	126.51593677114388	169.68587710902398	257.3155375077368	158.3988652121229	82.27625474787312
124	178.0913235709421	247.17571609129433	95.51257696768938	130.20589943688782	287.81174008810683
125	199.68806737780372	101.29564749206247	108.69974628267973	44.07816602183708	15.945372428575832
126	223.66893949457736	150.88094107648902	115.93639787422576	84.07723872085032	117.20018713874327
127	105.5941422571741	44.35120710345101	189.46244697587676	15.512511095508723	137.5050967849763
128	153.67691928204292	94.25309064335872	120.79057593816512	72.57185328459069	44.80810338030432
129	125.90286338949592	67.48511507724147	14.358801696423924	73.8180664702649	146.75203379792774
130	194.72107694285725	142.7627918504625	304.6938156897512	81.62916358037901	146.9275379381671
131	113.91326423890138	76.45084644495219	14.358801696423924	69.73937614776703	133.32679061731545
132	39.589979081000195	109.25901642000711	85.57156910283172	20.469302104463623	147.4142978809266
133	70.17200068528602	243.1338125088008	38.01894910071366	98.16696060948385	76.94408596183304
134	147.73668826272603	65.5677738305022	331.3428138000853	31.790462392760315	175.06899100448408
135	124.4776203922441	20.164727656357726	35.65459468385964	1.738544572751965	16.435882952966157
136	130.90868526405526	338.7992682294813	187.4912211486514	17.878933560444512	264.70340379948317
137	102.0032761926519	132.45867582126695	237.21789890740166	58.23368456333727	38.63485009477458
138	114.8828731325282	160.37281718147455	117.75437663179396	25.025906986717036	34.396585907184345
139	55.33675994757338	79.99955408448875	478.30651489644464	51.00259826623764	73.4192152270152
140	30.622604836981996	112.21517608059015	26.102618545775996	70.19189743709963	31.47572432723079
141	124.54064040634883	59.25618714811164	131.05932562407884	5.375434680484025	48.48280253735566
142	48.489932873617086	116.39934025475903	17.71450437243822	101.5557164200896	16.167244392900283
143	83.6033716899897	66.69811380970758	266.702244152787	54.40317498226216	162.61109423871713
144	80.37843991715455	126.68438244123307	176.3125877988665	59.26710720406295	93.24210894948514
145	174.84439219338958	237.65179221683152	21.04027691270903	33.36137494919801	99.06431188039505
146	89.86421794705792	161.71299832200856	38.782699865247785	105.06758347739002	164.7947780670669
147	219.772674501726	187.57906251392643	167.34947546702054	182.18898691712388	191.57372253302677
148	58.70779676532857	124.23634469043677	21.653015071255673	79.35324676279592	80.07849359790359
149	62.002218668217786	189.11368633349247	33.1394656282944	32.286966355034544	179.4273718005456
150	66.723907542942	91.84186117197045	25.581685596134065	11.915123063707357	19.18685673433755
151	57.8665516168063	17.250766488336673	20.30786664497241	27.88684146980741	111.74400359585353
152	132.37989955116214	114.5618178560101	226.10431390533344	41.07891415447044	134.5043890141229
153	62.50471481850178	106.18035494614462	16.258029421193715	67.19157929567567	101.38965798932543
154	425.62836005723324	152.78613373317884	82.54270477129953	67.05665003991174	114.3094435294166
155	185.44006462110852	15.073135736433713	119.58004754810246	95.35898624636575	85.83578437589446
156	199.2818720848085	103.14335182352096	136.741205256932	33.83731674522378	33.43318870059291
157	78.70487085026339	112.95291481732005	16.258029421193715	79.02211348159388	104.72542232702376
158	202.8606887630281	137.54437078163477	167.5091705544763	97.30085307391263	122.04441062696482
159	67.70969230657437	51.325237890882335	100.9225700367478	37.9218238984256	41.24338140853349
160	71.3751438760727	137.83966337903453	146.55870152087726	24.160788125831658	67.93998369802347
161	301.2198947980117	286.46759899861536	273.1358745513842	182.1101100806968	372.97215486146143
162	143.36354994346567	113.88018458735651	124.91145698282159	49.44020322023371	233.76141313239302
163	20.26749973258064	43.698623921881286	493.59621344154186	17.514104336448604	61.20378966721674
164	79.32542890017383	76.05655225006743	24.605853232628697	17.590093581670168	45.073111079747164
165	65.07306180127367	104.97580585574696	188.6357380393477	29.430226717252896	86.00237962846036
166	369.54556171083397	115.51452324123957	469.1849123363957	53.1820603849028	257.8959378845938
167	213.84334382104046	72.83964392808068	81.72603356194143	65.77675165666207	260.0408776647253
168	227.35879527643257	16.225344219582688	96.3312051223396	56.18078111441649	187.6857115780698
169	142.5130132388384	31.772824351142205	211.1877669360666	37.60094390049606	131.932016870434
170	57.96959494414534	68.65555624596149	58.281444788548484	148.18510228489424	35.61999904934573
171	129.67796411960032	55.32831019941789	20.92896727732083	18.41997851574501	20.717838687330964
172	92.406947515472	108.17522882235019	20.90236028914064	17.548371656252034	57.77256476082908
173	173.39443176551305	85.26557525023746	116.52625525632625	16.903654057860166	20.262566329028544
174	113.00159716532356	17.66365044715108	35.65459468385964	36.07615939766851	3.2170340399063257
175	66.52002365841334	84.3040246910049	158.84698110803055	62.24033093715052	104.73725555023539
176	216.43928565429667	33.61797931650853	26.300094035745623	115.1391460993069	94.9048597669221
177	54.37551213165793	141.03824558062675	150.9730853036875	78.2188387850091	66.44272346812383
178	223.39718830248307	146.96601609792418	115.86267643222757	103.63601872631641	191.0531251932775
179	75.74576498852123	31.649142854241774	201.59158772976664	62.536542326300314	52.76276843398765
180	44.36427714855797	159.86601117524404	41.21168412386462	104.69552107870541	109.91258626270933
181	51.6194129857854	20.130482560659097	103.25229278309426	59.61391821030359	63.017421796112075
182	114.21793949032707	176.8024003672879	156.75197321427052	139.00161522674668	131.13988853274157
183	231.81915035052276	41.60554209985554	161.8235653025586	98.67497868794997	214.3478628348785
184	66.50972051492649	59.61365277900902	77.3885296900509	11.152056421429988	90.01466631598174
185	72.05514523905595	27.428786038867614	20.36177991480185	22.932693601527344	35.164947708809144
186	16.303564437843225	108.28645949389471	146.27319412850954	53.9473921986088	97.10158145532063
187	221.63688300130076	64.38687410192964	18.520697923243223	9.030799088886758	90.85149970656447
188	82.48336439313886	61.64159676640382	97.1406990039943	22.59382000459877	76.12841336344569
189	34.42223007150616	54.00170796836871	149.26298969936968	47.44921891079073	122.28937001105287
190	228.50121352126004	192.33141597120456	134.02289404229384	103.81718934897674	174.6023400799871
191	118.5204036224527	56.213656471983704	244.50865760250315	66.35750566242871	189.91626046597455
192	176.8254654203913	94.68418794888765	226.18901786284366	15.726897841098406	54.85048621561152
193	44.292191084553004	151.18056943666838	183.77223392834048	19.151881256525755	34.60979213075728
194	109.02120695384833	137.90381266611726	87.94901411188162	27.152749488948082	107.02218804304324
195	235.95502160499058	125.75159648996664	21.550333499319326	95.84727831236366	237.38986004462797
196	328.3298721757147	152.05055085132273	70.96993019133896	139.39313711351403	199.14003641813028
197	181.5872127975784	260.8124743236947	226.92178815632374	86.75768773646618	70.61644508063554
198	145.57645738184337	74.28212846967534	16.004585562681815	77.32782200653536	103.03034281772382
199	147.6944991175368	35.28464682946228	264.60651922405305	54.3009667129593	82.7138196328277
200	277.26412550885385	88.9923864815669	15.556116227233431	142.24162372404683	162.7277566502526
201	160.07298485046633	14.548357503886354	102.68187704678205	21.04996738499269	45.766033229394225
202	39.20620830964825	112.57861146735739	94.6122452115461	79.83394758217807	107.81458800132187
203	23.31322291994479	40.9551198066726	251.92305928291265	22.032357089315994	49.994632432839495
204	165.94673378750915	78.30222447379094	166.5659525415043	51.63964122579625	68.97703656642787
205	175.01195589913738	144.67348765335393	354.4516355076705	55.58390294611951	77.85199879142675
206	222.4274098829466	240.2440112714201	195.4809589137816	35.33816238608334	28.516023381206907
207	173.9730822909579	71.52483936813114	129.33890291557125	68.36948435293363	115.75230575143496
208	177.96212695678102	60.94417243617854	99.67418234905729	21.17871523785087	115.6756542865823
209	147.4160338424691	100.19958248089512	187.03531056571808	110.56385739853383	81.79361273117946
210	263.94517804738416	120.61840101780912	106.80571357859769	82.34744352855452	77.27263512203005
211	80.60984330947993	95.296408493719	12.481398512902736	56.761170888468136	111.77094838805141
212	102.65737021660958	21.287401383015297	315.1540965440263	54.49783306888542	68.84952900821705
213	125.21524505241516	89.57597333851436	17.281937376841473	60.189856303864715	85.70089251967107
214	126.89268941600923	54.12690305117348	288.2315744166878	61.566861690397545	74.30499029433757
215	540.9522766669011	24.064697799386163	40.285320635633774	27.434118805490893	8.957641101676563
216	279.5518654417358	304.65100473162806	255.76155262618698	94.03418807982568	75.54900805707645
217	162.79858446747704	120.87329939836295	154.6737219637301	105.07560587419471	137.8840199042162
218	129.45568898159124	177.54999820211845	11.450450798389037	68.47635429076482	47.96541064440221
219	62.60880181221784	64.4735168972774	192.62603565410467	71.22778811984517	77.23598414802814
220	174.6785014610575	226.5141957194444	98.17115582584144	127.0255949406242	35.2039106190772
221	166.68924847527202	6.428628456528833	80.55702123368232	48.73899671159826	25.299550075827568
222	203.0828878371474	321.305105181021	148.3556261919815	26.14558176676992	312.12996053363065
223	128.30531834248268	152.82187536144573	57.32692032070998	20.71796416896797	11.317991831014638
224	27.075031224846555	15.315870389001896	53.79680015521088	26.859747954526007	32.24328093804063
225	63.90304875272054	104.89193672486259	122.2517630171075	111.31928590184312	77.30407372877238
226	252.88605740970885	12.258397707758231	44.4298274931992	18.540097573855853	77.10777458841319
227	189.235098391966	111.68276082867354	63.0628785499122	46.61402515382645	105.5795930176334
228	57.65146870003622	60.033284626943995	38.756990974207106	60.27681069369834	108.56444325571856
229	34.94796177292181	126.20411882178051	117.74058547318101	45.292348740163995	133.54772093801654
230	209.16822331775097	52.76410735898623	342.95701959313794	28.04871707913138	91.86295861464397
231	152.81047836245813	103.40201666689703	270.7308912076743	73.88089270415387	178.2851399457854
232	82.71121348659915	173.90481664952887	154.51243289439628	20.083391287101396	57.158894506379376
233	468.8572977508001	107.30332083704909	248.7875521359602	24.241783342794257	201.71762291780286
234	62.40512834284975	72.30297939234599	281.62279148311	70.72282359501915	100.77741008688197
235	46.99583810275877	70.58303642285564	25.456748709135812	43.66423412759536	73.198694690677
236	5.7100891234595945	38.945511142296816	57.907374116348784	43.96166605436367	22.86436273443791
237	140.63996410182804	223.82921520240606	27.29769698828562	76.0028366764118	41.98698314406548
238	236.4219802332828	108.08049848883456	172.7725142783524	103.14687415974262	369.42468594699534
239	85.68825334235876	84.95507235502572	52.876293554332506	53.892018615098806	150.73659662029306
240	183.54041155047884	101.80524910994467	142.89593784973414	88.0774654670291	96.74202646129494
241	307.2484156643003	151.70413952927382	225.0633582194416	151.94900806802409	156.11197126037703
242	140.15325719047215	24.677120605371897	125.26518124005376	12.992148742801481	34.5481057295052
243	31.521963606439762	104.1440394695311	170.85696622932335	60.48928170588526	63.56265930936011
244	139.59282180344323	107.87305888068342	302.351984227544	28.83682673759277	163.40874381979287
245	171.00243340261056	23.24082355504214	193.84908583383435	5.868927434771974	31.731226860249837
246	69.55938741158663	159.95566602654043	139.68856667744998	31.668176902763545	135.74492898535567
247	255.17921681336324	125.67760009322127	83.02820174680913	123.14891812913727	65.64823078058053
248	179.64912864716342	58.04227112576053	20.715121962786526	21.359834187503402	17.876851772878343
249	152.60527497220016	35.66016823104739	46.146337851126525	44.735946750243535	61.315863125302094
250	88.74247714113861	140.27327199281868	32.86397306638392	60.208147510211006	45.719296351080146
251	113.63917972144448	29.480739512905426	104.418092491622	39.796039382315406	28.073251971127892
252	189.5597776474688	152.3005794701977	112.35194752884968	125.42787365357755	222.59447943875725
253	99.7873509635897	98.43837689205937	163.96042566123666	74.87249054309625	88.43534808556828
254	163.72345817889578	235.6471556914567	37.13869755373159	74.0695774736761	123.13433010941897
255	193.43935988707605	203.0712263557612	92.65860741432353	44.31888624694049	131.4426839860992
256	256.49878574849845	82.43937332766548	241.6916471983247	88.53726043388704	70.92912440659983
257	85.26004899834503	143.46058724957925	251.48851435923322	53.271805574478506	277.34474760494
258	221.17694214056235	77.97009068255687	241.5069499545992	126.72445379136855	157.0043478321212
259	123.5298515412439	60.65801115785905	190.13432343324604	24.292459421543025	69.39741181596148
260	30.82308617163114	31.88982958925446	245.55482383530784	44.39665828363831	81.6941156313336
261	91.7339739614488	190.89650874434884	88.79536677550873	96.74694048556084	99.73872032542486
262	53.466402574173934	110.15945148550311	52.816316545713704	14.653686559537032	191.8545749591061
263	374.03277128122016	25.243437943556838	346.14753612306504	13.522343547788381	42.10249542488185
264	160.99376694833816	333.7317334151873	189.624803416	29.787271697417694	85.52145107726103
265	228.77074544254322	112.50845027128535	397.0817467341927	61.53677930733401	150.24072506121283
266	126.21428530286958	42.160203209664154	45.858802908817154	67.09543934770981	235.13485238799805
267	193.89398990699016	132.09604105825025	85.22083434635836	40.47988052772713	193.31756619691618
268	287.2610538171876	103.5542770740228	163.25190918347872	76.17334263409843	112.11913021377663
269	126.79638810172997	216.65298610436795	207.79973674386673	215.4419653916403	180.6287359570688
270	62.212111620450486	114.29586265465038	229.21426063098983	30.38662258750371	264.4877050242767
271	154.43957231614047	99.15012544363361	270.75877136506244	36.706729456964126	253.3957156354317
272	64.38004853535031	88.10522039839748	160.00716503312742	8.31059736691477	174.7591284576533
273	152.50859883876944	68.11383296189405	31.86377870097257	21.20743347787098	22.861438024518257
274	186.94681399860448	30.457270947274303	33.36393630225831	29.533163576848253	153.09266701225897
275	122.13242750900828	72.5658486026509	129.04887713564935	53.93080353967082	76.9148536901044
276	196.5744898112562	274.03637860345424	110.00699801292828	131.25415881152972	47.56993271526833
277	88.85245138810623	20.88555385579423	171.39133384989935	32.3145493940278	139.4842019381838
278	70.41928143885208	72.99611580326231	337.92906040428466	23.77363390282	61.757615457663206
279	37.45113703958614	87.4174618777267	28.46368349719972	38.61570262427268	183.77088376695994
280	180.11983654661174	64.71633239091275	196.2471434658654	46.332525837445985	81.57649144858932
281	95.62278778908124	72.72747821171949	140.01203850349197	43.22233587629798	187.3087468603392
282	204.42333162776197	217.1006672895061	369.58257177389845	22.09445789287617	217.6596577067454
283	48.34157840953272	56.86670424775778	89.11126303507896	35.95547444518185	53.02418182331743
284	31.596516866298337	40.99141421787371	22.922237983643132	42.47741501068258	48.79378387109913
285	229.64114530781745	73.54541149024547	390.03742936328723	127.59400269097712	66.9778866215945
286	118.48069575363688	117.40904114740646	23.976368077677844	58.5442354591224	172.7625279610856
287	104.07545580245268	96.07604146408303	50.112190112789825	99.53416469743745	211.8090565014056
288	48.06083132869366	66.88176777365372	37.71271310770718	63.081172105065875	37.72988684205801
289	156.0473966245068	259.8730800130212	134.9103126859643	107.26293278682304	298.7175802093597
290	264.27352136536234	86.85977992378407	15.556116227233431	145.99427178001926	161.55115759342422
291	35.64655238611109	9.746576493716843	68.47099304747198	12.730348626852049	56.17447261825886
292	212.84140349850375	47.34812821391494	91.30260048846928	50.63749740250279	25.017674721322805
293	188.88555499008157	89.34671099927483	126.08385970835077	24.722200753230037	54.1135487413194
294	66.65654782113788	96.49618785621777	186.8721216496819	28.82122657341788	93.83974173589161
295	126.20902848873496	161.57318464767718	198.68988663499053	129.43214518155384	196.70550790201392
296	180.20812963338227	152.3057805247391	31.735206101023103	13.292294350913544	14.406400932133703
297	119.88572910573173	146.5162436687942	89.35022124277484	44.34797692399256	94.6771363481951
298	301.50778448832074	117.43185026293658	11.075723966267539	57.24263013020657	264.5059186421054
299	54.13192813925517	60.64313688041975	131.0973969999122	50.93359087588488	130.9620297208955
300	76.8503183968202	70.68825410024108	29.034637614873066	14.387458121456707	22.08660594035255
301	298.5236728552777	122.40492021482572	11.075723966267539	51.22138066311892	256.4905101366542
302	235.91788062570794	38.01925753458956	24.967210247130417	24.32131131501818	152.2223363339135
303	270.47656729699196	258.85712437086784	368.1195627584931	38.404269857241424	126.70938418169102
304	76.9358991120145	83.01503874795937	232.07807204779417	23.59481392792096	106.65123373284662
305	82.98751819930442	112.38788426490204	141.6861217887763	88.83554725202298	314.9106713200664
306	215.32831902270667	193.27709790691029	170.44779356929675	36.107144599279536	84.68046341269668
307	113.37468003603232	57.53633485584391	242.69249336475534	49.74835739107726	94.65629618439881
308	144.25604922934016	100.61473541032373	172.38132332980442	78.70690862827934	126.80094292226916
309	59.62759592095341	31.78627741086749	125.31008103621096	37.66015138795218	219.9047028223004
310	219.39595391657747	84.9501681898135	291.18795892434065	36.34283937148162	115.62626458481719
311	111.80634384309134	95.25865418375075	60.68204292253148	36.52817273782598	133.4379511162237
312	81.51588154146066	73.20398732983284	64.5398122062587	38.011574438054595	15.706384242767184
313	140.90316943034878	98.91397094481289	119.4750425062086	22.105380740127856	117.30055256458942
314	36.43626571841815	61.607837445942096	96.12477992792819	67.15928291583226	198.6270711993673
315	63.63645547141843	33.502441772747375	176.91951986711294	27.753409236401282	33.23365554066695
316	102.20272196748714	134.4877230915652	102.42046340679626	53.72634225112082	82.97374944477215
317	166.1551698911815	87.19665444281969	156.86684276756284	56.77083228808294	76.20232934870788
318	63.23793137797773	59.86583421350697	113.47147639473188	12.399252198343454	128.64924783023474
319	90.1489940348104	140.16853890697587	48.42999264528202	33.457430994036336	31.007735979135237
320	139.80649512487452	83.367155286518	222.67829828471733	7.636887586049249	61.93232553002221
321	114.3482133787083	34.31592597256244	36.47839706752118	10.412649254799616	82.47645534007236
322	243.32506608200782	189.33014182414118	163.82026988686616	52.4502752335039	34.61247451026339
323	118.02973453840606	70.32228068502694	63.340568503986475	35.834161941055946	68.90015967479303
324	286.14705483965446	157.5067143537961	342.25217436496143	62.591614982466155	176.63020277088455
325	226.33731354353773	41.82545623986488	263.02321023381967	36.96564295812885	20.37842142597049
326	115.18142454007952	104.1420260976876	46.87562906478938	8.554388729086392	110.47027093037262
327	544.0500627089777	132.2324780140255	55.734153685091584	92.93334953722089	30.013559265382227
328	167.42907561510373	184.74918746253365	87.67573739278252	111.88169961826937	159.8471316102006
329	62.111718214446306	62.8663881141314	46.12982235229078	53.368292429501814	86.2829212992616
330	19.470358205046267	72.17981603111188	14.91944362145026	49.799564381115104	110.43228802042796
331	164.43904381567037	80.45361659880881	54.83519790787617	44.498857504933596	105.7010353124291
332	218.63708476652602	301.29626251444904	243.27791752820548	52.34171710721235	123.53242703259923
333	114.5584250733203	147.82874830433298	258.2788071126273	24.399299911711413	146.61040583547666
334	114.3487799268718	33.59382455152179	39.49111278365807	11.880812537473949	218.50429617162993
335	91.38126870503386	162.0335037530849	35.962593565903006	13.438177331221357	1.3504669512165506
336	129.90265520420112	132.8451750361883	100.7558420158225	91.28669506785276	152.97837372569623
337	240.4658325097648	180.6150781988545	100.5806655361437	74.44381943277428	135.13685311725507
338	64.76463547193407	227.30932541131108	46.34470646823597	54.33128686963117	21.33112566174299
339	137.37488459407828	99.68783628592378	203.0842905795527	65.43219281584145	312.9497705685783
340	156.9655134872511	125.81294031345656	22.703761134519546	54.64822389834953	76.55453083525657
341	145.84280368390844	169.5984547477179	269.6528528052336	93.43096645821797	127.81987772869337
342	72.80574037011824	77.98698965407935	229.07517952375446	41.78698025812972	126.17319371529317
343	434.9704738549622	37.50953178064719	448.11106943267504	22.933697231957865	61.39325030998332
344	115.38534053202939	110.73401128602343	248.31389282051012	70.62176657507635	85.02740485523485
345	101.64058424108042	79.28044251304023	17.159848584482987	56.58824086244641	98.02574076568426
346	22.119116739087545	52.93579185279116	22.157788480171735	33.88800002080613	74.50130118443454
347	156.76446161073238	119.14905451736834	283.72686670589917	35.647064550388585	79.23024082249792
348	70.72082190148204	106.45141783061686	54.04616600866316	44.54100797051362	16.236306399612275
349	294.43773945049867	256.8103208767387	328.3069214810781	36.50342825897594	121.31288954265929
350	62.77380728194322	48.24130566242753	29.034637614873066	43.04888796383557	6.904677285339853
351	208.35907108268987	95.53600563239172	27.5293336649497	41.34075672389061	89.50580087968198
352	330.22175335269645	109.28552646139978	164.59585018929283	80.80131709470014	138.11234144660384
353	42.80564872329434	203.93680174202706	246.22692587164474	78.7050782219365	139.69556614332382
354	152.50901618944857	251.66410178925904	70.82659906426233	24.780021569686753	118.67918227841989
355	79.59322097896066	134.48970962355784	22.33272304934685	104.09416872488302	35.38350033486322
356	138.2486418369348	28.943669627487232	145.79883499635048	42.35819237386837	117.96007266840179
357	147.31869236163016	36.43226070261856	25.804182065563595	95.14913782560028	63.42194056125738
358	149.8272374447392	68.4946190050109	150.8364144251181	33.35158949328376	18.942463642924736
359	28.451365148846687	67.86965409894002	255.54083042908806	66.3626129890956	148.9727355283044
360	205.13017182743113	125.5103272410213	264.9685876924324	33.752348147051315	100.75361386862605
361	112.08360671301949	101.32800942372457	50.489389796824284	62.61982775742153	67.2564229060626
362	140.51176539129705	182.30023329945345	253.96705329659642	107.04100805198519	212.19005271039046
363	170.1756985789711	159.29231004371334	250.10829350060186	109.25671931713117	213.2428898224146
364	234.7902673751262	60.720900736524676	225.76630239670862	75.28943796945944	152.42602442065075
365	96.53713464506038	122.36814524513167	439.9445904608684	71.48528485162092	249.1434335047316
366	25.162389539162543	10.729262999068194	133.2388261042806	22.093555670804893	15.79459920878842
367	233.31338516341305	122.89128562133703	74.15545790193401	140.3934450472366	167.14284345372928
368	382.2736189776053	86.43785890627454	167.9579491553727	83.55613831503985	179.91374047028694
369	120.58267093802532	80.35215099899949	122.08364333459512	33.12995660513613	153.68578625282393
370	207.52582909561232	339.58259155442056	331.02643311398265	59.436360666163615	72.57316233706206
371	306.50346263653336	165.32520811563057	154.96046023419146	140.51148941196516	64.00140275013975
372	207.29828184476648	60.60236620422326	90.32259393270017	53.082756929646685	354.94097756282406
373	137.77583666086932	144.63679444432148	19.89990363169584	18.76698002302369	26.90091325422118
374	350.82386557760503	32.95267676911847	375.77779406951	56.30161382554102	144.15921654533858
375	54.36500011878083	16.175964251258957	81.89084114405743	16.989895678778645	167.83838622976543
376	21.823834990948733	66.80096946972196	247.47821987919502	23.49891376013994	67.03218649185558
377	264.3114262538991	116.66627177762004	357.2807243755034	104.0111812303026	143.25684271109364
378	135.0290611917783	81.23259438340493	223.93502553285492	29.397267574050357	150.90839628872402
379	127.1888218916449	318.25579497881523	394.8074363781133	89.9600342917642	223.17843845402626
380	127.94996351369745	79.05687579781038	315.13851012579875	52.249002659327616	93.93147670828397
381	58.339343533384486	10.501537392099133	68.22796521087527	12.09710567947195	31.36652591145386
382	9.237277793018386	37.95485093144901	244.81565554554575	12.272968324548113	37.587874133293994
383	171.6353415244223	40.98713891747782	176.17311377925054	30.57206367372847	124.93809044275267
384	246.8641795121777	209.9394691513486	130.69984721413448	181.61016079377288	118.96209236436728
385	49.31584622206774	71.91261382045056	108.9125410805122	50.37456215036335	35.597898862747265
386	219.75189848937958	68.29158603817841	235.99376337248407	57.35654862521396	35.987308079538046
387	154.8367470490532	95.63380692760181	27.80619716592109	34.83342429123339	20.066915555004027
388	217.5160217698055	78.0709338308984	71.40565348236206	49.31524333406109	127.1234905562158
389	119.87105654852252	77.16545994956886	137.67782353750607	38.191925891182656	98.31461857224542
390	10.955467942175325	57.72986175695004	27.030207936922743	68.57225825398184	57.711120993514974
391	233.97294786370335	292.88712513954886	238.4967138355914	71.45340571044932	171.73965360747593
392	26.60675786801412	26.398429281296117	276.83363780943284	18.111764534602496	32.28342237668681
393	15.866182657013404	9.057957003817572	334.3134600386115	28.591110024240276	47.276946603770654
394	167.2399362863503	146.19451856135117	213.53673859158877	36.65109510672188	117.66175015221836
395	239.03250788426132	219.2922026187765	52.616696968992244	96.01699932905761	39.76494140037422
396	69.21623029062282	23.072787339742895	32.34085438615928	25.82498214440407	44.801128482229664
397	106.7586365719258	49.013898201933124	371.06657672921654	58.74497412428813	67.12199096754918
398	105.89680701801359	53.998526270500996	135.46890632945966	35.65138944349875	36.03649447305544
399	113.64351725585682	100.02990771331237	47.00254782406083	63.5191323601106	139.8839792977901
400	80.18921517420611	102.98597497728856	16.189231514837743	26.121841750823737	79.0759491951844
401	152.03117874002697	65.00624371398303	305.04534780108986	145.28290299435037	140.4305576837608
402	41.303863546033384	25.819977496999424	46.54103660783131	19.650178635734072	42.36272385381343
403	163.8072580301487	67.37981650948274	154.95903773334467	31.948980250076456	101.15935348732529
404	181.509312551051	116.1830557578038	62.5209326594461	71.99734121287835	95.24585925636076
405	205.51317608027603	108.05875077370834	207.15602115256502	93.37915748828887	89.55097517785028
406	153.9637201477498	60.217054548086836	27.258157681449557	45.99479268495598	118.65180780485954
407	139.7014338906495	138.26041360716812	26.61085327844696	62.13380771886999	30.837947960651146
408	270.02308550441063	82.61792626738253	17.591704823958402	35.98474836466366	91.98972934945581
409	134.57631546162773	52.66992549632408	76.52200392372885	41.35333440729493	6.288421939428146
410	155.06699818395032	53.560292148377336	31.486141486579307	58.9866313982738	136.23982186754355
411	50.34836648603905	91.78874631563127	113.47147639473188	36.17649154698966	122.32627470629728
412	306.25209307519754	107.56132801931334	98.39682389072438	74.87704205156345	147.54723866385675
413	98.68560816260317	108.49774308208558	26.580445454627096	46.710312587285834	105.7172496394883
414	32.50026509103501	84.28621880435733	166.9454681539999	18.90475281391106	63.254105996307864
415	76.71715570452007	57.925396030407434	238.8893100398686	76.44321720056756	23.737058727628394
416	158.38477091165768	78.92275788412448	174.47363121369258	35.82819079972425	90.25170491053237
417	265.267925034298	377.54659617762263	248.18090193659054	61.24079383639564	243.21938756285485
418	17.795723493530772	40.882893118112754	17.02556673470635	14.582968803572768	43.505829387615925
419	140.1290160257851	78.74037012227849	235.341737095541	34.409819733940985	123.04068740642784
420	100.21873690608349	17.474122887948482	277.51147228274215	11.107773376988353	4.304630784562859
421	146.87025877746862	122.27689558738611	31.64004779807241	69.18948532329878	19.517921233255812
422	41.12126318932093	89.13646601771464	218.068539265486	49.9613805016032	34.630684616631555
423	191.15354591491294	110.2453908497461	79.8159169396921	105.66439962111193	76.31925725739417
424	10.293265235293491	14.435311023518098	112.95498658647601	21.073005569227735	63.57060737630547
425	171.97026727926578	32.638202962679436	67.54785274845396	35.677431947810156	60.68288014326606
426	241.9400916826704	68.78261114928848	175.5758737248491	31.67847162399323	25.337921179021777
427	126.61042340233062	75.31667560066069	96.58396202016637	19.977219100503003	8.336133359343865
428	54.34134770985029	29.98399638244542	272.20153794817645	34.98061378913259	113.04087110708858
429	72.45399541375214	11.35297987215423	31.75739316393661	23.895474906523635	74.00623730843893
430	192.97125789109194	60.26133032666353	57.60968462801591	81.22079224493878	61.67483430677036
431	159.64773176955225	67.10470575469226	148.66233138675696	41.04839302105012	152.49136941282768
432	105.50731449172082	104.62734235285853	16.729634672327165	15.228306583830417	33.788458719316466
433	204.15458671281158	223.1953660726625	33.78500291725813	173.8641604590039	141.6088618404212
434	120.59466614070008	117.31693021673605	16.729634672327165	24.74572994503689	38.117566594113015
435	56.09529170305847	51.03911721019186	69.19896384549439	48.763363615562	12.60659218561558
436	96.95661789890637	25.66039418287181	348.46037384768294	24.225787551723077	140.93560837112705
437	152.0060931540477	71.78600149741123	408.95685590469697	32.49512902951043	116.11600540854018
438	150.41061986602358	93.64964884678413	43.28963704838896	49.55060079539471	57.76350040258784
439	36.2538900458562	48.19495493496037	51.20130430586774	24.873417636248274	123.84262226909046
440	87.53488562516257	40.689925515558336	74.88955134404729	35.50139346544416	177.66984474217105
441	90.94086067308382	22.290964563549082	21.585888901558125	6.5136434711712035	72.32374035674215
442	23.177394258506666	183.79561641475905	35.084397493896994	120.16432338622043	13.280607176538995
443	73.09320326490959	154.89777473442211	41.24190298431412	13.378942746300586	32.66906451812261
444	134.372393915499	359.22347826872	107.26558019049502	135.09618793928843	188.00006890802948
445	163.9696179718315	136.3010391251716	338.335124405378	23.232163673559942	72.1140314816024
446	49.43030168716385	89.92608237146736	17.492074643205886	55.43632487155775	196.9838151915487
447	123.12821418710762	190.22787483279973	87.95733104467855	44.420154603966466	173.04607316978806
448	107.93208162439198	162.96756637011745	105.08830725817072	81.37937903744124	83.42564992585768
449	153.71117098450046	78.36407589413244	31.804808775469812	27.784943999068766	10.110992266902054
450	15.204223467671172	79.21774234770413	39.86988821717708	23.629248181626647	72.91496290850381
451	52.57051568708469	61.229885683340804	144.760980640894	37.124347154419375	42.78898120515103
452	133.26185294676668	119.19659040298212	111.49815688726792	71.47223054711446	172.1875450618844
453	115.84809696509723	152.0254620758798	99.5108845953753	100.31796411386246	65.05714897262474
454	90.81494784222977	256.1899100658167	27.75504099105312	38.07933516491015	49.65309051391472
455	209.83513211344612	51.703707947936294	254.90029062027824	57.74505951626236	156.00692347299457
456	411.72087036281715	163.9813748111127	183.69682217228552	42.51432042922523	66.90066338225898
457	84.3787760475941	136.0198298330747	41.21168412386462	129.03366756969126	101.67829985637117
458	142.48109943796757	19.248846663566688	25.930281349271088	71.9050621786738	156.3551182659688
459	94.38995962250998	50.03320491671787	32.34085438615928	23.25875853593249	47.24971985103167
460	78.28057081342867	91.09458417821315	196.8625816788305	58.590925778290355	8.760237454196448
461	148.19281194554983	87.45312116144801	76.05897424781082	43.68151976075946	92.73737343855224
462	248.86998068913013	164.73769308383254	132.5412170792675	40.18688888441114	250.45624932252545
463	193.98406177607615	96.16738159689659	85.73637339698129	129.30513592378892	114.59933200927769
464	94.39873638135752	60.14406251981745	15.670431456635923	29.894118448355968	13.421839188871028
465	107.73691510476469	47.89948311011175	15.670431456635923	15.01808579810102	9.680788730298469
466	74.10186241784983	85.72713592707407	126.79917987413857	24.443023135546937	145.09333701632616
467	105.72451294727942	183.02410604828916	321.6112577406134	139.06181268757905	220.34191521548976
468	176.16416043123152	148.7403839465222	199.61152286217518	153.32608473409766	192.51326561339556
469	132.29603516742483	290.4049670635337	82.94453774024171	89.15899996255291	142.22845323956523
470	124.19172840186413	24.055465819455993	31.86083118951723	18.96506862958845	64.85042052003962
471	48.166163885182996	66.71157250848744	22.268035972297547	32.15039115893247	126.01110115799825
472	165.93647613496879	216.65103749269556	209.4711577834661	121.11247498874916	142.71663516361048
473	185.50514403251574	109.31864068312258	573.0080541607217	57.81543871859516	11.292328274383689
474	49.5788344204145	12.78084024458028	157.44051596859862	16.007108331238054	131.48228747591438
475	174.7917127255306	89.29804729449772	302.30571516655664	37.560046326890024	148.39146885988933
476	121.36876935121376	128.31543357829082	102.88957361424193	31.711000294422306	53.767323385927575
477	59.64358915299096	84.29787282556445	59.10025858427172	80.19191848105925	104.72087761184103
478	55.12491723571239	162.31456258503997	12.20389084604687	93.75627754047763	146.80482584325742
479	62.003230103059074	36.02608350385805	22.71683306261089	24.11416208600978	65.74121000183129
480	101.91916377911747	106.09755989166679	250.18352547127543	85.10805420107182	126.90927812523235
481	19.404190224448985	87.93970504631461	19.709680275997155	23.56514233412434	42.108015581315264
482	109.43749400454189	244.87364233009606	143.13433215771934	63.52266462853073	63.03535099333957
483	50.74916362543057	27.14445627564207	18.715989484054763	6.819869805964286	41.791137007681314
484	197.89310937791092	115.31465324727833	242.00808566748836	105.97075501561316	128.00643386168272
485	171.31199283517822	125.36836348337646	241.0851743882532	39.311728562395686	95.96800986389333
486	102.37414893237894	71.65521359266027	45.22855994709201	20.725347742860674	36.4196614329623
487	110.5339218476768	193.450845039279	227.79638109154263	108.81853491597728	234.51537313275585
488	184.88693006916523	117.90001062808906	120.40760559697092	51.17359387022497	35.75727674146649
489	106.12525573268313	141.55123740692585	18.550807571312134	24.877888190746795	103.31043307342017
490	78.34009869423932	111.74551103097079	35.007775355844814	10.337734351678751	117.67046441567561
491	170.92175506104954	58.681394086736645	56.05529031143639	40.73903859625396	51.92100055335908
492	123.03451450814079	54.14408583815965	59.94910052136156	41.738058061230596	149.90021685176788
493	103.04488337445261	46.95010422115113	208.6569876584241	73.61097197641463	45.60679568465724
494	168.06707755168082	15.029867826427576	64.11490330021026	27.49274945477458	38.94948984774273
495	36.9053540488464	226.53355162581775	143.79375231120216	15.327561549914137	88.14826612752552
496	64.27975843420968	55.83120369716575	145.260186788551	88.05942696271623	248.8458968830063
497	121.66034594974374	93.66070527714756	312.70159037362185	40.733758416171604	134.645533562209
498	152.08277366256505	32.287038012783334	506.9093029009537	77.74026950896437	138.626885778811
499	77.06530561081257	213.33030145795416	27.74884944970639	110.6294880446914	189.01255901934405
500	200.19900195723773	148.96029278655735	126.80313236687711	65.69391589858293	107.51657168383629
501	23.302525265600877	8.487960423157059	257.04393942633016	18.766573104602585	98.69945994328907
502	59.69903772495537	31.52127688730971	275.8061763506158	51.02172463654767	93.78560759739914
503	137.41293430445387	74.65463777560139	176.70752970914455	76.16529018012507	125.59634877382933
504	186.06550584952873	23.54226398441668	17.837621274347395	47.08777061528438	73.14163978555594
505	225.42846143776143	159.3785531639002	260.0237369559125	65.4923437171956	76.17348956622187
506	158.72864688030987	517.7502556049152	127.32266564812466	110.31615167468678	197.44776330967244
507	393.3724893272241	33.70335680263355	355.82967425452046	26.082039147913285	274.30947712301514
508	149.6509668162858	207.12648083394018	275.47514788489246	94.21245341097993	72.12666506638604
509	187.11595643639453	206.59789629600968	84.96878349188495	84.76637422713961	154.62618423538845
510	51.65788112310557	31.577116046474224	88.99463313776533	23.61230192086221	118.98243352917855
511	138.0556454353543	29.405573611127092	139.29963362481982	11.996460074592383	113.22806815018397
512	149.05524706839202	203.37176354476034	42.589977206465676	103.32045052935605	166.14087132170445
513	173.70038621998984	263.51539781087337	28.188004516687812	191.74709480004597	181.3305601207127
514	139.2312851799396	73.58538511647866	176.43295653030478	132.28269562989087	34.50664030661699
515	122.66276760400612	74.82121753175134	125.9674104332112	22.617361644542225	169.89988710333455
516	99.97398595045257	61.60950403589391	16.253932535727362	43.605046034522786	191.3861839768909
517	270.9686932445489	80.51520655334696	118.88388063650729	57.37091545242984	18.60914295221614
518	258.49699903513385	80.06801279520826	111.63872627368161	12.23828452287101	142.0800504169074
519	253.11694540136267	110.71560072719998	103.32310111135168	28.705002110236496	140.79574997350525
520	124.39839463010708	265.364469803526	251.31597110957216	118.34399003054138	131.29209089841171
521	79.56614390237323	101.3851396073563	138.91463835268488	41.29274777338943	135.22957193097147
522	212.26004138464126	46.46698303557359	70.42071339267284	36.53635013896922	74.1695160057711
523	208.8029813403824	49.78105329245996	61.58358666862995	24.810965310398327	42.089575477683326
524	149.4837523852437	49.61723624353022	350.9912005677301	60.38302881155459	182.26112333871004
525	168.88455953584236	59.85343848304551	262.0237193108791	25.553879774361505	84.77903052299229
526	131.099046842484	54.582810090253076	288.02415026630524	138.9327001870849	205.24043246980318
527	56.511550802871334	141.45579938384034	167.9185271028327	94.06248134473445	253.30494496081508
528	101.85364257111712	49.11825833640636	118.67295609283734	8.306462210419367	143.8663855657462
529	180.55339467299387	29.962115272340462	17.837621274347395	29.28846020103431	82.39155044195076
530	99.78702089542793	124.20959386705265	248.3929695805341	57.30759048649807	122.62647242541863
531	301.7345019266121	204.56330568858317	244.31190214086394	72.26488614091248	190.74854256259397
532	232.43866332486934	206.19585975057208	155.86644751389508	255.22408699666744	137.73311072519587
533	108.53053952596082	32.78563265963953	132.367098103261	18.158186633617607	138.36922987957192
534	183.80255837844365	152.45208408961756	147.32757040694779	56.12861285231533	113.30500661792806
535	44.67972801221334	59.543366888645046	222.085059023147	14.089092153158603	36.074376998248596
536	314.99533089704437	256.706664739741	197.94822570822694	79.3342447736085	62.88778259298773
537	75.773407394603	60.8853552938456	96.51641081579182	46.382892111899	128.14351107228038
538	136.03725506501885	258.58855891338914	29.999396000186014	46.029039587542584	39.776171627567464
539	374.11062269182395	119.24133889916625	16.23229955453401	91.99110054426843	134.0840711903269
540	182.19024348344408	67.05835346297312	67.03567079135753	23.065334569727717	42.84180128255334
541	23.45680487505255	46.60950103957565	95.89439766821829	9.582382376108413	11.383019607115529
542	186.06092740010345	31.76840271745879	209.7710311681734	24.26985315354682	19.697858870522527
543	88.44190660692927	103.20700012832599	54.85786747524811	86.27832565684973	93.84724554410651
544	53.12483585107912	47.58873083608572	23.309086363049026	74.45993260646192	32.42770825960371
545	85.34884267423489	115.86277225835677	133.6414698129509	27.776500248671596	35.153054596536
546	203.63607250291895	79.94064131612407	286.29695393297294	86.2720442312846	125.99218967996215
547	178.91353534907165	174.22243778721995	21.535494935437583	155.7658508586901	158.21915607675288
548	234.4850663755571	80.33101854379292	145.60303617864463	40.06616884473453	75.28658971538623
549	91.16209713527635	42.713245497648415	18.69121726328179	17.476533687671825	57.2110416505692
550	138.8981473295216	68.96168803403746	178.2517223515702	118.82882695439035	216.49664164839078
551	61.9558057650007	127.54184375201476	80.28022129473338	70.0850600486515	11.767011147923755
552	145.9449898147671	33.601186041107844	121.42835839260871	89.0494292080817	46.35248773970415
553	158.50487548116635	132.43469881963162	115.0316912065629	85.69283862911576	101.78064613057737
554	138.8214425715028	65.10099024803243	88.70278381744347	47.42664515527969	67.44470575139921
555	392.85896655484277	100.14813894674764	55.517587023141324	94.10537365154902	209.1807453944421
556	105.36569248784151	96.36765784808706	397.63882446241166	18.1638264433586	271.56641993179187
557	115.38491649725333	47.71442306276888	76.73401796028344	165.24915723253918	217.77731687968435
558	82.58833379086425	123.9564909281438	19.351998839774144	29.02037647889087	21.126705670765634
559	31.899210333542182	80.18358454432676	127.85664404477228	74.99980929032557	31.501608429065396
560	150.16585319685402	101.38561557264396	93.78808196674161	103.63060891648102	202.74424579324196
561	94.48825888381334	58.64874346363511	157.95837317549837	42.9464889068225	163.1089503785844
562	158.85130094884607	37.97573318627511	169.41731541039204	34.908315189369304	161.3944977461762
563	63.29844363379863	98.13251869893226	70.00313757267978	108.06877943143002	35.91220412592194
564	161.6208249738135	22.30399996203911	279.11006758740143	32.74574898655815	252.9273773422492
565	150.30528910068543	158.60524535963754	178.12086592310646	120.43246061415535	31.598465594932005
566	73.73896849289223	142.29391005587433	38.009726684920444	116.8567462068995	60.93146682999624
567	155.30925476245181	91.78133994212693	116.75234309914566	90.00473527107238	70.35568606477736
568	45.80790425690321	56.19654083977781	63.534188513622595	22.00537884587845	42.6114157854885
569	162.02664648301595	96.51664163462567	324.508807211209	109.15170356375177	309.20164423773105
570	163.29523396600487	136.74409483620244	87.45433178004808	13.414497595047646	154.88211037090616
571	184.24733928120557	45.2146223777147	18.736950211351267	42.90325872853469	176.32997842810954
572	329.1119313048634	97.63933457016161	62.43304229647448	56.74623239925281	147.92015357550596
573	262.2035092000418	63.985585884308755	257.49650346919015	45.24294217533723	63.77209391984195
574	138.80155874910642	66.39825802092169	34.12411665559145	1.3015962630674882	97.23939797632865
575	86.71986156404186	117.66106296639657	19.351998839774144	9.993056568949523	29.953657086839605
576	17.1991482191093	65.95962549495388	115.23384513914199	22.35361451826639	115.52205681848062
577	618.925265643029	84.36531601327945	85.23515239749169	28.26043589434665	111.30451627412779
578	55.2310726144361	17.900091766676287	115.24481356653581	6.039036048742403	44.73165709419697
579	811.5327789587201	124.17061499818836	231.9513178425097	61.36744969807927	8.757370814297039
580	103.33743603673118	70.17105836633061	258.10218103515234	99.06856720933806	66.25401956132342
581	193.12352523487527	6.135556213484489	92.59255773656683	19.694423463299398	64.5747454866776
582	178.93349056568618	33.02104718031767	164.28176512337205	17.500362719455275	14.101370973422341
583	146.7175761442991	24.17863676533642	69.64744176061909	26.61468793297286	64.03468586838461
584	176.95552672383633	36.882216183900695	73.42458395497506	48.37321484645504	111.6968025043567
585	249.3007107402832	61.40010405789482	40.71012434570993	64.77915857732584	108.31720499340355
586	117.38179461198123	99.20875182231086	23.046345663942343	79.43943382088312	63.05979918186916
587	73.24776687082344	71.04547693619081	331.60062020040203	15.16347446313639	182.2999837120999
588	128.25144353875862	139.25488826040882	219.03155631632973	60.317667464025675	124.23012379139998
589	107.8260949450486	102.00571575231741	61.40917228753404	65.42574871540029	53.644856793549096
590	139.01551525055467	169.43089717774922	11.450450798389037	73.28589687946108	59.07716844657536
591	141.2189645109259	77.80290346219428	31.39229401954904	41.32985010134218	54.84761900554474
592	167.73351524072274	35.29680410296111	21.427525994366633	50.853858097718124	53.79222896566684
593	32.322887529234436	15.403592079651384	112.69737311266017	62.71369379225405	73.66980029326973
594	301.48607316123355	84.0290416286901	156.96756687587992	57.969070244493196	69.77315180759203
595	145.61540212805122	72.81374919294572	27.69334663333246	132.16800684848718	138.72563994042298
596	289.519043798425	30.010138578670148	441.6234363751732	8.437791155277436	193.67127831702973
597	87.06051795603838	46.14370823682218	148.60170739785877	61.20578474742278	128.6527851964113
598	441.6933325283505	211.43997808859714	70.55138726658221	152.56875936317422	154.2244834630302
599	78.93472483295514	237.93971053815852	171.46852615978662	41.83980386144642	22.498112323837002
600	162.72763901723047	276.7629459044473	184.29674600594257	27.057124989460956	63.866943329043956
601	25.268795760474426	191.39691420352648	65.25642743371057	34.50798765953748	125.11467018131837
602	47.265391270083256	178.321942635279	92.7544067035154	169.03425658378904	81.88403550006186
603	87.23695437775464	45.94268698959048	154.81580744426307	15.228161919148056	160.47938682121432
604	94.50587100002254	89.15280194973965	23.046345663942343	72.11888630837015	79.5803071596747
605	215.45524699810608	120.54248140132049	423.82286405865005	214.34556476265809	129.21248969304702
606	50.83207267490435	156.9396037177611	245.34292882661143	67.78382721605253	105.94888757587053
607	154.1764938329133	167.772311777728	55.45321319048531	180.55100858835021	60.444035899583
608	172.45212166914177	67.76489375632241	85.73637339698129	80.83756773040233	39.48438910547087
609	169.07473804228525	126.65948854151297	43.28963704838896	20.639009283965954	60.632458918164374
610	147.7418964184023	78.2091011439174	85.11332349195364	80.50012929680908	42.357504189497874
611	106.21494863946243	214.02205320614846	112.16517788568319	147.12583431762494	72.65581288195962
612	8.415320965544035	80.92539999518003	29.55027314913479	65.06649735746608	50.656252409777856
613	71.72682841893305	40.35032991371332	164.03690671841832	37.63295344951352	52.317980042874375
614	253.03965853476302	175.24365929521267	313.52975531949613	58.52200220700929	84.63058769339347
615	80.69181016775751	92.09831509700531	159.69066946090592	60.654071719615104	176.1488407479092
616	163.69108228634346	160.62439062099418	243.5265094731837	61.60215413178956	65.10632856111052
617	170.56705178868452	166.49500943056282	365.1504608857601	45.62033935153078	75.2552810792855
618	209.39300022467518	260.31382292815476	14.386846553701949	38.85593842394833	151.75297390130655
619	51.084546338729375	154.0699087222474	12.20389084604687	81.98591678915234	139.10065888194634
620	263.75265892098724	102.3323422196529	19.443372618183588	69.26770203666838	187.38901345730477
621	66.58974888353364	118.50568643438659	111.59937548445559	75.14723706677134	60.1527567218274
622	122.21901427601055	51.53915013445634	20.618392001371713	10.10084199511679	82.29745394544913
623	146.37717642660513	85.25960303221102	147.37152509661342	96.05404725173594	78.21251085112723
624	82.43716877139792	117.71969622744875	23.332087165616073	100.81152169213492	22.592195280619727
625	176.8201191980784	110.06709941068068	400.05932797099786	25.410538465130774	173.53097429190066
626	66.55948442245666	78.7367736366247	155.67440128238852	104.60849669175369	224.19107043462296
627	139.97878182247533	34.56791592151929	100.10459482430237	36.24179299944269	121.23054829725922
628	70.19400540484487	101.09564696334877	21.68617163116105	48.34236361014305	21.066940880853885
629	224.46083352501202	69.17536813012795	293.37100681859164	16.222742901172687	91.37176518382928
630	76.007621182242	162.96717405645313	35.644040022300054	25.23020053029361	40.44401787846159
631	96.54394076361781	62.73207997533819	74.26346206645434	62.27541105363668	106.1171532775289
632	291.4256310382735	98.9631848133172	166.4216344235488	81.23740918538432	26.852988592862587
633	241.47826305048434	177.85712300670906	20.79523620339242	96.90249460196063	137.085623053972
634	266.4989670094694	258.86168795204105	249.39957295054666	134.49710295439453	190.5330250466382
635	28.72123646064224	39.83548321102996	47.65059648842945	38.58837418278091	200.33057781658096
636	73.29541524207235	174.2216305290174	26.088371042242084	100.9497287393282	220.62396329900952
637	132.4368750722632	101.09569186625878	80.35489395349182	19.869512316205395	275.730449853286
638	128.4444313870621	73.36295772168559	40.8214804333516	5.773539251894289	62.08233995432277
639	146.87740902487474	32.193194135674496	55.15382984244215	27.131947836154136	75.71434002486181
640	107.01497039171413	51.70443016565295	60.61634283488866	37.86674706714673	93.78735665228157
641	60.60438891969249	116.42339601138795	281.94071176230585	16.78156926652329	185.07328493384347
642	272.525802230669	105.18276562522166	411.40435892113084	85.00165771663042	135.44670853162427
643	291.7185953623071	73.86458520687992	179.2094458083026	55.33918902807626	102.3333197250937
644	151.4744805727041	107.8398484900794	194.55538763715225	12.130522109554503	157.41760215393802
645	101.21790194884873	105.88647859900553	40.151743500170895	18.180226343002786	29.979587222382065
646	143.6339333779694	130.81573741859987	83.38732050466226	129.89257112070973	12.749514701433554
647	324.6761529020967	97.60891079170172	131.52770855015714	89.53694933048678	60.22533332855978
648	439.92540386060233	84.27983393626968	20.163690562847314	124.80767430893923	92.79606138618742
649	327.9532959414307	35.404231742040956	103.17653135138873	58.19332774610023	55.81007234733744
650	108.28453122846837	95.8482840665507	214.07630979000734	31.74643056434314	229.506492608094
651	219.27944835516908	82.08422454763267	67.18721497940999	3.7315975059334927	72.49423489504237
652	42.72061342920509	37.499114776335574	144.14885673691475	47.562317295199755	69.4471358541497
653	392.45185144643585	86.11189309807659	189.75369855168617	23.69243487887013	156.6233631605637
654	36.62984065137044	167.6391538494467	225.59586684267822	41.79093438543653	77.16839274311918
655	173.7422889480353	121.47816905370539	86.3056956377609	5.8416793336971296	112.15490393629352
656	102.07093864917493	55.350095913880594	127.16996511545413	108.47155557629209	117.68004958545255
657	149.6963044000265	84.53589847214711	47.31434424168328	26.84221576396294	19.27492425609307
658	154.85809404160727	62.866235209339976	26.54107254137874	10.113667162106994	19.162823941453222
659	395.1360735260228	48.59625963801807	316.0849133133633	64.99265670377723	181.15706926114183
660	44.95652332262597	24.733934833516336	20.967448846552898	10.333081416679185	32.20421840212623
661	85.98110940739691	52.211502713722005	69.34849589173719	59.95977515669001	119.78154772316675
662	18.367835899470652	8.519299531537593	221.11611836108256	66.97745558796149	39.586416623679334
663	199.3742990320015	197.55925196071766	139.63270427379726	75.56858128513139	128.17417126442163
664	453.19934198293026	89.38907037699043	304.9638793381246	86.36265343229927	63.736170686160236
665	143.2435014725322	53.657251294257314	156.61094296783796	25.36870929181878	85.80988616185405
666	80.98269214239559	105.40084054243482	179.72530538164494	46.4847324928193	89.0447206987958
667	81.01748675687485	95.33259435736299	106.03828933423833	68.00542902311132	67.25567299551277
668	119.13427501328354	192.02291221799786	183.28895265177488	80.30415366179332	53.784286741339784
669	132.48772026595805	47.85582841316564	166.6288320754635	61.63723614832906	133.76150833958644
670	111.21743266865468	170.2139867512177	338.16450732945367	40.30039946639715	57.40714330087204
671	35.038299096338186	252.38146707412045	31.953196152885326	41.43353924586309	58.67957321438245
672	62.08390594150085	147.10971962295335	29.48040042807109	42.54188627708808	15.247310713984584
673	168.0740219711906	192.69719894107524	25.144691759527312	30.887669485098794	21.88938840413389
674	85.65794525083314	28.31138329061519	41.20179252798999	11.431682503820864	109.09901991140838
675	116.98004452972425	43.90544880309083	95.03169518830309	83.0167675546389	145.49014029900738
676	276.2303133962146	526.4786830437614	132.00046309476593	190.86574026854075	334.1507226052834
677	270.8870930632594	255.64423075298444	122.33682961799136	18.467527604031464	73.26285791652995
678	88.07362831470384	83.11652862290548	73.56469412151053	27.596858954335868	71.97056157908446
679	87.32928039037638	62.0231192153354	18.542001625493004	5.182921813787281	97.94558826537637
680	182.79633508927446	116.34884333213873	27.86856237409508	86.32356579094875	216.42945392578
681	57.84230914348753	69.97940588869811	68.58697156499207	32.78252444049125	75.7045717902255
682	42.07038399664596	143.59470743185977	129.0637262540111	43.90255663124604	112.77504364127834
683	86.54980774521479	111.06337580123547	178.97457953514373	37.24070639172855	96.91345042443255
684	285.5737927166608	102.30116272076324	145.45745837581237	28.834708519116077	82.44791553631458
685	96.19308929365168	119.28800822484212	146.79201575454377	82.26013686955457	117.48861580749154
686	148.57473466988444	178.30956742167945	115.09036744590317	146.09465449252093	25.265062428511857
687	90.04656257422951	12.388564603540484	351.1130718474393	20.731593873303325	28.849306656226297
688	87.32680543375913	21.81209775887175	90.73037549573823	7.177540720708195	54.45406534485825
689	133.83508914034869	65.07100168285228	47.562677731476406	56.096568631307846	219.71654494525592
690	78.03207913998222	53.139334147297745	27.298552209939434	40.19089741680891	77.82293008661152
691	92.90266690239912	200.42930585802196	381.3894017243802	137.15136999321453	266.0154200221769
692	38.34323584873299	36.49218938162326	89.74424261896667	62.94201086370996	21.254529044013477
693	66.15267947674626	73.66448011936352	71.6231461796014	79.28608717124968	105.3078015465086
694	28.786710306087112	18.788341738384478	121.00242234004327	50.59185523572571	63.088819351746196
695	403.80794126998165	131.47146201555438	105.1828925243978	76.31196263568545	397.52694847621706
696	111.87195973021336	78.66191736596872	201.8647114804021	69.82733168869436	106.37539891527912
697	126.91198299696785	44.53879914124759	201.8647114804021	59.94293723638717	12.859439668921535
698	105.81429426696481	168.46437669673762	411.2669605224602	102.79582948351602	98.17175073416952
699	7.669384958209298	171.0450568931454	325.7197261218513	75.19957802938205	146.13527966343648
700	100.02881985220755	218.3470885547189	119.4750425062086	9.076159055900673	108.81051222000602
701	94.6867002346394	72.76345428118888	125.6263739857098	85.69893618894893	86.74243729686046
702	11.889141336080144	29.54068841825502	15.124278815864649	75.2364764877698	44.9634779436937
703	98.5689320518627	127.42847216453816	88.93225305216646	99.50225934861236	121.92360590500874
704	273.08245370176274	93.56380639600748	378.8964597287454	83.58688658301958	182.16382449493193
705	24.953716923160965	117.92262187967397	198.39746062745573	52.99955922069438	51.40278367991315
706	16.08046943320943	146.17995854529428	93.97451495598239	14.807749956382704	23.187786337017634
707	135.75198424629616	149.64124293427284	15.721260613523341	42.649693470755615	253.78563460268683
708	224.99243846479155	89.66683407121462	268.7971117820999	30.443744637651935	152.73696641835818
709	103.07025128439875	152.34425370509678	21.445454803717297	91.57690866258433	166.50232921723835
710	192.5592916413899	50.799831974322366	99.849802230769	19.18334846440748	86.1074804417061
711	37.61602600142515	80.92295828133048	97.77258196039995	76.57515998646771	75.61467275173227
712	183.59584943114788	393.59028216049956	46.165487244525146	145.23131578987903	197.11627220517946
713	121.23136409811775	10.714610198420733	78.55854937347438	46.73982128980796	66.85506900151861
714	217.31287709407218	279.4860253909388	324.9936421872868	84.57945932871725	53.4425998685776
715	248.45932349362178	106.51143468443365	262.3509408970648	71.81839621087175	98.59923879395353
716	77.16897175300456	183.53074903921552	55.92027111156925	137.1389046281093	207.11350904876574
717	167.773157377531	52.76723174364708	213.25696859344043	18.97021722539503	64.0335456730772
718	86.03001421211619	69.65362442565271	57.438096268540285	21.817005293364694	123.44061167211281
719	114.37365074821051	31.998613804357067	126.70593157750677	50.326370886120756	63.67966365802062
720	65.73645959245886	94.95116486439987	224.7350417475161	45.27477837881679	75.02211028663717
721	75.89144100938817	66.09361378901448	93.6988955763437	67.63022919072968	40.5357050862671
722	167.5062151310928	86.77765146665	197.3679906507651	88.3060206191395	163.69476738025494
723	165.66164985092618	54.02929179149472	73.61922335023573	63.49506122426651	38.14056950322497
724	58.908854022764615	362.43694766246415	342.7856174162596	17.885897642350976	71.2446073934133
725	139.74552268838596	85.42338558164114	118.07853955696713	42.49253604645672	82.43575730987102
726	146.89932905268543	118.15881162468115	34.529394315682126	34.6951027726189	73.62310830035406
727	38.38776705967913	9.322186034714193	158.40634471644393	38.67208017622339	136.6985804632693
728	139.34650025067222	71.07632695588623	19.428002100705054	34.343520076075784	185.49984605479472
729	192.7166777824582	77.15039050138762	114.33321103310972	156.1212712889469	71.53633112294918
730	88.27607320275214	54.39228623200343	127.18947329853233	51.161304370993186	50.21904974363135
731	125.91337156665382	245.13767506511138	351.80366771492845	125.80428603107711	240.11381909037235
732	173.73244341786796	73.38911593995101	145.08336912998647	51.243717729670216	114.90253879673867
733	113.27954423975049	133.28529509189474	256.0102658169227	83.08274581941227	79.52603474063449
734	53.51341763809867	223.17383913285428	174.5550307476352	78.32252227633849	142.74879735650495
735	351.505608786578	155.9463817689157	288.96810985290904	159.04951924716374	61.013125273898865
736	212.14554599399233	99.79589547028507	128.42172494803654	22.09472455542118	40.96171554824721
737	111.99037456023007	11.792351063703078	305.2313236955962	16.779975260192312	126.41176311225713
738	55.568551556785614	58.8230772651798	66.94855596738562	12.622208390504426	125.87911280529988
739	288.6289787827765	100.832194855203	230.11897256677202	43.13048007810229	253.34435325881057
740	286.1828694482341	67.29583426247149	103.38129255523276	36.77215282172817	121.04980566047784
741	39.87021735039054	65.24483098277368	73.56469412151053	45.541382635451825	10.304297311841323
742	213.6433555882172	156.20188195856886	214.34533942645916	45.78546402320624	120.69505389934834
743	260.0549568195274	198.87440853162815	287.4545853611873	79.58112250913814	152.07614884777416
744	95.11496764927617	69.8853592947486	25.331320465163063	33.08752100374242	57.871557705963795
745	47.891242038554	66.97866108546812	93.33923688564751	70.6324610727245	104.07306021413613
746	30.87600646135322	157.61010570475867	169.12957576544565	19.429497669183803	103.31442602454246
747	126.18838907262095	144.50549247889293	27.462910002060053	48.99981455865141	11.858304464198286
748	144.46974118746948	145.65678096953545	46.87562906478938	38.48431235403955	87.32031564541016
749	240.5610381092143	85.39718862368422	167.05959637505808	104.36986877254793	37.44542970565386
750	235.2359172890843	266.266001504377	251.4696952505302	123.78053261525659	278.44089005415566
751	93.01810307968871	16.607436460838297	159.15644832518583	15.643451820119623	116.96803760439018
752	41.18257873494283	109.39030877797637	172.0893922652012	73.13566329024141	92.24046224688382
753	201.72177672534693	145.57231000288206	298.5452755341	108.8046952307397	139.37474623858012
754	56.857438614535425	28.556612238482746	175.51738116060625	28.776577813632784	143.121737060667
755	192.59857032063033	12.83917585538526	65.09388891856314	28.970242985479	84.71024060545359
756	52.79061501209957	74.45864788117773	279.4680751044634	80.79066395313586	49.59619938378999
757	199.1369380114257	171.35635971320164	60.44612648593225	85.57045658140888	259.61486817941625
758	187.0204293826472	23.86116345890428	23.610127283679827	33.76122278186628	185.55562972767174
759	192.06559308506857	297.5599293845147	273.9605174889664	90.52276156485796	313.23512911071896
760	81.98224212826716	6.011060375031629	29.155255042105285	5.221321705806853	18.495460475243632
761	264.3759053676966	83.87627099519608	15.217287091200442	17.08845128255712	11.610469802432764
762	131.26896312507247	189.9490942370857	161.91942561232423	118.85130245536611	135.90845061603983
763	250.00063409343414	259.5271175085371	196.27723930499292	33.96480488964137	173.20958428768117
764	285.33917933859874	77.04063472878492	155.87301260041428	99.92080268433611	172.03564438642687
765	66.15836569782117	40.48356391745009	22.266145506011704	21.12217414171168	15.549860835295933
766	76.11068856647205	133.473752131026	40.38167061042748	15.992989434735781	6.580001309751247
767	175.49164321217916	134.94488965959124	217.75320821998005	82.85569048017335	88.35960746215139
768	70.5502136183978	111.5061294170998	20.14023255290654	51.63262868309692	17.38898459595385
769	193.13444939368674	95.11756962192237	54.8743242991215	100.39977827921547	85.38617871043597
770	82.96441006849079	120.87943800123386	190.08340013038213	132.84398351562191	165.82853216892087
771	178.8297197889925	251.20333164702734	16.70538137841489	111.76994326694233	141.75515997374103
772	138.63458213332362	110.20517308992918	126.69313522324448	23.67408843818292	77.87205977423126
773	52.566472296918846	78.94599961817502	132.8793177544616	11.410840968267342	66.27872630939262
774	221.68237281550884	81.84132860002092	104.52242737446001	65.5815930198221	144.08827624310038
775	22.946186385432544	53.21050552956773	17.02556673470635	28.85766114008254	53.6221045221445
776	299.9320382513013	147.32360006923406	52.39564780878043	98.2047696821803	253.9556349283696
777	81.1714934911932	239.4299634814317	55.92027111156925	81.25117562250446	184.55966011753543
778	66.69903493294584	43.64419631740723	38.196898657045466	39.04185079221079	59.661502692812334
779	133.3768875002813	117.32962585862948	49.79967958891104	69.22490317247313	22.862487038785453
780	14.495217422481113	87.07325063739438	83.91197678897103	55.01594908688447	62.398590825137155
781	115.56745113579309	38.413611703632235	18.77243337751742	42.7864676303896	177.7005434941367
782	300.2617256676405	64.5195268230387	172.16904481825256	23.535796477287793	63.8571027253934
783	177.27758523833685	109.24606134573303	226.27732824017676	96.87615424668341	127.08916509202923
784	281.5511178649053	120.3822447279234	255.68593193921714	49.26914969774165	15.748077880798572
785	198.2898982381254	104.52417918925156	119.58004754810246	122.23838236082962	50.1784467120577
786	44.9730633965979	58.579728009708326	160.15543111452234	28.47481293922452	111.74151463050313
787	55.50271324879997	53.72166228153235	300.2363429842556	137.01631468369726	133.5430135404099
788	89.18839144244514	59.4039676715459	149.5263977730402	38.728317790435376	198.56495737506978
789	152.87500044915487	55.839708349564766	105.40798538910163	31.278038690840305	104.44787553422655
790	42.450210847544405	50.773741782679934	19.609855104929462	54.778286807515315	93.4993078032794
791	16.03846932125835	103.89090060792608	57.20924972759677	78.48172950728774	40.74546330011496
792	71.77990593853833	19.51265257165412	228.29333395597723	14.31203223384428	79.65919373656146
793	79.72632058390539	100.72804865461558	20.14023255290654	32.00624500372203	36.36137696096052
794	54.87814773881462	71.37008839825585	141.046697797122	42.34932666950387	44.304581595105745
795	24.730680458465365	15.997598110159833	108.92888764453882	22.557708062293955	46.45339324185975
796	20.151668554279702	129.5181268833956	22.70200063148883	71.56699769657631	70.24988002020206
797	359.532779987102	27.652151720091812	267.5969978802754	168.52908033505406	151.933311790698
798	190.15202730328392	76.58445645388439	118.32373857597513	38.29909102753166	160.78461687512782
799	78.67832218182882	173.78907167516553	21.205271241896032	22.00236706570774	57.85398137034642
800	260.5213904869918	159.43025137806777	130.69984721413448	104.79806510143747	26.350163775230037
801	64.94619131807217	174.39754787129814	189.72052536977128	39.985941896076504	68.87055924460076
802	128.1025218617117	27.128832076145	126.61306004467689	31.861506998325513	45.07570912781344
803	86.66149725780251	4.413788103335113	99.09564159059154	13.400706036314972	12.824738105345586
804	117.4664381590781	148.79461258651716	199.64044963789857	220.75031357394073	250.95415531814103
805	152.9342470684431	53.25953610420538	22.557074488884197	56.93360031625176	122.47832088542879
806	195.75875589365907	129.30751573001308	324.1075202886252	37.53886332543415	103.14605046753259
807	143.01528953297014	39.45489372594422	10.281081224349052	11.309993413506705	34.401396396068066
808	245.45416155030512	64.19695208673511	126.12631754191736	105.94246803720156	204.17619123806145
809	308.1686625466737	104.62429399149605	305.80170598598966	103.66075689841335	182.8644972292977
810	30.711811201719105	54.63388010294106	132.25747151893918	87.2449775714923	134.78779120241774
811	124.04927861943001	54.86134936746402	95.7597512640786	34.72324005127118	113.34579471818904
812	110.847995931622	105.81229149718452	17.26507209134179	8.362942813046013	8.578361188350337
813	190.84904098609587	202.2501480611252	20.4574455902521	20.49790683387727	118.01671889232624
814	266.76791527604576	38.29962449649168	169.231458045518	57.259326824744036	222.3776482032539
815	164.6850706207201	246.73688374050124	19.102533046662376	74.69373543858636	344.02657004808196
816	74.22699316887744	82.27365987144718	219.57484408719117	56.967199960485075	134.96080387622274
817	98.75540841659418	200.19953703621945	218.31108914500143	95.5598577080454	104.0160435259437
818	19.407911343188843	25.875396872899906	169.72319536001228	26.681067234180922	89.88119302987491
819	109.54856520200245	73.925353986546	111.07672120829262	59.50157974454079	113.90688243632835
820	114.23195696037652	135.51892230802247	302.6441935550865	75.0027548729071	133.96773660186184
821	140.28166707861294	138.1844329424606	65.99831909148836	21.91362680692242	209.19222335110211
822	98.41114185878276	137.93475398522344	77.47147090391478	58.91364265821428	71.73871382892652
823	278.1504432955838	122.81230630252696	266.00684285504616	22.531961416581566	167.9152178958208
824	127.89064261332061	88.00168547316673	68.45350327481935	63.822521681881454	66.77329136395177
825	59.11870362384533	83.36825099549499	16.76002555408214	50.75050996420821	146.28915852644127
826	218.2968941523952	41.51065188747692	207.80624866691537	62.621272754728636	132.7848098432108
827	118.69633837469794	109.57445659776866	104.85047496711724	13.105732608418696	38.90424000400608
828	133.53628392710738	46.292894061572866	24.925984967512257	49.73290960733928	16.559531006921343
829	146.71973051123376	46.9566309072236	125.34066384433845	29.72337290912198	28.356431708490426
830	42.559831398364665	183.0438781831614	274.1402287599663	25.28878162735977	99.51189723364759
831	140.35401038422145	93.16659104600635	158.54008448743247	59.77142601034018	97.83980905447923
832	12.536638808790428	44.111011222087804	207.03268812147917	14.677507613226712	77.36351112768801
833	117.88312354468043	42.53354981067381	226.00463491092546	69.34267143796322	42.63245243915206
834	78.9624085863462	31.774591309134863	82.53374057118772	14.870923036557903	63.25330268771205
835	92.6258605834684	111.03271123094754	48.463184669268884	52.19079982353008	47.56292207107045
836	102.14470871839147	70.78657023327678	31.10368585608832	49.860647521819914	139.02477817473115
837	108.57902084027135	63.097828552316905	133.2388261042806	46.339406669746545	67.22575346899339
838	158.2966723807434	137.51592792156444	17.558678913864657	75.63649643456199	257.77078891392944
839	145.91821826928287	54.46321449888012	12.030642645232025	83.30178807641836	157.8318682639186
840	176.26066152372528	146.61672068292032	215.63438625970036	33.78141125438501	58.59234086847244
841	31.62736761706946	87.3593254164267	362.6742084860834	58.71316802254128	75.88409914763756
842	111.22069549359553	46.15556534328448	173.97515535014668	52.92421432293955	36.027353914803946
843	131.4497920304921	97.94871099460242	169.7451480402404	41.624577379801934	108.41701320638747
844	18.15128624932357	71.85223410258185	20.255186947214327	48.56549683582117	50.32597612248235
845	344.0199920034754	49.391651947824236	174.40910744116218	152.40725924807123	96.12762576561043
846	343.0744246545504	269.6241472608357	368.24881082771384	47.67186555765434	134.67016393696701
847	136.30391630058526	114.55554719212236	256.59782945156445	56.46208002062205	148.95501301228254
848	133.55955565674273	159.8928621646877	52.88958005337778	39.26683062620101	87.37137143264096
849	111.83835087609513	266.05420666691657	56.44168362578047	28.911435873501304	148.63526325385894
850	173.05775100733229	13.908251809044481	20.437369343284573	22.198624865582364	15.91815854948195
851	91.35666557092745	179.701019617074	157.37391406495868	138.54538602879623	91.16204892957958
852	254.23816046441203	103.83279902125287	54.92310437146491	86.5785919766172	173.99099906572724
853	140.48880526379838	130.32032567226494	33.162344269111856	125.94291459552778	226.6299790741753
854	262.37831492372214	45.927141955101696	130.2198596867699	58.50688851383704	113.61337091508946
855	293.6232353017759	42.95898011266744	53.74529071848121	74.00041043966755	139.38975806683453
856	39.38679143764058	118.51624280131081	30.861756484452794	35.0753779025938	81.02612156643457
857	65.3014961938775	7.7757095160366685	86.93909932248519	11.61989965635167	53.66273583751991
858	119.65787297580546	8.860083065633846	183.75367894025516	12.891370865022115	66.40891952354862
859	123.38599307353799	80.0243379765125	391.316928060422	73.5451009004344	58.277171857989345
860	156.60079396364486	66.29447267716928	225.21413021714	79.83583773173628	187.8696519365872
861	280.7071697114636	38.69091096548531	22.91069582980986	58.806766510255116	79.47901641978157
862	158.95949830327874	28.21693767756193	13.598906282315328	105.67147545045897	170.64177244143102
863	176.91681444854004	53.864910021708276	143.20852738516103	44.85111138403164	102.88868290510035
864	293.5435065560835	222.7554853558123	121.16514869973928	180.86994836339667	174.89887098075567
865	143.37252717683492	213.13632155968435	230.70392516475695	184.7131106000304	22.410630142496863
866	193.89616167382175	35.58560497409128	28.378856514495304	3.920929449013413	28.244940650730374
867	128.44856768069747	114.36331484361831	184.36634397715844	50.571761745959456	90.35616098750354
868	251.14714406094828	113.13721028392948	78.09193089180313	108.08584714940207	153.96740823652343
869	268.2858480798181	45.68053695282957	108.26230366407931	123.34989134154	97.15383086531709
870	51.17827041380774	99.50357779583176	92.04219225872576	22.529940541980917	44.827277094739046
871	212.15569246572568	172.8826485553388	55.07443031851031	153.77668474812833	294.9901322153008
872	236.17594341543116	250.20773266400718	23.00158752270054	274.9899002162575	295.9607085943111
873	82.40343738163821	129.3525040828356	262.22681448879035	96.0708369532119	226.49204161011866
874	91.99215420278931	34.82345176275768	204.24076475990256	21.005398879419342	87.0500131444357
875	131.14354063438302	165.1884887989022	170.01839414826526	24.904284314707443	13.775144024492368
876	153.51471756450954	78.79195824267741	258.5249679947581	160.62005352315296	108.01266122705968
877	92.85193595121049	75.88712673280818	42.05684471089711	44.841911857760294	13.303900757587483
878	392.55664845250385	88.01417956121053	111.45140768525275	85.65677025576795	135.68190826603558
879	45.66402695444778	11.784242123563052	27.16330668572107	36.86501495174765	28.523510320816555
880	43.25672886713877	51.557997702346775	30.57169033799195	45.698022217806546	101.88038690284618
881	156.89822262011938	134.82072497917792	67.6008908771748	83.2042151667137	118.49152186200423
882	122.7993067519908	354.86962301783495	81.95214759382	129.67666107108167	150.89495899635844
883	96.33801218789847	147.31759527277495	36.27652864186367	58.72092461733755	36.01640777730211
884	132.67642811146226	56.535958013395614	279.4435886307595	25.356634775824276	307.101556599733
885	215.85722505187036	48.541182190055935	59.28233581739016	32.671796597022286	22.084345152605206
886	109.0556264203304	73.3475057374168	153.79030779198004	10.427326658130145	23.444093473598592
887	41.94996860216532	16.753673549182523	106.08979053328133	72.6886037675493	74.82643348246044
888	152.29940560538608	120.44907743576516	28.015423750061462	143.99648895221858	39.924935861439266
889	116.39010826894373	126.91954441694503	263.0820261459895	78.25849298084403	161.46002637931224
890	19.637686546794566	36.80101841885682	46.329917525661216	44.9734617181192	42.602819136346575
891	265.67791751271193	155.84240807750473	183.2954238653359	23.765754137559867	31.727702507573298
892	116.86537584468542	98.24073000363306	170.6465281784124	103.10168728506889	84.80638821309682
893	98.09759496449126	18.905024011128052	21.518060240270408	16.627885381660082	32.54234419413288
894	222.58650552618846	105.73308687706502	223.3099541912704	74.9572201091835	176.91235821072118
895	82.84031446219475	116.44401508313615	235.144334629862	95.0464042966727	247.78116606413715
896	58.18429753293095	64.35289356873805	24.401983339967927	23.747861188653133	22.711306374424417
897	74.93112529655488	57.08451333415795	71.3684004423215	56.183216003790356	49.112695642995746
898	237.35931676527792	45.57908415414495	396.9221277241014	19.92900626806363	177.53478493282668
899	96.3461878910763	17.338912811691944	81.58265809924964	28.986343654188616	50.10808218753433
900	66.5713889047632	51.48146167900097	126.6129430394985	32.18329867007659	76.39753962444698
901	295.4542517192954	123.05682383204956	144.49608214719834	146.0305512744425	233.80074448185528
902	86.60826429177548	67.56154432158996	193.48397603086642	40.828672000273386	185.29836981231793
903	394.69206584334256	16.056419921367883	136.94234743248336	26.139671860104105	144.26142080438976
904	179.4294067385931	71.74737150581312	129.6511345969271	11.04879342650774	141.2743975338758
905	106.66580791326388	79.52944038895484	135.9870550642599	31.31760978503476	81.61544776625877
906	161.72932672236755	48.47268505343048	118.87302972261863	88.09749482454284	75.77710704686857
907	63.58937871282442	114.45879045544913	93.47502643169591	88.68445713664865	103.30692065266648
908	134.58921063387314	41.07524587205886	10.281081224349052	12.023095634810481	30.32943765589333
909	136.22373107218345	58.109313160636965	182.39539657647958	61.10964045787595	146.94021454660046
910	70.10430515798991	31.048290418163525	45.44467152665993	37.76325968104821	19.88390414795442
911	367.65570921722343	88.99448377680605	348.6727214771332	62.395275176730195	79.25975972919109
912	350.95138526139846	242.3068714132598	19.546827479364946	53.134298502644825	153.62462620266786
913	53.416543949519856	80.88257406577824	205.28171906611473	14.333723033368353	125.9811664159942
914	97.53360425459947	159.60212623690455	194.12984832388324	13.42766505663926	186.0219636993066
915	72.4613542899512	109.87571172841753	35.94412398948845	21.56493211934095	15.651661221327206
916	329.33008933754064	21.60942169206475	54.84273047735824	91.56294203511581	134.57165038397446
917	30.093532224760445	145.76218526950333	353.18093136370015	13.546222253052752	26.66321039053771
918	106.53106759263589	94.519673898161	93.14867781122025	42.47068246651027	227.5328325746519
919	203.42808935194773	71.67185512065923	98.6605280714984	47.10672574667884	151.38432163924014
920	111.91112873912213	64.40974688488082	170.81803487152976	81.4001360455256	97.46154546727693
921	394.9495329281713	134.2734740919686	355.3701412849629	81.15192933859291	188.23038509152582
922	247.29342782203034	66.50927486131633	41.381883307955924	64.99051162717909	46.016419838742245
923	153.85069122555893	96.13545969790816	151.9263595206362	13.752966127385953	148.84726594484076
924	217.68692565018586	78.07916441067732	211.83083872172867	63.028582462116646	71.47033182586203
925	207.86434733288917	43.825626001494975	179.59964344397073	90.66666964982065	70.64496661139869
926	129.0438643405807	43.069557752107904	414.4204427205861	113.36173004921986	222.97721308450252
927	126.24494058272433	36.1231080718088	321.9189323413371	20.275597582570093	65.3086210276238
928	62.324529468092976	74.68881380848943	157.56034514887887	83.2278369120972	109.77157359882078
929	105.60059597540787	89.2070595586339	271.7032474844633	64.41138006562201	42.942276112926166
930	90.18159223889863	69.54212024027301	179.72530538164494	22.16474461707603	94.22735698097121
931	203.23791480176618	73.63367125478385	171.0108253136576	81.03566317120459	114.87395798518774
932	119.97768735075756	59.82459907572748	162.63504418355885	117.16497836969916	184.02570699362406
933	248.5162287119848	142.22645741421894	193.84908583383435	166.13204453158747	123.87894788315606
934	111.64740763215886	189.82448727184166	14.990573718675314	63.07640758611517	48.93875607648274
935	116.74667621594502	232.75608576799047	16.556474618910894	78.05997782435922	63.014185928041854
936	270.690003796811	93.84754400113604	78.00080873608084	102.15053385755168	86.71977655026551
937	267.3474313470237	34.80846772049623	129.29632723873775	27.048373440335045	20.933952372604573
938	256.18515519844055	170.4710318827854	450.369936700459	22.009927157151946	127.05017926272161
939	319.27258082912977	206.69028446339425	39.83658789795585	102.62511703354438	97.88624736133954
940	135.86715691047198	149.7772718251855	17.98761248841678	37.75665270055907	52.81999068549354
941	333.2322552843798	44.602314458760155	145.33901177841605	16.437566836841302	44.91888916707431
942	182.3505930057022	193.13178651607464	298.05578455336007	116.37192704254309	326.29344106682186
943	121.01983273543937	53.639197117473955	383.6414372815384	9.031358342032346	95.56844495465553
944	130.59646345844433	191.04222875392458	101.26513085982687	24.670426503156694	93.98507117364771
945	164.9118320603941	57.98158893558101	220.35539699572954	26.608952087159647	55.33940754530916
946	63.15841560860058	47.50006203898344	231.0016637717437	48.35436114078034	106.82079460209903
947	113.77804273418862	225.42920461631698	174.2209634984104	73.11086863072055	75.82137277481863
948	63.19522584797689	85.53116885018672	76.01796359535403	43.51050695048141	113.66561207510478
949	297.3266486714065	85.36464712727467	129.2804715190978	92.32628259064892	123.51363092172465
950	149.98776892068787	226.78748759448555	131.04271170599213	72.79792148536325	230.3199145755298
951	185.79245295518265	74.04788640706607	162.82164500027915	98.03146832155743	46.63891148574541
952	136.8836604753356	69.31298310616269	64.01111354298517	34.16905571253225	144.95285641085187
953	151.7392606501569	39.30730963134086	42.24172314712643	26.785017249347657	35.78090990729478
954	42.23242634615028	135.39860659943065	100.9225700367478	87.37610316637505	139.06319215066515
955	71.47865521003291	129.9308487298538	20.79723634699696	111.60309962681805	98.47758174551868
956	143.00063814674385	122.49347809537991	22.107362430484837	5.4180743613535105	32.47183885466784
957	325.48284237698437	77.3767392913616	256.61007966650527	72.35192432072127	64.92426724025901
958	239.50765908882127	9.170514865344684	160.6666839778991	92.30709973903116	13.962563734327455
959	90.57791686745645	181.43216491697711	23.37735120402665	63.85341654384117	254.21737087182814
960	332.11011519725355	126.23246060145176	363.51138682416826	83.05466060801258	237.11487496195312
961	118.2650801416386	57.75845724164186	202.75281963904234	49.859811559168776	63.81170659781621
962	76.45947673334173	17.25826607864049	202.6788329189623	31.644504974207408	80.10274324446317
963	369.53709118087573	93.90220920291746	55.25337837212493	89.39937829947159	23.624333770884714
964	178.68387757265802	141.8740084844552	138.27005274724115	142.53237761369482	170.19661741739247
965	133.2437086069406	47.79566840812148	83.44455600578118	34.84550273233184	103.82830870233937
966	44.3168235574226	18.908448751923082	104.69521492386413	16.731732784084492	49.52858594595311
967	172.02921180175989	126.93637996538195	15.631164433406408	76.53835407274603	45.66092235514155
968	403.59685903334537	82.17928978121746	18.854144770432153	18.925229368243468	118.16727526624136
969	128.8311012604392	211.40350875035847	20.22123276149432	44.04949975828418	17.810052000780566
970	62.17930225416411	141.92591629901733	207.32799842181458	93.75566796017296	59.27977628992574
971	15.634670957318018	144.4846361697718	178.05934350753193	56.18308261908568	35.619853186671605
972	174.02192194251958	41.021920473421254	25.53817853450964	16.37681040329181	21.38584696068477
973	298.312825317653	109.51397121692166	247.6126650222582	89.73381844968537	111.4924928720989
974	65.12305914683064	116.22205697852844	110.21076346724581	23.90637893143337	35.90635305311854
975	124.46157893642382	87.91197607415023	220.043314744551	61.497710921943394	51.674761271375154
976	164.31156381055231	74.49206779802424	128.53165779447892	76.44792849002685	92.95847837492946
977	34.72511080785309	84.11681510932854	44.15691874673284	58.04545370957227	164.7420030427223
978	164.47007299518432	38.53429327190376	164.50925707061677	14.674341289027106	104.64807589056598
979	92.08834254476297	75.31641637979031	28.948348250894696	80.44012150497782	61.42582745427515
980	60.486207635186666	30.126597825092905	58.11556464287141	37.07922891483782	7.300181977081019
981	108.49979490269557	109.82148941233298	172.7169444564553	53.21545339018268	30.52823945023139
982	123.38180037813835	35.30682424658024	57.438096268540285	36.32454724485834	173.1621590628242
983	97.20442861821248	170.3462524342223	37.29274187012007	12.543190154928503	11.304590990647132
984	44.347614886068776	45.54008746862912	65.44800504437343	36.46273815612121	18.40335573196545
985	8.06386631470328	96.44544579337185	15.395453022073848	7.488455470391157	93.69486285511844
986	25.87876114714627	68.02795655212478	162.4053684817729	36.81362624461406	113.1561354684237
987	242.451483287589	31.538950559177895	160.57033041291012	23.90668163034567	112.8135452856103
988	10.825087083990436	94.68757767375115	15.395453022073848	7.932397358708482	91.33995534275567
989	138.41682465000923	77.62870369397541	326.2396719397616	30.109739260803583	54.06296817819374
990	262.8841595561782	109.56658559298516	171.99893030954013	33.21428777486675	83.38284000098548
991	41.15239718976419	207.43878234117517	139.34127639111438	63.31246396936444	132.54451185424716
992	70.88408571704	148.6740583170281	273.33694510593506	48.37294116308805	226.67948041581366
993	73.309376688295	29.086052127174746	20.262350601690386	12.376676811901085	19.013057939818633
994	159.143817517146	90.64818955058523	158.79377520297479	113.8967115053092	164.67819482910556
995	177.20424794429155	150.99833733862212	36.39359565818745	73.35002540426719	51.7428174033076
996	52.41269727433696	49.488640078954674	20.289480481930127	17.581890465834444	44.15141488051354
997	2.581766966251948	109.06193151899684	22.70200063148883	57.651559695793715	48.934031708295976
998	63.86874018563691	31.81309625632668	211.96599491696017	21.096314948220964	58.59453775512124
999	175.04807327461026	40.069742449719804	13.822051461266536	7.708116133095626	68.57492034301137
1000	96.59044907408324	66.1601108438931	47.073941292711524	87.43936239362804	204.69064276517503
1001	25.709048771808355	134.43380668741875	142.80269083271406	42.97292376968035	50.478590676105576
1002	6.411299934155563	46.772571031309646	46.54103660783131	21.929349684007427	25.01694989672022
1003	97.34503386555542	87.37644893989285	282.52932184686085	84.94035221164256	63.79102456508656
1004	151.51133766178515	98.92368157014086	162.63972217676815	32.35627069323392	110.20050979468647
1005	608.7339912111173	46.14649210417307	43.1147938910823	26.96690431292877	86.5143371342875
1006	83.60953619379492	46.990920549343436	30.842183514888575	31.333498433537113	122.57041329024653
1007	125.33900106749947	89.16283496455245	27.43658348412298	35.70406565021802	80.66597133788675
1008	113.88700113380894	37.5298231426964	12.681314398093017	10.916752958078014	112.80298372745901
1009	30.023920123320558	106.29913495448368	67.63134397410819	12.474672980599546	163.22005151722368
1010	119.14782816740036	160.67107722585072	324.67409525746905	194.5345823561727	217.3090678139553
1011	169.65841509845805	81.63619663621527	134.1519663526925	147.96093215027926	90.2771330647719
1012	23.070634125955312	75.04088760372602	405.6966123120269	28.85360032132889	121.82014121158115
1013	94.12219412422243	42.53125448458141	202.41645472287604	19.540421674662827	116.71305161217393
1014	91.6411156110322	70.66658381091365	13.263665979097865	149.30289778046685	237.60970408470217
1015	261.0729571643814	59.073845410455284	109.04211369909811	30.9065645547101	111.3183135924658
1016	181.01545661981	82.30856742530783	194.55538763715225	83.12958944170884	175.2214999676219
1017	132.7420530652496	81.55587603684786	62.171014274090304	59.52573806196181	107.56598529566376
1018	112.47593134799497	47.809986442367716	194.01726848394372	38.86372177544577	103.72176234188699
1019	248.02623610771505	120.54838609916469	63.6604567323648	124.08196330717878	179.90880886774062
1020	217.8642212416883	232.8077739875944	248.18090193659054	86.72002623022746	177.40001208016096
1021	172.44589499445746	52.19393979845333	29.14060012775413	17.62083786322186	142.95046811475825
1022	144.46167075181654	22.675821961096098	34.006664744874826	10.776751920593135	33.65808021152411
1023	60.35761056365719	40.57621056142861	30.44018217014737	36.14118948502634	25.506637906053157
1024	177.9966053156808	162.9288308105774	172.13588226424676	39.912782760177635	109.06231846835269
1025	99.44033240235122	118.36452638400417	79.71074378208698	91.08931484516272	29.573937572573048
1026	224.07010112303058	217.1821290506083	18.38137571829484	14.497517340331175	77.77424582076178
1027	99.31135841707398	9.544963439263912	18.549498143566414	18.070136861446464	58.97499847864891
1028	96.80870526475944	66.90473941271865	233.33780818826284	43.76969509953714	62.26995407237572
1029	21.289892830711103	65.26057903719159	21.038682551021726	11.322722984606346	34.84542828952837
1030	122.54869544192056	221.0118176506853	62.28154130208156	18.905013518450932	75.62437421051129
1031	119.63848604818847	79.9506565746952	111.96639898899792	110.82220414772223	96.69841587855952
1032	192.9076282644171	94.31248940277546	132.5412170792675	170.61690583086383	175.46797822695925
1033	18.279996284467792	205.63901456711415	587.8361944928077	21.335962530880593	196.75860716473932
1034	137.23599933304473	152.54099615651805	141.2228282618998	41.963713456631936	145.66018406274037
1035	320.38554641356035	82.10247104122838	175.78929413017772	118.10662335953859	153.2023460512332
1036	172.52392752733752	240.91041559558553	271.6688287785465	176.51662446743907	305.6988430192221
1037	591.2601420236332	200.2367759367158	174.32131934602847	68.38074322836884	137.83311948256105
1038	84.29951665520261	155.33213709642123	349.51961192714793	14.953743884952617	56.013601694848205
1039	166.19078057857604	139.58606343042956	118.44632715832671	92.09247258144691	150.77212833939328
1040	204.91359032111808	83.4592340972736	150.52890842129898	91.32972975627112	117.43663913803108
1041	131.96615549617883	33.478732176079724	18.77243337751742	24.704566175198973	182.24670216699295
1042	302.32099337000494	107.76840507701233	154.41553907125098	44.54496927510139	142.27912451825685
1043	80.65482092281924	21.18308594672021	19.905803585586277	10.415626173823371	37.95097301627964
1044	78.3213038873118	8.819690557401678	20.878476886955635	73.02222138381177	36.694081900422205
1045	171.5903644995456	18.873833525531133	91.3175405041953	6.499441563019358	16.367921303844234
1046	90.58819716753642	31.724414999808555	34.43574317286374	38.83476132453744	34.251804499182164
1047	142.34204792298974	177.2596125208904	155.02619575207888	101.19946271599188	193.6025229522155
1048	140.89063443584396	91.7913303885676	139.2403868228281	116.05137695192481	87.37633953241007
1049	3.0470352521959767	79.22155751928418	67.5671116669198	73.14769321019396	33.62714665590909
1050	58.94628387722648	62.0109216238137	76.49748275704282	58.981565666748594	93.16682641749826
1051	185.0873794399664	118.78647222081315	235.0078277258169	31.42436049849317	16.00856408755975
1052	317.1196577789739	89.66169232417248	19.956545352153967	41.16027209904689	138.86961539720056
1053	114.65623010410106	19.00592149515205	51.748901982107405	71.84951192309121	299.3008417012532
1054	246.73119805154244	129.8879595432223	67.18221477213633	45.47030207026701	87.04395358993858
1055	71.28532759908032	198.88223516225568	158.4296911598821	163.35617496342658	93.53360156752429
1056	130.77872310553525	129.3956307736303	165.68780561294489	106.67783376730686	152.66234524758926
1057	206.83960331392436	62.49341948389673	90.0110533178613	9.974625437499306	53.96667555117205
1058	76.73981828283807	43.12898549999512	205.9790947315544	67.08724533268693	91.3023813060389
1059	216.17111563044253	259.28831123814	132.1862397550926	40.058616795154265	88.13502910712
1060	55.47085386772677	14.045209232128498	65.44569011978655	21.466051223572926	65.65485538561155
1061	73.33945468438745	67.51623758057119	133.66569222041952	30.557735453980214	140.26403955917223
1062	31.379309126552894	100.2777813400404	59.0360277382037	71.8686271164173	47.500347939271
1063	124.21635747560809	190.54532283386945	14.564047014964679	55.610035218459366	225.80210749924066
1064	106.79506789759627	172.17938850252594	168.31275284355428	172.9951108120347	104.36499392122225
1065	295.3531999704068	156.05408404108277	225.35384672415353	97.97346360154681	252.82399039214494
1066	88.05808041205542	108.92971411943196	20.646844681939402	31.067105540939835	169.94341908367576
1067	112.38551142225951	182.35519501398934	14.564047014964679	41.21633189109488	217.14374011154203
1068	74.27298439909259	62.022574621873204	183.125589154959	27.013715086320367	64.77616763017694
1069	151.47713205021014	124.54647594307096	270.17550970717576	71.49227780876338	34.3111637737749
1070	81.93712536735642	81.4724826403947	138.28861546098003	21.609502454093583	66.44736227364484
1071	99.68474270346714	10.808951793457634	79.78135911251964	77.6510173546736	173.52568019156013
1072	207.78875881333082	200.29224426406333	105.65142058443317	39.26378316692244	163.8897476951095
1073	181.23130772459444	120.03169855432736	92.47917980226367	59.179955167763076	44.506566795418394
1074	156.0548903413106	67.08999943122403	22.231059038244535	21.58848143148513	1.8587840447453814
1075	178.6808244779859	62.80427884631946	119.8028809571979	33.84593659978117	9.271729386706264
1076	242.55739862768218	115.78739236247847	267.3829811335297	42.191820706116374	122.55451219548245
1077	157.72653134906076	223.696264197064	165.17692901006868	208.31641068151237	206.46354863431185
1078	107.02083784037417	20.118293355527513	91.42529190346504	19.32816802554326	125.08396136494507
1079	108.57229905604123	9.430770192413721	120.6954103679706	5.495474947951674	60.86297216007012
1080	73.36199087205794	136.68036421231895	11.029222166937522	27.346114295106272	41.72796949604593
1081	85.94802492367843	17.355530101007435	18.06650939582042	6.382303280635888	76.92546102629262
1082	34.898475320734484	41.416962426176646	38.162844026416195	33.800342679967066	47.2234847335092
1083	216.10769811755654	216.17655920227602	112.75469791749619	99.76700412690198	223.055355882166
1084	96.27557455370366	72.53893839178936	183.70919529427192	80.51471478573086	57.58893302192708
1085	75.75917982118705	139.8109677008679	11.029222166937522	17.613294353129135	48.5998416725374
1086	225.70899487894295	46.93457314703246	21.653173539146778	7.5710995543523305	33.77046995695028
1087	90.11857095292248	7.463819656110921	18.06650939582042	11.82645056700936	78.4481334029014
1088	149.9708144850062	266.10781683753174	166.4839272402216	177.686515920774	213.30492574778154
1089	98.21123056638848	66.11634977761749	29.570018175240158	34.372576763398364	6.115743376493093
1090	275.1460697437537	29.01723310197806	282.9996926942916	39.5513142325199	49.4105946164541
1091	263.9969908369402	145.92684134334087	306.85351568094245	26.650842581020218	68.97105743323247
1092	60.4251315410983	46.46178629863009	198.72398261835482	78.91171239698244	159.7766790782579
1093	119.24520850901888	68.15449561721285	64.72980991797353	52.17293216654469	84.54645368040677
1094	60.43884212735476	74.62356369195429	17.492074643205886	42.305659903413414	180.44710308824426
1095	173.9398780520379	104.44871883528782	39.75240755287659	102.03515654908885	125.93278266647677
1096	94.33904077452671	80.09964440275166	372.16524484558977	82.59337674481287	128.65010589464782
1097	120.69198794838523	80.82734444117997	315.89044258582993	99.32130634594081	158.34622673174044
1098	351.25310715899565	94.52750357778261	311.00113131939855	128.42232855598252	257.60648321973264
1099	122.17678013287833	199.37620634951702	14.301857268826684	115.46322726823588	52.03846755730697
1100	181.3966207204232	18.706854656323507	295.0553578306456	49.913873576297654	86.63811319905003
1101	199.986961035077	78.44748291684552	22.236183269901755	26.788275670700116	68.08311368127858
1102	361.6319203668933	251.19439722725556	38.59168710484983	219.0354829374559	81.27446718818668
1103	209.4576243878092	85.92955166212649	67.23844262969544	26.801328968433303	97.36520137137016
1104	123.81593123124405	163.66535301743102	393.4416763532435	47.1883771195902	142.5969641877296
1105	139.85077781706437	36.59440720356489	22.645267008064092	34.710190096339836	131.41164720045026
1106	43.776130763622646	41.050680889471955	66.62409820805182	40.410102442267224	59.17722251467013
1107	189.94553939911847	75.8174852963362	350.128514809826	6.68612742376017	139.20211483675243
1108	121.02927498519679	177.5773326206612	149.6908950962183	38.63777102594708	99.2227602074669
1109	180.97142457640683	136.1897993169396	35.41306222562925	108.76732432612495	115.12868365463416
1110	23.201162585364123	75.59599264917591	147.97993828147472	44.00433831068401	90.55584924048274
1111	8.490180289844552	34.851583364959744	73.01934918588213	35.56523951754019	61.11532332854063
1112	36.360990887559645	135.51556685719254	38.009726684920444	128.96360022780001	72.27000577937962
1113	42.88912353111038	304.903638788857	116.84684112287978	53.807034240388475	19.647746031104514
1114	180.08670634379934	93.22600469643734	60.99224428995371	12.322893896697229	163.73277320227558
1115	189.74701657167515	69.89203208293232	33.41568199730071	37.54207702028579	50.49079267206369
1116	165.54706455164055	130.17033812994237	17.118798796858222	95.48344431669986	97.0888732137231
1117	277.25495872500414	96.58854336931	160.51819406460734	82.20351146613677	192.49646151374446
1118	186.2337570583443	70.19055451755204	324.45088980933815	60.87359454590679	121.52682393676396
1119	398.0278395304275	266.38554968634384	275.21172250243774	114.60562532475926	174.98009666610247
1120	114.70889983965104	136.75471719977926	25.212498378044383	40.924144447439375	48.791195566111185
1121	48.695698705200805	29.0591488454551	150.09282102501868	29.859987006111155	216.25993739762313
1122	155.8806699992624	170.547074070114	18.821214045446997	268.2657718057035	62.811701375714335
1123	244.22878283334626	66.56543389243647	74.03343239333482	58.13628187722201	84.17131710487216
1124	171.1272582858803	135.08569712907305	220.50384410872212	104.62149417522687	102.47677200248273
1125	171.7275228437503	27.21039860487766	68.56280000076801	22.255499685141906	67.88600488181254
1126	175.69457769912404	120.99142673164827	289.2588902774696	109.40608621087627	275.83906541690357
1127	275.24409036416296	98.00209899522919	288.0089807169784	28.487254990599112	100.58159744884414
1128	97.24071154328989	100.2454404483739	24.945535459875035	136.88885333183234	128.893245674541
1129	123.6241796946527	115.75832427640886	137.43834671793593	86.39595795465966	68.29200072688785
1130	94.60134749309739	26.328205269258202	21.01489891868386	24.623882752454794	221.01297228270636
1131	205.27741395708443	21.17756496419029	278.3642233178758	40.40835280231414	166.73591213395392
1132	72.63468818585542	151.74039078128806	90.56500615561079	71.2156792682118	28.61466106954615
1133	192.66898802686472	116.20070073742102	42.94915608830411	75.9831806695365	187.01010648170876
1134	193.39919634142177	48.022134286906976	15.524803865579019	65.6732012342292	186.55794805088587
1135	72.83702016384015	53.18000025157778	52.590964585253474	68.80548032873637	65.6970708754397
1136	51.58620977727061	77.61425097458394	41.586396149781514	46.264327185972384	11.647330545575267
1137	269.2215081939836	77.18782225012596	63.6604567323648	130.98648527189	182.3896110805178
1138	214.4818082355596	90.82978909836856	264.9760548335686	33.17260039906923	80.22531300213535
1139	186.42390701814548	166.28516840856858	20.58324556936892	77.10935224322105	161.76532702223716
1140	155.6755130767331	36.68552623423859	36.34770515680482	12.047586818302296	136.67048657048844
1141	148.43024361632376	142.94510573354313	17.118798796858222	78.70028085816035	89.59766272153048
1142	42.64938207538714	19.837447575846618	56.88975561536392	16.943493898061075	7.759798807898469
1143	106.15250610900647	45.74385421413742	161.71000589660517	123.05244977450799	51.06196748976464
1144	190.57857338794022	115.15710016710592	94.31104535926953	77.21137548451928	146.41294635534337
1145	194.3610331236676	155.8395507932138	20.58324556936892	85.77988324631234	171.32374688924168
1146	137.08332607342703	92.79749934674838	204.47037573204082	95.37314444920491	114.53761713042157
1147	188.16527460336255	58.59622029297872	15.524803865579019	72.19394737614951	199.9985845229604
1148	105.41550117471607	46.73227956570584	203.7688898890181	21.784653341649033	109.55677776550128
1149	241.25430645829738	76.30184274750538	48.51665674854012	68.09840769985817	113.64024755991389
1150	108.12661306688439	74.91351196583251	92.6570884576593	43.930975580165644	60.56015684872199
1151	152.35962021704	52.57776644217451	481.47736413974343	110.61357592200504	91.2568943084279
1152	223.03209044191365	71.32372083991035	100.81277668223811	29.71372055993931	117.36729708533588
1153	237.18971832404054	61.62684727621801	303.6948628746965	44.87501534379362	176.78749254441504
1154	195.05841003452096	42.993930876271406	21.2888174620359	65.8646487186881	171.12169748244577
1155	292.0479887629403	253.26150555849168	112.59353221794959	115.10354570086082	191.55710274341226
1156	227.36600493788868	109.66261187384315	249.0889801307617	52.629978406562124	229.31896803834795
1157	154.90319212942245	62.716441698842566	160.4364829928386	30.571082971399452	86.65203053119845
1158	200.5278756129872	123.173700760682	132.73325450619615	85.74623898190659	183.78126466462717
1159	268.71129425242526	140.26225111656862	61.993503353237045	137.27361830928012	291.0311345292998
1160	160.77872951893437	31.666700530452356	16.766253428489033	13.476945193841685	30.598451901837493
1161	156.86853996441226	45.53323877267993	145.00967480183112	44.08396408312468	68.67349802991718
1162	269.6848239169172	38.68364088688686	164.49820330256046	30.89962589568301	100.87739493967146
1163	169.52639863135258	46.77163228440773	206.17664068278572	41.377426767778246	89.30928203532943
1164	94.5203741201325	126.87611781036604	160.48635807470453	80.36399288953614	156.90353102494444
1165	374.81962713271986	16.925197060366138	119.89404527450543	21.457950013326393	18.5961777071898
1166	136.32440624684895	160.2616634796045	24.96841663429287	62.880645801829026	72.8676530069161
1167	37.50867494061582	30.7530467842254	52.49713664647913	6.042481711647599	105.74504601258018
1168	173.74447118072317	78.77542963131735	446.72846310901156	154.06570662745867	42.29598036441019
1169	168.88083380527203	159.08759797849237	34.07848074271277	94.7534018839382	103.82409911836105
1170	14.631842813781088	50.95575141864012	18.634149339490797	22.001862403760477	79.30593767966697
1171	119.46113912220984	97.44688690364569	142.05365605817192	12.724013230711154	34.390211311704974
1172	32.15403225353133	241.6999927702253	19.818824312232564	11.030775540876675	18.615908868177275
1173	270.43862047309347	283.8804998364778	105.26938008545238	156.42311939037552	70.7797851680396
1174	175.46359780714067	77.62353162866337	43.80148634108752	27.20559125541367	19.314444336034253
1175	125.87859084037288	127.4808912730473	358.113381302184	109.96039945697768	37.09715450767381
1176	162.15282109124067	234.6160169049338	16.70538137841489	128.0914606474686	153.35333327733866
1177	26.14460064741859	50.14041407021591	79.82833949486017	72.23574670194319	151.6877639981972
1178	44.7887408958452	31.63755796284756	114.22279097353208	34.446481298567186	78.38385913674412
1179	169.17562210106175	57.41979800665447	263.8884049863784	85.16704286267033	197.61395116969706
1180	61.25182878527804	159.68114915973223	292.80817974734435	23.758767206339623	165.06126829162275
1181	170.12767193761024	185.66181012598636	17.921279431718222	36.203327519192406	256.2539338493777
1182	178.81228334746424	23.401987174012103	90.90441202382164	70.7939439586516	183.0432228365519
1183	69.95776632630901	54.66086952748941	47.23885476399764	75.79195257059216	115.01193336270117
1184	191.4289323600145	36.218084676455774	16.2572899019057	20.547781369484763	15.773111076434994
1185	186.18672473767836	45.298139561729315	71.1676167559429	50.06026538524016	225.02266838536423
1186	170.7684044930686	45.60989732956156	23.410162442119155	3.766983357059827	32.96678206730873
1187	134.9973608959933	44.704657956679206	60.903053446423364	21.11736064674784	63.26904987044447
1188	315.427665803554	446.1961305218818	192.741919322158	113.69906094380539	372.97867361673696
1189	35.716133776125076	222.0319214286558	19.75742326129046	28.29154789206321	32.164729980777516
1190	105.11104517426774	108.09377952061361	205.13864241011072	33.56682134047793	33.150043046788134
1191	160.6976079680872	82.83864747877817	164.48626897487344	19.982267529612347	113.34499405356178
1192	92.38299040763128	83.81186006146679	91.78886476021874	80.8635760202845	41.29158471667449
1193	120.95900588330976	116.47462024843792	59.243178091579665	31.19647882594597	158.31250279513543
1194	15.531790464887363	10.014760567768773	24.068857755100343	22.976398881201895	14.07564882778395
1195	323.20429040497226	139.08790202071995	245.7655106672222	42.973190821656836	328.71256561655804
1196	88.16704382091635	29.391484281967102	28.81588129488712	20.86143345195066	33.09312575258517
1197	91.16146914109675	39.35527818657337	239.42550414845775	35.71797805445919	56.40270954549512
1198	150.95227736643875	63.00603831584567	221.44789306299805	39.94156846887901	46.45591861396757
1199	289.8344497710346	280.6866076499194	33.89757683569773	136.36484435927804	178.40860467567296
1200	123.91320065489111	27.411337298754752	274.58488458205846	45.858805404323085	100.81160705889899
1201	61.837684368585855	52.17204438645021	51.82416608317074	30.515752820412825	23.287313339951403
1202	202.75911386422285	167.8207580694035	278.95363603606114	38.47481932123603	74.56725823695386
1203	221.47281619419635	152.07558629758395	227.05042839354303	79.84283124242066	145.67595716888326
1204	60.56331744985761	112.0644305733601	73.43198211068595	60.68504509247708	39.904029921850075
1205	198.15500969552005	36.380138178516304	330.03376655063437	24.424813336036863	89.75460168204083
1206	63.44086403031057	56.56352366158683	338.0063567664195	65.57850348377235	42.66640133079836
1207	118.42917509186431	60.53509417898266	114.02220155125158	4.577626692697354	63.073893792804924
1208	187.87660960753487	208.44577664209643	160.6142256273614	157.0091617122143	232.7474275276785
1209	78.84413493421937	50.276189858854984	18.699434175957748	16.51029000058207	42.070330634861456
1210	220.29994413539214	97.11660832958216	13.647435501429785	26.189047688018615	43.8617687217651
1211	227.23192906946986	109.88470166179529	13.647435501429785	38.76895519991301	41.38343703115752
1212	41.46116641283142	65.57996268943477	107.143053561076	91.14958037312769	205.32927307639326
1213	157.0648394773599	42.10378448801118	322.10491980247974	28.160553157748705	79.68921798948485
1214	116.7542774143871	189.5520209419791	30.520453927000435	55.83437404896247	25.793102448351046
1215	106.53863634064966	58.36904229878158	196.4124160369245	75.14727412373345	129.62768493049413
1216	259.9907719074867	144.38368316564564	195.21619891506867	73.4659296076103	121.50804839929602
1217	49.994207733344126	104.60664454593886	54.06197177871465	70.3160791461008	61.00432096092309
1218	228.1946370480076	13.670545694304895	122.52151482495317	20.181321087213178	108.13079107575332
1219	119.38431392105242	113.3135986274866	130.91269232150202	123.74862201578514	118.24760360386438
1220	121.8002962406358	63.18915776795753	300.0083978367656	54.270758810254534	321.2355521786474
1221	214.51113401206666	68.01972237848585	508.7951374884741	33.22437118957081	61.32296679143562
1222	61.960296533270885	122.19910340690407	139.36431385436882	89.77554752631177	117.73777805161481
1223	374.0081121411509	189.31937083397892	205.0219008121378	133.99343246763257	160.2405386525555
1224	190.00619388322386	117.36163533491823	130.75399517425203	35.63201535401101	133.69401191306636
1225	261.9003880541979	93.22681300312549	86.35309522920451	52.65212480363818	49.45599474542763
1226	248.2497460862443	255.0392424662407	218.49293133019148	91.54774205138558	146.82430001976493
1227	243.38704538342552	174.17492100382722	121.16514869973928	130.0453555875322	271.9426010449485
1228	58.18929644473838	109.47601287296577	26.189080238461454	63.528926508531654	20.16497178745164
1229	150.83935985574007	14.594328188827436	79.82741699382643	41.32523859397103	87.41988528580777
1230	447.6471973828693	60.12187189859295	145.54146428189247	113.96541626355767	412.1487897694803
1231	170.07794347007783	41.58300881013905	247.31828068052462	37.35566400071842	204.48548088669557
1232	77.92398641818679	104.12741963482006	112.80818207738088	33.6953564826436	113.59754524869602
1233	98.34221307349344	209.6361859862307	32.278349724883924	46.13050772185129	31.95451603405539
1234	213.0537885707288	236.48650749059163	14.150040567831919	182.05373959952828	215.17716881168812
1235	115.46461902708687	53.18612995467581	122.75212396776942	50.45884432587735	66.99005383355107
1236	132.87653476980668	66.09689362537266	60.99224428995371	63.65346323616656	166.01355853493305
1237	90.16002254956292	98.61934228873113	101.84569299324549	75.96019967597803	69.00558051057583
1238	83.11348166147789	62.24336719029419	16.502043741984007	67.65964344139314	43.13366192059204
1239	184.704419832989	44.142476800205046	190.08202900230677	62.84936877702246	225.61772983493373
1240	50.95164995301497	254.0855909000976	83.58037114115966	44.207572467858675	61.20261764413464
1241	63.796136654204645	51.97297920089439	79.33433276703612	45.81686584569979	37.94215930060621
1242	116.00696707224854	111.2788353743447	24.015867074454977	54.401160250239755	226.33098775615494
1243	58.27434276732239	49.84952314181275	104.92445528290285	75.76670301366299	104.42482504872248
1244	98.7990552138897	54.62764861016609	16.502043741984007	84.15728076936743	46.74730735817046
1245	98.7717183434253	16.264574410903663	71.87762234091907	22.84077102295042	50.72584191719254
1246	315.84538950862105	150.3834883148388	52.48218459350784	55.860241607132586	13.38175437293841
1247	103.90860583854241	79.39499211889608	30.2677328294467	32.83327560290636	51.77089530997401
1248	61.98156722690481	51.79585747963616	76.900109037761	30.10235326952498	3.475493603235778
1249	81.42131175518219	117.92746587216759	242.67580372862068	51.978096823936106	65.03335912493115
1250	64.69510770465197	30.0500388857674	169.3722175172523	39.81494367875989	49.24839911787822
1251	219.94953190466902	105.99018094630866	130.91269232150202	92.19111693447464	130.311320450016
1252	32.46338574740118	8.23515533282238	134.19607114313706	24.80392969130302	76.53788517343087
1253	85.60469828038518	238.8789687213751	24.200432841315695	15.09646563060814	6.879832286121243
1254	104.13586618206179	29.79671152967191	20.441524774261353	25.38727608999422	28.57182229996917
1255	88.42842416731236	31.5825325118693	111.1915309576303	69.91915410208824	137.8915830930109
1256	190.45945496508097	42.42377502794948	208.3885771888258	57.9483417790484	81.36726401220598
1257	52.996566553285014	68.54166197926546	144.3809769883598	46.35851548043842	80.19727608961294
1258	119.12832089385486	89.90958432036672	319.7066183121684	14.652619194791699	78.76912938854223
1259	115.62792813279249	71.49385396511477	60.67090371116048	69.99490392390994	18.68910113463735
1260	160.9525630086781	44.42848631360474	141.375487039201	31.906431012662953	69.13670021081451
1261	85.13431880094781	93.65052520800201	281.32219128970655	61.52813548531134	52.200786612419186
1262	70.39929592907568	136.2316134584523	176.73065312752854	80.34825341843205	66.41193197198794
1263	78.61354833029165	210.3357313999798	57.453109197585874	76.55186399735624	161.4248341529234
1264	49.607555830634325	141.50867756362388	347.01857943636037	40.42972241091488	216.7290649951639
1265	104.74809558384526	176.3958113819651	72.99991440441391	4.582357591746066	24.474634235209024
1266	55.23680654566556	99.46163662838612	87.13815031048381	14.963903227794244	39.02956052594793
1267	106.33237846886502	85.17784194885265	259.1279259685342	34.36521750230475	234.04495519014563
1268	23.225411816119006	95.24991749837511	95.89439766821829	29.15829411544263	93.7822770771451
1269	79.4199304006786	239.4758182813119	46.19721521348928	34.079470041658695	51.27058853076504
1270	30.390461134284934	156.76269292774683	48.887184558436935	65.8532740128078	35.59894421383462
1271	292.1691917778901	83.12085354437424	64.18575818633818	100.57701113304685	244.34784187377048
1272	97.78046412775439	90.1517147093668	41.67147661039413	37.4279241017115	42.89839766206491
1273	80.2544549673989	86.55165083890343	206.48949965411614	71.80172311314404	97.23051945936089
1274	165.76402221100426	84.8550256925565	144.91280233193203	44.02728483216269	44.5848346825812
1275	61.17631988161606	59.57949304898353	54.08270993728177	40.158614389597446	42.550100438932944
1276	181.44317468802495	21.52614192968524	197.7740005608714	67.86643452982494	177.79980500664334
1277	160.95852927876487	101.69788602509226	150.5850176791784	81.47963015382976	177.88605139494155
1278	104.80328142983842	66.75303854437809	17.933799654394083	31.951029739143017	20.698373938931056
1279	297.07829458093113	316.1865442838022	240.49322999081957	131.3832825319246	258.47623132157264
1280	187.30141868563194	39.70899431786617	432.43635203648415	58.852605298241684	107.98135024216946
1281	46.63767608061314	66.34215341408677	49.51930954508823	46.985908353882195	48.92665449570001
1282	87.63022274718183	70.23961239510126	17.933799654394083	31.52021116931489	26.835432013980196
1283	129.93413760636207	80.30039588764126	19.428002100705054	41.83831273165118	173.72384979179085
1284	56.72741195910602	68.9436477313175	178.75657572355317	38.211216680847954	218.62950364322114
1285	119.60922765467343	37.84923926389572	17.639183674832935	59.18350908032788	59.99339943382098
1286	119.97235462907337	170.775566231257	112.81282943719752	7.046993009336167	180.7327028073342
1287	96.3462099843306	23.77510109608172	288.0089807169784	61.345366057817095	154.99808318891021
1288	132.43080988535436	34.815868057239385	178.11572580922802	119.82302445666028	104.76241270825658
1289	180.43225146047462	103.83858412625206	24.711930483255017	19.14075454356673	21.685574932573267
1290	72.09967466431759	46.55362505211774	144.54126794356313	19.319333345904454	73.08136763442926
1291	123.34828096142117	126.20482404348466	250.81180754736366	103.83413052036016	208.91649256200526
1292	131.8095611345935	127.49120566761853	233.57253045605037	62.756743171364164	145.18672816465096
1293	96.107686124229	66.2057331391654	286.6341106765214	14.561980275060463	71.66206529912316
1294	334.49432021537774	242.25397103187575	131.717927970448	211.2819116088637	181.52136024910283
1295	342.6715717638732	226.97309602623096	19.546827479364946	69.70181724007347	134.15652507733344
1296	136.78719001267078	48.27519698732507	268.32216993847743	40.23935838373626	61.83352423927196
1297	68.48054840795236	50.446592586747435	29.365964368316767	52.30774064558048	140.10318299734067
1298	160.52261487932256	63.92584152055668	41.073098497264795	7.422538004925964	29.236542042878465
1299	33.18156032248288	4.181350519771029	47.03372248743863	16.644071152296394	61.337643693033044
1300	140.35401282694406	101.7819835436128	35.76118288998106	101.45745109994391	35.916868918809
1301	115.51306095009791	95.91433008586523	162.79799450709905	95.788256400456	78.64286817068238
1302	118.50478240716339	83.15635606027152	17.159848584482987	60.00184386916951	95.65465306292157
1303	36.136323520295704	25.77454487854808	52.82763758301652	16.534639267079395	30.75340289383894
1304	124.7155579636624	116.51610630770344	17.758135610142343	22.56339666323125	11.049903724216476
1305	205.13576213864593	128.39734169237389	24.711930483255017	30.842018519444537	16.88219259060445
1306	83.85293902965556	50.4996194353022	60.68204292253148	14.657847498392552	162.43454309100812
1307	27.418094402655203	96.94017041855037	124.92455102131036	36.21502329337775	238.23888228175707
1308	100.26355299815808	133.7031173536649	64.14733925918677	67.1668515009581	37.961729755444374
1309	171.57169110357592	104.13210562724294	33.34073048212998	78.96574955905929	167.36615536648443
1310	211.75113401143088	151.4538610722467	197.61853893124828	154.32465320562406	154.94626798514514
1311	170.7441414739808	61.21623491979172	145.1783387097317	68.50119978139418	66.08658714349424
1312	64.4329235623679	58.24583295725768	108.43921987615289	67.9022342005315	161.54539413946713
1313	174.19829946053613	278.33531692011263	171.5197024580524	225.88576091388003	158.30026497833765
1314	115.1014199229798	48.77118633304923	251.92305928291265	23.449728336672063	179.91582365605632
1315	118.30136328433261	50.30902337803779	316.37941931475626	14.494714233908036	13.864407731952076
1316	98.03962529223277	17.7654086647517	121.28570276395438	30.750458752691422	137.58176956504954
1317	203.53299017393186	96.66110689902418	19.88229255521044	97.34200441806814	108.33433199104316
1318	153.69216476255195	237.09876961583905	237.2432557123204	47.343144398457554	127.10874176336581
1319	161.61656592977891	146.78115955826732	159.2403862415297	10.563046051898631	109.16775265995538
1320	78.06817660067325	45.61988680680417	108.97467922820707	33.76935389810283	119.18908799168263
1321	239.61349993010595	260.1064832513687	246.48950600097263	144.56834739538954	123.70563097004724
1322	121.75994970252944	142.96876206027954	259.6633793137581	15.896629676853134	148.30904068350625
1323	75.6214750114685	61.0347366235575	62.30785760450038	105.33000972992944	102.90518016473382
1324	112.36634480175573	60.727769065029385	146.7757231021223	80.42680042897092	84.00534708738215
1325	130.51093442277644	84.75708142518292	190.8701959591252	89.63799065117958	169.63494697703325
1326	5.979250633722351	93.28110637813482	101.90857460624983	64.35708235481822	207.746281495309
1327	195.29772409928538	294.14496910828694	121.8623354078123	22.899546059852682	185.6602952378718
1328	204.67255957669744	42.23334097998915	278.93155106703875	96.30782533028473	101.81979428290208
1329	63.6342948914194	16.064943595286184	80.26119108987865	34.17168433088667	29.097169865632175
1330	68.0861868227291	241.84562185321923	13.405959190646861	25.344343637082638	22.061671427872508
1331	72.22510149702029	23.77898140511992	41.693443000542686	24.54940672116799	118.41421315288731
1332	190.1375212248731	104.31334068366415	234.77674110537973	78.24814135504305	309.343498959754
1333	280.3759753635021	15.886427363360772	31.280588788981444	10.062807256142174	23.20408017025996
1334	231.49524139226267	38.47210872065713	324.6374348641001	79.1896259410881	150.02935025761028
1335	132.10850787202486	73.69111149473916	29.453725502105318	44.33163336073536	91.5943381512857
1336	195.34502529960102	76.50258038725363	43.441909236927124	14.992413954940314	32.24603341719068
1337	105.68070751811004	132.89907851290798	43.51734333035768	64.39124645663615	60.55476624482849
1338	117.79964714062211	274.3296300268065	18.849243375533092	5.593018894261175	270.92071482617166
1339	79.75075088195315	140.6199098471129	71.42522967832046	49.817368062504556	91.56019771662905
1340	348.49995665912553	43.273446139024685	108.50631034536943	51.86969820069	112.69768032607817
1341	84.32668339541586	138.7568591372751	379.380907312495	22.9992639175055	230.0088160939859
1342	79.239345086986	253.67757193157348	13.405959190646861	23.019921009978816	35.3717744792309
1343	166.00773732411074	92.96177732846647	159.98842202257765	99.66359951781621	214.0383002063666
1344	40.16192373128872	250.9314171762847	65.63761643977126	178.77507051304602	51.51333252998418
1345	225.07610559798928	170.644428910422	345.1870567626981	136.79785713614456	60.67196679630256
1346	337.29762631940224	185.62001535421135	323.8517671745065	49.73503340064507	65.5403704683824
1347	42.0220743934438	7.520855200005723	22.26288154699186	7.303851890708509	9.346860438073746
1348	361.11717005949714	231.6579363854311	403.3857714216997	139.96140734215462	99.67290431590145
1349	113.28218486952605	287.3961285908422	36.47169735070746	21.893721062730663	49.305736624276285
1350	48.78998291515717	78.98574879222242	16.571417944768495	85.4418853326374	122.5900829504784
1351	103.81940515784659	88.06546507176161	105.40863593551126	52.5671457240196	163.0994957406805
1352	102.96696023731445	106.95219874179467	69.05439228780658	45.46404266634927	102.93188275944107
1353	114.5029644311683	220.72319823676932	37.914526127909156	31.555314195930713	17.927074632600057
1354	103.5067322241537	25.658662224949925	186.3876749458078	10.597226632982377	71.18386343893549
1355	23.00421634671702	157.85280488754154	182.16387072223952	109.67388188088032	118.65998875833803
1356	147.4544257668201	92.89191234521114	23.45684227910976	33.923798832048064	15.967317102572416
1357	168.08245361178604	14.085712179284945	30.68167910560401	31.59219794229574	22.37811837230212
1358	102.30460263336495	41.037254806376325	403.1211309959987	17.97984128226388	62.688121819193285
1359	209.36577008755918	34.28069344610392	126.80313236687711	148.8857017277182	204.97882692738142
1360	160.220084279864	64.42165569940731	21.205320622692355	26.75320443898088	20.86139614871645
1361	115.36714048055943	27.519870584316692	11.189752959250821	17.967732647830285	88.64833947362277
1362	39.785224326463606	50.24144599947502	32.29253781692028	56.6389574107966	17.452600865703054
1363	118.68329393146641	102.68268215883354	214.84683023360103	58.46989514010875	38.64995275102222
1364	549.8226130653528	101.99002050685891	81.98723821654927	109.01607319675608	130.68359335593055
1365	207.21776213199766	73.32354484022026	42.94915608830411	40.794319999105916	164.66734657970915
1366	106.89778153175646	85.71184260247117	142.03375075418518	164.82950698427956	119.03427335705703
1367	129.68829824914346	119.30119111073222	137.07582995316363	21.01147038684782	131.9391511482202
1368	121.20724922885182	181.25146446951806	141.45702715098852	43.12367069572906	92.08194974202185
1369	120.1340133667503	32.33524594762137	152.01729671042537	49.337238638325495	51.720955627062445
1370	88.73329542671767	93.47113766644844	409.4080357205076	46.98183301082069	146.52856859392494
1371	170.33837765703896	120.07834559999255	165.9542542815946	63.41944425350815	352.8208174205744
1372	207.00472127959748	42.77864493943661	18.59258932770545	16.84967219998865	16.62066688572198
1373	49.1976338941837	47.8656293099577	285.5655342152919	31.390491080864784	66.00508941910186
1374	125.76402887010897	26.197069554571755	11.189752959250821	15.807375111325607	97.08318395862358
1375	189.9499322475906	40.29982999666388	437.73360856857346	14.429806463539117	50.551934344280895
1376	59.34662664993321	220.74100400883856	12.238986299711723	7.357585454529436	8.325486214217461
1377	159.14063468412465	125.76014792901965	41.90543309495771	44.33585180333127	6.377992413874864
1378	152.97671890153387	83.59996052426223	10.649420465452568	79.00128955030007	96.9942060490217
1379	149.8710843323198	90.19391341216746	84.22669991249458	85.11646549501604	222.0566375929174
1380	167.8160987397092	67.8093305717276	30.63282489460172	35.866426313994126	15.271041182612292
1381	66.06622067226198	74.66879771234194	60.453572894478356	77.51481240755295	103.99485949503274
1382	163.07392807578532	94.23266264014805	10.649420465452568	88.93501094892467	90.79941476641702
1383	184.37541152132306	17.959167048078566	84.09874808868577	50.270694248193074	115.93506358586451
1384	174.47585730789575	196.99455990517268	20.27677522500535	54.194940850318595	215.0372775474426
1385	245.17758593521458	78.23842956995153	50.6271595435421	24.49225758811742	149.98813480497512
1386	183.47112876507853	10.584748261151661	88.65289737035222	5.032135500492062	69.45022897593334
1387	76.1042320849199	27.394102425280657	108.84080514968227	39.810591527688004	61.047926039150916
1388	180.80095573780335	227.0361643900559	143.77048545492764	23.581732391187465	38.477687414155426
1389	74.95544656478648	202.65711053269976	17.62234888361314	24.003837914365707	25.959563281789816
1390	90.26033218711484	161.28110265697364	57.5112114632419	44.605501761032976	52.04128328563416
1391	262.8256784153654	103.92697024612465	117.55602635148314	70.58475437407732	2.6506232410470947
1392	80.35760091402805	118.35150164613262	311.28614544549436	111.72698355258575	176.8183162160043
1393	103.5653516601835	52.84152536035173	172.61175129382966	12.220703615173653	108.4399799514071
1394	190.0928200876624	24.494208780261857	18.59258932770545	29.028895456120253	11.26385612198192
1395	74.08024939464171	112.42110440200194	252.78260156782054	45.9938066708464	126.80595995497427
1396	109.3650434223766	79.93680107521	214.03539426391885	51.13542882230543	46.99850997186182
1397	176.05961786903165	63.38265207656613	153.33939515999216	57.00342981158611	184.27106288150213
1398	215.23929727952512	270.89992893988324	51.67865246625089	70.25582133979294	42.77822265613853
1399	92.2141546476614	43.66125752286325	294.36570538468357	22.615374040127072	133.19941126146313
1400	123.39087852325422	105.65056559839604	130.21367311479293	51.563370095049855	130.26306152749845
1401	159.38136112458628	105.29220937979743	52.09251507609442	71.93594106779705	23.03834753521442
1402	109.9607793765515	56.40614493827863	27.938175406601786	35.86580439422406	19.39836119975933
1403	29.092805152571792	208.91147859773665	206.50911372950281	76.50482212401738	31.74617425892646
1404	157.79474876958932	49.18055073023679	274.8554908868777	47.5732323547184	263.4528369787737
1405	121.70740837173173	63.92607961853681	306.0443901077598	133.87035811325848	85.59452243998162
1406	144.2191358236688	72.75442984291458	20.06737955713299	81.83038064740634	76.36136866418502
1407	186.7943482550772	22.263065316820715	21.19077800047995	73.90423697377425	184.5768342205096
1408	121.09907051063621	144.06212081362787	109.74192472741308	41.684515713274685	83.7554894313662
1409	277.9462517299127	46.12913052225522	189.67101375825197	70.2905653720488	54.31157090914551
1410	57.384025046753266	219.97634739741144	12.238986299711723	19.58359937554772	11.86496543548089
1411	125.158738030362	78.21560137115588	25.71933409165494	16.986467872966752	16.476685271658102
1412	203.24432530287842	103.24767348875743	11.690310543167923	94.35423090696658	36.75338957848395
1413	193.90703848802218	93.22230001781533	11.690310543167923	86.83511541323215	30.60582796335145
1414	256.91395221537897	44.31757195504373	195.7590746670091	89.5097789217107	78.13350588461579
1415	195.02037721438012	29.80804090120926	224.94933003073368	9.435374089978334	207.24396936134724
1416	153.82841080871037	40.2008656275722	22.103634469842923	37.85204745553811	76.30731824829674
1417	415.41955119935886	284.6832656964194	111.92948233103098	116.34619577415569	259.2418937924006
1418	83.10791693661889	104.16829637600468	333.8794589642887	109.1475230216829	131.29143512446743
1419	207.2115421114473	271.5063847024672	343.12983212707786	70.00746213103515	12.96326420590394
1420	70.55562447905824	31.402058032193153	77.35637959641025	40.54906138734325	85.75207101083743
1421	130.5151038655532	22.75007889283303	20.891793993681205	5.846872403313994	37.86153870121348
1422	81.85062573286369	206.75454164473064	42.86069260928089	48.3943540511527	24.03508641607765
1423	344.34850990058305	36.31940839646939	23.05177549859653	75.88562450149202	31.42045115806841
1424	210.6101978205837	164.05570401893584	319.6734034259664	140.43865800625431	138.95911499139117
1425	172.56890718045977	37.20299211499972	22.750333558246787	30.918924893543288	107.97981499201241
1426	190.560855196532	54.873736677638945	136.92693293657408	96.84518862379247	95.56277961265917
1427	116.52830384208583	76.45076518701866	50.489389796824284	13.050507657638086	98.92069690167318
1428	100.2400323569085	50.17656447058041	41.67147661039413	8.535827526520203	54.333566318004635
1429	60.896623409477975	83.06896350475252	255.02504702955503	21.902389382086405	93.29217254742309
1430	75.15726939439901	99.51770981413505	244.0040977399718	42.680052882611335	108.24148469694701
1431	303.00719252003256	220.67824154525047	181.0705152955594	144.00013234874154	176.06068215262835
1432	214.22198826674634	52.08900024509208	108.83284359442527	91.03424903337377	90.74130552062765
1433	64.5950712632655	65.3867170289537	141.11234489579047	108.85741996953355	186.35734812489125
1434	370.05171549976313	63.64156717923094	391.6218185222521	58.149625586422005	25.284339517962877
1435	81.96811605099995	114.94221345033046	230.61824421899146	54.813918196492374	281.163906229334
1436	213.76790421662685	41.067619573593575	75.87671348987392	135.8825115524466	40.18309915274743
1437	121.65381070152766	29.97650294413552	140.3111519457793	12.852895186410397	58.56095084601392
1438	268.7885140079534	42.052749977500476	253.2111272397766	64.7475061415047	17.17770406211794
1439	176.27417194375926	82.97890213459618	106.52171383712725	30.625841526225088	60.63616702081821
1440	56.9252767831727	41.30522611125089	151.70306651084528	115.59406000999674	123.11630903059272
1441	213.8658495962718	134.20707702680352	60.980665832517744	106.16958880233219	136.0176650523704
1442	138.69300636751223	117.7498484487024	666.2097221409502	102.51442062537946	83.77686227466323
1443	139.4899603399633	149.47019498087928	16.47610917243249	80.627750414872	260.8429431969073
1444	156.9552059538816	89.42145403453463	158.1574595069125	115.6845381577608	35.620960742774486
1445	274.0537085694409	132.42425400298953	17.46269740851195	37.94465607422295	236.70795309793553
1446	61.31741397309296	156.51477508755914	119.73884114813494	101.46453876879093	51.797844188707856
1447	232.1095139735784	74.91316791493189	17.918839055330018	69.66422557052378	135.90022954633693
1448	33.81819558959039	80.60743588301894	85.70519393885603	68.85080106957626	211.5965012785715
1449	92.34141756006984	73.51437561724781	49.51930954508823	67.21981197069832	79.9651532573635
1450	178.92802137078763	127.16549256775598	34.33981197921121	44.05355904411271	144.8225598880888
1451	220.14628287631342	44.78663359050735	20.547091197917933	23.598813757744374	184.51918911065843
1452	91.85511425484434	264.06477214490286	15.17913160813072	29.190340153070384	28.20086474885137
1453	209.18242821245207	234.30457881665365	204.27372341520427	59.48818185587435	273.3502866845017
1454	152.1997702036663	218.85762980676225	167.04989084367517	122.56162066730231	121.34979998458518
1455	254.64340540452963	360.6297048225461	59.30720224628077	83.2554033834165	120.89651559710275
1456	106.24080275278263	260.7900924509147	15.17913160813072	32.27160890524375	22.727878756679434
1457	152.54653935941067	115.98450234904769	218.7545750515576	92.686727076862	326.15082838160004
1458	88.35822712146746	143.5300981577961	162.59578841832575	92.21895453269767	75.27389968072951
1459	181.11763157148576	111.50681061749957	512.5466274431476	70.90195249981578	64.3321099963845
1460	105.9318491866174	27.37126317059584	34.675718227723266	34.92387372810693	68.39427257255585
1461	129.6398406991801	126.56373379329656	184.36607859864927	63.02860991698875	52.347121655635306
1462	440.98262892027566	116.49801081076576	123.5526447948596	114.10463838385158	73.14705400381864
1463	152.0182311800862	55.938675033758805	404.15575530605116	46.449385835428714	128.40378198505482
1464	129.2528036318907	206.98033000719585	14.301857268826684	115.27566348505198	53.51963773733111
1465	79.31552938292693	31.436728496450936	62.171014274090304	24.220756595301232	81.68921344947655
1466	77.69991347554813	113.25491836006665	326.10739787722747	36.61554025599684	31.619993574997153
1467	19.985358791876592	63.62169826012155	161.13695624406753	23.926068238074716	102.45560442897329
1468	92.63838741529612	62.82501551502308	274.3665717357622	46.03898842503162	106.0837053310907
1469	36.6422062058873	35.03373204472292	22.181834182506083	26.514217377560502	41.10664751261726
1470	136.74731661658726	154.77784106333993	139.76863822780726	44.021837710783615	26.644528458185054
1471	197.9174889006015	47.016859277337225	10.846193945145142	51.22783706426812	39.26114744074933
1472	161.77937274246767	168.04123010380823	159.8014692752214	53.84937262776201	121.44926719962709
1473	101.86730787573056	26.148153457945245	77.9609004348497	4.6094334485502415	201.5098852118212
1474	76.59298579917623	77.5600245201383	148.18874741845346	27.450986706174664	107.87133026069492
1475	104.1906370938974	62.95918683681771	407.60383200524063	66.82413049568177	161.76080809718675
1476	109.99139760799483	89.12346631799706	200.53438571964918	68.56122041966997	209.85766378191707
1477	152.15728047402536	15.453181283074956	198.01841720506374	26.95637435123764	67.38582562330213
1478	219.60718388992754	56.07162867363724	15.614265844142738	28.182158782444542	69.22024568961076
1479	356.65925841674135	330.36140225702337	148.06850086577805	17.044202558372454	285.6300490452686
1480	22.239954019951803	78.39655064857746	44.74854404062889	31.96231297694492	99.56601378902923
1481	108.16007260960619	128.8933466701304	148.43292822934964	43.92299767643408	165.74012555474485
1482	72.44876719308515	62.71079016991694	66.94855596738562	16.561583295680567	97.82484774422927
1483	281.73757450897057	218.68552249080858	168.5065855216533	188.53652496267864	112.06084781754252
1484	104.31907608395392	126.01450883497569	277.2411845519595	134.69055937016248	11.443915230408745
1485	33.582934532605826	90.40244502246628	183.54586152368216	41.276387785253604	100.3096969830828
1486	301.31263956677174	51.16108814027772	203.3116897487121	58.941508766644894	29.52270901001531
1487	172.14539016370512	145.79284111626316	331.35233450683563	62.39028272527733	106.45790242346183
1488	50.71789858438938	17.783725559493732	64.42678024561978	15.26815415733252	46.75734257282653
1489	132.57067655951397	166.32592109162522	168.95532683470003	41.23938850548878	37.60289939090521
1490	165.69681341299153	80.02877528525116	94.20410406806384	92.79080996883717	26.40088269463095
1491	169.02370471726047	59.04634472340614	40.71577992003924	43.35873908598995	13.786684240727196
1492	138.8129195782788	189.1419606794665	184.08878626531737	88.88058664439033	253.60533421559282
1493	89.20907115913266	106.95575362570533	238.27459407327953	28.091579535873603	125.29976367486708
1494	114.68075280572113	61.60757305113533	239.8554895844351	35.971313067075144	151.94688220225623
1495	409.69977100655484	397.70123681194315	284.22627165972347	53.946370550189286	146.9796401086757
1496	394.5910667255091	139.60926204222136	225.27312287291625	176.76368731604478	168.1610690087259
1497	293.6379799407808	58.314284744017044	352.62798967145454	38.1448680700695	123.86708925857425
1498	162.37424976859796	163.9921003160349	24.176187713702177	82.71039585517367	177.48860282305475
1499	263.31649734501605	119.80540302810455	72.92241506824061	90.6228778038157	104.9558128749904
1500	67.52520066774868	163.2159869759731	284.51565101091717	24.40890601795099	132.73765733599802
1501	160.81237418165745	150.51922611350875	24.176187713702177	69.82243419922341	172.83094002155792
1502	324.57008110696495	24.313533829623385	187.72814802049294	15.714257540615638	97.36252115425471
1503	157.31847575450476	84.93262683848046	271.25832028614883	13.533749814194259	80.95538325750265
1504	187.02486662332802	173.85246537802556	76.68324065252234	165.93369416723462	94.55391337961846
1505	54.934990210375595	70.05249507362346	110.88410088346909	42.88087676674949	62.81562407206886
1506	376.7391386839613	93.36152406653069	112.42353908004421	83.85101712269068	198.16293143219
1507	51.66102949994455	75.47629220367448	162.57404112482487	25.448960930198265	23.801050832934944
1508	160.13664402383642	93.54639970579986	454.4859229642551	40.57313648553226	105.02481594655255
1509	14.836585956240542	266.4066358421418	76.87541483945489	99.00791521894084	70.76511278259781
1510	288.1020316280403	162.2414925318314	17.023536657330823	36.95531678101285	133.79237387553513
1511	352.653991740665	202.00397933213006	132.36063688197024	29.866663324265065	36.36304101630012
1512	38.39493037028109	105.3084346541233	223.08145525581963	65.52286718594951	91.33032411875968
1513	116.03991019233982	262.5325774113958	54.80611122332158	13.20889210446665	67.29435364955646
1514	51.0830301314167	75.18301167651491	286.29695393297294	86.83779431072598	26.327444585050525
1515	206.9430605049994	54.200112684421306	76.35224038504964	47.88891480023027	65.03968099397407
1516	63.89502427573892	41.37685811921179	341.98033739196137	89.14526376514802	28.875192616798707
1517	82.74697261931178	88.20610058937454	81.92721623440048	37.62767855719398	29.90417849582245
1518	161.76761379178222	65.47439849449044	288.608959137187	109.29607092102815	117.75151862847775
1519	130.0056577331658	34.16542587508357	97.43956571864298	23.937084782039538	209.56840874055212
1520	248.5570408559968	56.41671445366523	212.72682145486922	46.93381930776077	167.6336294025308
1521	89.83862799598063	42.36156167268427	137.77191198297754	30.24161987245005	115.90024888256298
1522	21.52868300418145	36.804547368922364	112.50270565594067	96.45656228688189	247.28371095487321
1523	101.02287297868817	13.311842208156373	310.6483383345481	9.080774442608904	121.64591627623918
1524	89.85988662831438	154.32871181882032	236.56458561934093	30.941116522362126	99.89463040314092
1525	36.61860442385732	105.86861592291108	37.46972415729895	28.283355887394105	10.133673261495654
1526	81.31477520491572	36.045402083380054	96.51641081579182	43.856941180078344	44.91283281958379
1527	119.99599380163649	14.33409814494467	135.7352702823876	19.93085773281773	47.740859350133796
1528	126.9629917590071	169.26583963988168	173.43632163257496	73.04882676724885	117.79692028857917
1529	426.16781798112606	212.3168677239255	263.8868017841813	110.30566170653528	54.49013650514079
1530	117.28873378052292	127.8793393589265	234.90965997053664	37.5174349626674	103.45381693226211
1531	110.46191585395383	131.39046247174883	289.2245169107401	161.47770466161327	212.44701735660075
1532	229.2544702324952	69.96591882740682	132.36063688197024	55.259024733097895	96.32229712956604
1533	72.6134480991547	137.2711239316343	246.94921562964652	59.38913444529338	158.510811373823
1534	78.42756304165852	248.70483730690387	42.27396394891425	38.66714183471563	8.321645653171801
1535	104.42245272725324	61.64000614372931	45.42190726022851	54.86918758813576	109.74107795546031
1536	74.95413188882272	114.92346618505105	25.02788148614601	41.380240439836044	34.08039064147644
1537	242.61281517755592	80.1284140872676	156.61094296783796	117.33301232756428	80.57512632733514
1538	15.666111716458587	68.33864241964432	128.7382871762826	35.288670870212634	93.8828284685874
1539	56.22810473386855	60.948812301367	327.1099215666708	42.47482635839757	70.80460132474515
1540	182.90679167187113	49.135564158368354	87.71264009631687	53.618184685831224	110.19140735780248
1541	175.8324563003049	232.79898136086473	179.1297038619337	75.86214321754672	92.91054670994788
1542	160.22187803610348	114.52048479100837	222.32976104844278	91.50627800504815	126.01765979654171
1543	242.3269008148301	195.059337488882	94.65951406518978	89.96999155548012	133.93512652880173
1544	70.00301910429164	30.22197566523988	136.1680841842946	71.92628032246205	47.292942010877155
1545	351.0532983379102	176.96325129690152	121.36590410087446	149.87066445590054	92.81231356515366
1546	118.88645493183724	102.12232175791347	189.82633640879436	128.2835531829487	226.3690164197579
1547	83.85890673269787	17.53307595493176	40.180172835149676	11.157978682595248	108.84809306502159
1548	284.26304450253224	236.10276228481638	214.88438127864222	43.42469829483068	67.6629094676467
1549	199.91438509471462	75.2950408072538	190.08340013038213	22.24022708529893	16.7582841571154
1550	283.7873998319433	62.802930514789054	62.43304229647448	72.60734629808609	112.10330205013373
1551	150.78643818996653	111.34209650542616	159.20479585334445	83.14012295249306	122.8099507851087
1552	130.99062273082072	167.88854516801558	200.95577216475522	80.21512528103749	100.11252648692233
1553	300.0111278504623	192.4265086004478	12.690196685589443	178.84192109026847	159.88967009786438
1554	102.66210627696908	42.75406454517935	50.24401504782655	70.1314212422685	80.29855190529567
1555	49.5062957767313	28.589209691185967	22.062185398700883	12.308409694020662	63.231481208314456
1556	62.51836461149867	118.1491921170026	147.54486565442204	126.78231116779986	12.975615887734024
1557	67.00885964645394	157.2054277817654	150.65691364983275	40.74755121842111	43.19748864821536
1558	174.72398696935414	113.82413456296862	124.37453755815116	76.72257075536356	246.31535781793787
1559	108.96101446895024	20.817749552765072	325.7197261218513	14.052181137042462	26.35603019146877
1560	98.33146764849606	82.29427127691869	134.81191043079332	16.233644000898646	219.50374612240125
1561	298.69549857631097	161.2654978793493	96.3107405395999	37.96229127808319	93.2020649366057
1562	80.29517839713743	20.508987526791383	38.595362332290534	27.738559667245344	69.43081548398418
1563	120.73385764952005	70.45466920366354	24.93929894252011	53.65643971697905	55.79287590025005
1564	107.04670752959208	112.67057795949141	196.27316384618507	69.10934375794145	183.27863812418911
1565	178.23409648909285	56.68259453288758	20.715121962786526	23.58143850797665	19.308214823288214
1566	216.68527885995275	90.41140651139193	151.13396377420767	60.38507728904635	216.24057255299732
1567	249.92199944567287	63.89319120884984	175.78929413017772	40.81575063521528	60.0778081560647
1568	178.81788419679438	67.46340751786772	24.58260794447615	25.86362251825171	17.571503337231405
1569	166.45095946109046	137.86866459336514	87.67211622505131	13.97230733681639	46.537148516175776
1570	91.39369738862348	87.93286936157693	105.64131231808005	59.788002601917995	53.22704386300986
1571	158.14491403803575	41.82338761301629	54.28290133251165	3.2669985862053976	35.51530406049997
1572	96.06090338328843	83.70950230993815	92.07908225164749	170.7291690748058	293.987700380226
1573	29.412960117954647	191.50244752599707	24.934571670271033	83.03120745685422	10.056470497990492
1574	19.085245938913864	42.13485611525825	26.27455400402358	43.67535711883771	21.54957613428586
1575	120.09812962142057	27.202882067774986	20.701770666197138	13.025717459630958	60.10182105588568
1576	43.9455633673395	40.0492348453805	134.2882015780569	29.236611195624256	61.86598155256178
1577	241.7826292312449	120.90343594523796	137.07582995316363	60.73468816748595	52.679941958871204
1578	89.12928299423625	72.06752601426422	14.913313177916802	79.81477038470837	29.310959179689895
1579	156.4499701369767	67.22507267951937	201.10382061738227	13.144421694612168	77.29447849091088
1580	363.36290927399233	252.00202396881875	464.47256878603025	72.9646320365474	311.2258125497423
1581	110.45750038027653	83.46500901636888	33.52102525149153	39.473191447076815	36.06830178700999
1582	259.1678755197411	113.75214694166388	61.511274219277084	54.76995795899722	113.07165815841132
1583	97.11727493573109	176.16205388540965	213.57440711440026	75.28424752911721	127.64579742482604
1584	85.89264605376972	91.51270510323963	119.70285501413555	67.05820817537109	42.161646085450286
1585	178.18430058160254	102.26822744253604	10.615002764550098	26.374712178616903	107.76118712090653
1586	185.09747783688115	38.88730880312634	249.385511969336	29.890743257375394	186.5060772889996
1587	165.36721116780964	35.429966147608766	102.57886110086706	10.670629559921856	39.15750263764765
1588	117.6747687326772	112.27166022508648	26.15565874714438	32.23121746683689	21.597094220282635
1589	205.9260819414454	185.56164978182042	154.6737219637301	89.39681642398214	25.806653263473216
1590	249.7700854712459	73.49775949942864	32.297591069979894	30.219289528291803	139.49721944081887
1591	105.96550270354079	61.50965867529719	230.11897256677202	3.3492472016300847	213.0409775569919
1592	152.11078487736194	22.551483592691753	126.38466214183994	27.86114876278579	99.50074967145054
1593	76.44686280843678	84.9850293607886	14.913313177916802	71.11109903785815	17.935860695181404
1594	87.99496792364216	272.7380715339582	285.8646604255241	80.45652108610166	121.16650441686654
1595	279.9014321538955	174.94225282744253	35.4981553578982	74.73613505810192	174.0479840730357
1596	113.54273142090825	185.04269761872962	153.31418180417998	75.42154290327885	74.94582770544403
1597	64.1900027194827	58.6096628457112	391.24301082718165	54.92148996492212	143.15789081171934
1598	65.70073626844543	6.186721906963458	21.386729808787095	60.41624933909835	82.42935929437787
1599	53.07990115262151	159.19437106355335	379.6391029187665	143.34780890683294	135.10601601296935
1600	536.2516361665107	112.43314697931767	184.24245840137718	33.72315600919794	56.86969371817148
1601	139.79709635544674	174.47471614737486	52.35752515220211	62.029205457686736	57.148845078220205
1602	392.2269026676645	86.07322308038263	35.32077928558231	86.43070519165488	113.35399422155994
1603	89.241777484723	96.39148940194863	178.7040000361107	36.21798028531224	246.17422822234894
1604	189.29300323065965	45.1918617586308	159.0762305016222	40.761926742776126	88.37837027337693
1605	298.1905214999745	193.55698551234207	243.82995639982272	197.8206225036817	295.589903217954
1606	28.084974842790334	15.858507886210926	27.80038539770273	30.00696260400272	39.39078509288003
1607	151.83041555041652	152.0783191108621	149.13815906977885	144.3860181559216	161.55319759955293
1608	167.96120663475867	81.9026926047502	32.27890966301686	159.8003761965032	95.39583103179652
1609	49.470058296143044	81.92191309021263	90.66263101048393	45.73356984807647	30.02395476174345
1610	411.84675373939007	64.75852173803315	304.1641240603286	25.483213397039677	66.3190755936605
1611	165.87522565054476	160.3975669105526	89.94781006654138	92.41827617742308	109.74683905635428
1612	222.01827683691673	54.4542953212202	28.378856514495304	32.149849509544026	7.7904415153382836
1613	64.22145533002994	123.12901251591572	169.58176270803432	51.198222470720374	92.81420617381684
1614	68.77597387547145	10.14737668267218	53.263675420146285	47.297345373652114	74.64849279252924
1615	204.1601796060328	112.09312280118388	69.81886933179675	120.87827256357572	40.784406494521306
1616	219.58252006273992	114.84741394841564	322.2814812623785	22.806378021257263	125.65309681003961
1617	186.4569936466217	90.0500756720395	21.863328708408382	90.13051898369667	252.9891922040748
1618	153.9087608140342	79.57241507792136	181.95370527857116	74.66361223583799	61.76617591201124
1619	94.89488413922597	12.524914174347385	20.4606391969473	10.318966404513134	58.21401246514077
1620	147.47954892121857	170.4819896056684	39.01816624808605	105.79818697279144	104.44351284905741
1621	93.03012140657519	66.85851063161797	284.115497636638	95.81219331078862	46.59401857847485
1622	89.05280683405535	180.45759557824073	63.43316997163591	40.580120782315205	28.68942141279563
1623	320.2008028619578	83.11838572868567	21.68806461181922	45.66149028389557	16.34704533282028
1624	213.34190361371677	165.14020818866527	48.76108209875378	2.227634747301005	136.21432504032535
1625	110.55479936538136	19.677919993696495	190.28720939978396	29.379132698402646	196.36210927048356
1626	180.11098894296455	140.48537360790948	114.33321103310972	222.4336848841528	45.39153280745597
1627	147.49541914987236	113.588476977424	97.72063551335029	30.39735130265532	117.79787008176667
1628	231.63517703463816	122.85218457960545	18.776940687633704	97.34403215248034	62.98390888409763
1629	82.55786140573723	96.81356300671753	42.75593463238832	75.85153737933621	13.687875681559506
1630	286.71073095265933	43.31959200398362	81.40548645950105	133.10061608450653	98.83907084887804
1631	157.98774971129214	77.98373096699225	16.004585562681815	78.45294499409866	104.09424729516175
1632	240.34376606230038	109.41774415887218	18.776940687633704	106.8586776672716	81.34603671106929
1633	117.00465018657678	81.20917891689612	386.2575704382054	11.441985037852712	122.50179990107863
1634	300.1410582479368	273.00821171102456	120.69646853169205	112.92495727132885	229.4725993302551
1635	55.02738686930411	42.404170525769224	77.3885296900509	55.21306953507794	131.36067994214739
1636	440.7307435068431	22.552510763321592	72.7531790022377	49.82100912094316	33.18981350811006
1637	69.93317307901461	181.02792809979823	185.66216722352124	164.40211646070446	195.27397155139263
1638	26.94275729041399	12.189884206896268	21.881946790377544	18.26130388900427	31.736262916593265
1639	332.10601074697155	118.06321561807503	384.71278230092986	104.7126358874704	134.4178747574938
1640	91.19652399248432	43.83688098393194	246.6563425773158	6.216953650728989	112.46932139546975
1641	185.39647893267758	21.03542863391426	260.40663649954814	19.266895756574968	177.4585617480749
1642	181.6144481305807	190.81864704885095	20.649767991210467	39.99806208684522	184.605931014628
1643	255.7489791954155	154.36030193583034	232.27103252461083	147.0256053396424	206.61527793798933
1644	227.58279186823643	117.23315705636917	133.8866062778749	46.96357598045607	71.06994871692409
1645	171.04330293133705	34.939308297134716	79.48210480051789	27.09613920630936	35.14719501443625
1646	296.6035474180525	56.920911296484576	32.01900537684245	137.3441478042136	35.02695059616818
1647	177.29228957440705	50.49366886752363	204.31578792751588	64.76069090377456	105.45846629551997
1648	32.859949184013914	62.76205535226691	26.971368938777296	10.289525930385244	65.79815523292172
1649	98.8374577176877	28.101533450169168	33.26107901799649	4.0750501009429705	128.00426791943627
1650	35.252643242611185	227.79466820355782	16.35250917365326	47.061476454426675	13.798564941315357
1651	56.28940395699045	211.60147864396586	154.44923160568072	68.9438212480368	262.1384240798339
1652	146.46419803748182	56.500743354701	21.427525994366633	72.03426732427639	75.21704860358963
1653	225.92311453497373	33.9494399393935	282.2268812849627	28.650856633719474	36.22082129176599
1654	40.46697151665236	60.32901644498878	20.289480481930127	9.113674765216018	58.0424529946822
1655	173.31305224361265	98.75775133566648	93.8525831896914	33.937709916591395	127.46870370365096
1656	247.1029832648301	195.5163659174936	199.20448758880607	95.61961279759765	150.41003224261624
1657	123.34370973256325	179.4548780104061	30.64075671862624	96.50480805905799	68.45787058708885
1658	240.76673171072312	360.510635711134	302.42713948631655	43.16565258842972	160.30186986945154
1659	145.54872694490737	142.09146143838583	89.35022124277484	54.69483725890699	169.05043469034365
1660	163.048785251747	131.2017092267792	186.44422328078548	50.79748914025281	108.9529738168722
1661	224.09231942331547	24.965071047860004	61.07744151055274	14.194458217245057	71.79457925108548
1662	170.5483409558217	109.58352264465302	240.33866895801182	119.77823621390455	220.65161114970405
1663	74.1665360140632	34.507373854526726	25.738536806237466	22.737208721356666	28.978152118605585
1664	66.00068748000471	27.61538542785709	263.0291026733533	23.808620667540158	85.96560974930796
1665	148.8903858039977	70.1926513303298	201.16261849153074	65.67486816671824	92.24123938502849
1666	178.31987532462838	151.42846796335556	31.64004779807241	100.7313212835234	24.37085340393287
1667	136.19819028439093	34.129745879994594	20.366357760836443	46.40477691264661	97.85611110934929
1668	54.51989970745845	64.66424950608003	94.15335340883979	56.95516265028792	52.72093596841758
1669	143.1439109202729	165.35273432470728	128.03711603388837	97.74595450300795	241.00269744281522
1670	181.28348704672302	138.96083900712821	448.11106943267504	82.4138252557921	145.42410370063757
1671	117.0028211465433	29.102584136849135	247.52111655424227	18.148094459736846	58.18073211219783
1672	141.61597422620224	22.61812946683729	23.772295314843554	101.55975749377114	46.86088084885584
1673	70.88232728465582	160.28855710657152	230.27473487495	67.38829518002743	109.04901490883762
1674	15.988853505861037	43.01790911301439	93.31748578088579	8.717633794617138	114.27134630800393
1675	68.14243758427459	31.452039158853612	20.262350601690386	19.376287232984538	38.401592683048804
1676	118.74458133983347	154.93740937359965	108.50916896699766	45.744470522725926	112.02015014737131
1677	123.9226027253182	111.82906459804308	133.85825845166553	59.07281039228472	62.853313126256644
1678	66.04812673587801	15.444162637592756	67.5671116669198	30.743727129489358	18.742236755484463
1679	166.80711006726943	171.42140892687985	235.02343243588567	79.19488948555887	199.5447340600931
1680	159.9824009276251	106.56543768360129	264.9315300296068	28.31150693183395	89.4408517312114
1681	268.9659616142535	175.96730366354473	24.82446492551029	49.00579052400657	43.11261870073948
1682	247.49895343751908	72.0840430899133	18.914158199655922	54.10263494537236	110.69006413613606
1683	105.13868152615316	230.29162605754158	123.68240490905784	181.47031234402377	107.04520618194177
1684	397.1280312679113	157.72115322131623	177.11348259953667	61.50719881956862	246.33936961623965
1685	122.18460387092844	143.97574750332302	17.971515582010692	28.15881783041407	34.25175750010068
1686	138.08953341322163	127.36236311919876	17.971515582010692	30.154015714267462	42.22923084336335
1687	33.86195291194804	65.33569794952695	181.95370527857116	43.30103690863859	85.19139827952299
1688	227.25949968388858	5.658094326733806	240.30314391615914	12.041829201592451	148.85263939036824
1689	209.05921988658184	97.33485631099619	123.30075322003879	95.66494991565355	152.81426770020607
1690	205.2289874046017	96.80255860028959	84.09793312898589	18.77585060844266	164.5432141249684
1691	70.85246066475727	60.48244858563567	44.58773829484963	24.066802197582838	52.368275067262886
1692	207.6859113165826	108.69995712658441	22.556683834192096	21.882055572525665	55.77600161868349
1693	360.5276092242305	2.314729183167277	349.7636960601615	36.21446622672926	311.90373547106753
1694	147.98355304987984	62.99734600471432	256.0800733506712	52.350339195806704	121.79359542219065
1695	56.09823615961314	51.390413148744315	99.02394145890005	58.774549444070736	160.66525251048472
1696	236.34520870587298	138.7719951619755	71.96624685250131	207.68117109235962	49.629968812415036
1697	265.3870906654009	71.41874976070929	17.591704823958402	28.78930763336953	78.94610698588968
1698	141.1212892407717	114.97684497750599	283.72686670589917	32.06880896292816	113.37325595914834
1699	78.57383960591629	24.442417362241603	409.9540873476721	36.303814110163586	131.21768158243532
1700	322.39893781425485	52.136152140193005	85.62415325553613	36.67026074452279	150.80070895324326
1701	240.58270389733087	118.99393545453178	55.07443031851031	100.36009445775902	260.8305970492259
1702	207.50229799767618	92.97073330342491	109.8822737055756	26.847535475957798	129.06359454930845
1703	133.97958719579728	66.87145672974899	37.46537530128404	65.49581724017384	126.1337491527287
1704	7.187984019028736	62.0584443794624	27.10081958164864	31.98396930893861	30.57344218143075
1705	63.21792561271221	140.11303071789263	30.602281512806567	106.83647544711457	16.215951784744437
1706	201.6015734368942	69.35800980102853	19.092584827290096	37.007775443382464	180.405495479981
1707	86.10449940336964	19.630978590854056	262.14454219301786	17.175958927043247	76.35840754855244
1708	110.39216371450608	121.04798284959007	19.131852617714593	13.713074233446784	17.428000019207442
1709	155.41963063329314	24.632737783602405	141.04861189910707	105.32534523795749	176.0772893061361
1710	93.26547971801384	109.63539832808945	224.54051105510763	26.91472581729772	103.39325550152256
1711	83.10776245824844	84.03550117608783	139.29963362481982	88.07482061570865	73.94451411844486
1712	209.83264703413656	162.66406292212488	126.99211901143954	24.888290458629836	112.29693600966236
1713	116.76697725615347	51.02680358390557	183.96447909649402	7.839798254803844	135.76281750832166
1714	111.51949081786282	50.32785065370981	148.7480901130713	52.36456810388393	255.42037380778694
1715	172.44625603296697	160.17438379856574	219.63814986001836	31.07785133789847	119.88789284022974
1716	99.49093283740942	171.2197110197331	214.06812496173686	14.210492563858253	120.49616240092806
1717	61.61135165289216	59.63459713390782	357.1641466624734	81.60050003141646	143.85075443243684
1718	194.0292349446704	102.33316634803427	52.58858076090791	83.75527402299069	5.210727395736202
1719	135.45774041551323	90.9195934375848	275.3653936593649	64.38750225253018	191.23306267231408
1720	371.44549226386437	359.4517013564726	146.19498440427367	61.37555913417982	70.1499793837742
1721	66.27494336690249	46.331609863135185	161.60670394777642	23.474151030475255	62.88632461156109
1722	77.62604574829008	42.55118288218145	19.3843038554887	10.133161857894171	13.610631803693138
1723	70.81544190883892	112.49097572583757	182.13936510686867	65.8478825905784	41.83242888568425
1724	197.2792093868455	13.290659580324752	311.1002488304818	1.8045564413991912	90.18163578163227
1725	251.2141213074271	137.37504181935	174.00045482532207	14.978342315670004	235.17151535013775
1726	124.38545950706303	96.61310594003218	18.555268808996328	20.622139200575216	12.794546807489244
1727	85.22772131525528	97.5148488793021	155.89569987103957	38.68846314052526	105.67446503207127
1728	139.960291736166	108.70659114964181	18.555268808996328	5.902073589531903	24.152498025415323
1729	259.2410741463168	145.77382726876334	133.96714865401722	107.70353594388475	76.96329220290804
1730	221.30760820482612	14.263723624829101	235.39390441858674	101.32294953834207	109.08361646956924
1731	130.3126994408195	109.95503259120498	20.492885587889344	15.4673142200323	16.936973486173766
1732	234.86093132445447	36.92950422157983	265.5959613968089	43.63074048363913	36.34261095963198
1733	214.94395305311932	6.063709256411381	324.1075202886252	23.66953661356674	85.87529300378735
1734	189.79437408470278	102.17001986536731	273.44780763217017	60.3304747050038	122.70458703704455
1735	314.46495040361594	139.57152411006777	250.69699056650353	115.89167950363748	53.49606522680875
1736	84.02296363203922	219.78588377180364	189.59888993151552	92.69027351865005	56.57373016321337
1737	180.40184459927386	78.76802956199363	45.25721948683913	70.45348376506153	177.50819142742182
1738	212.29816428570933	243.01377446572474	247.63043542757185	117.63267526101113	145.6843101646482
1739	96.31055636118796	293.44718314902207	68.18327585592608	82.67704318151613	253.10414561324617
1740	196.94457495355817	134.4606163478095	182.16387072223952	81.64979921913105	63.836703949359446
1741	217.5216805800502	41.386927242573	132.58820463223293	22.695050625102745	44.99000561248005
1742	86.29176635097883	87.91985280077537	39.88530710397402	43.32533137948106	147.05305401984592
1743	63.64425206028035	145.7148822857695	108.12163574629768	82.5033986634225	139.53439820295335
1744	179.45391105243877	165.61435996373106	189.17676178243016	69.23842405662283	206.79356377360605
1745	99.56232154959511	31.054776188945684	122.68138737737641	13.2780924555379	89.40980639512792
1746	191.75364668659796	189.86317742553547	49.554881526561765	11.662942146514295	63.629820395621906
1747	89.83342170593029	28.92539589758507	128.04495147321632	20.160844997680723	69.59915629346878
1748	134.9644143003681	68.641580548529	245.34292882661143	96.0707884310861	115.35317135317672
1749	54.179340104554974	100.11801538381857	493.8150658800935	12.8950590148735	11.299859672282716
1750	32.01162586024122	76.30354587719917	24.742092526262304	26.026492853066333	178.9991575786011
1751	218.69880470434143	238.25079496076918	170.99394358121307	15.171457113999105	130.2066076269106
1752	114.2339166384979	179.62087933639313	284.0339002121517	167.14257615080933	153.21210218989324
1753	396.6561127682482	54.93997523576299	221.94572709781448	48.006656503067525	86.77532378289898
1754	157.87962681264483	27.954414589541045	323.43975320961835	31.593418681806284	68.3132310777583
1755	66.75202150891333	15.322451849171072	13.931232208422	37.01483878721371	53.04471115676668
1756	241.56570709586774	114.40768622606848	107.06814038349907	14.03126957473579	177.42186278759314
1757	201.84822967939806	79.81471501490283	313.3954845499981	38.34382083454133	40.81723298790674
1758	140.10782950263504	172.88778910631692	68.9045539491523	34.93386718206195	62.69238602983046
1759	104.96370927269209	174.87867350124955	23.328618508782732	40.68759919372749	43.64452845307876
1760	124.48940945970847	47.84673652322436	133.58394792256337	37.03544321261835	53.30915133300029
1761	54.07220788132415	45.580997516451156	221.9915575363884	22.547005614010104	40.29105628944152
1762	59.89135751293697	74.80542183059933	329.4766526467122	64.62016260573515	26.803816805390124
1763	74.08043732219497	35.71668104585924	142.83527458115117	21.87538539002031	42.18748010705549
1764	50.37226121902195	100.53722857341768	28.545854054335216	39.33334642076005	80.51664419656213
1765	111.33166804943212	64.20537329436988	113.36680820736288	36.880671074775485	45.5352051744397
1766	39.82747848662452	58.395827308933015	29.067691331120347	56.65083016900891	39.1756581692403
1767	98.02716513171114	38.51633810191787	33.35643512001868	15.898528677564101	131.78693197989637
1768	149.86465135850628	52.55027485493393	252.5598836459791	10.081210919261277	39.830740829653955
1769	199.48173856214356	159.76386216363943	181.02796214229608	90.81616153148349	28.00157297348236
1770	110.86362836768708	23.73765588501281	77.05166002746651	3.403868796593639	58.0003966285035
1771	138.25816505974782	7.047257237524282	31.41820964177823	15.118755596360128	96.30586999628461
1772	54.54980849051928	19.88224474652778	13.931232208422	29.977966752912597	39.71895423734605
1773	213.89426260017518	142.48210170842856	252.87908104070357	69.07941422276502	234.9253759602186
1774	289.6110188711523	53.640788850609056	12.202647337802615	25.057035768500356	130.07144713526978
1775	128.89008664053299	258.2179429430481	68.01253797841707	29.639971784714668	196.3722231818544
1776	65.06538952687329	152.3430063865315	240.95052358456047	61.40960178691523	145.46330296595642
1777	202.9671610311167	115.5457678276908	266.45938092807	40.288893584821395	31.68072304873462
1778	84.15030404102254	176.38194044963493	223.1772358760661	107.11659115134327	148.38103469621558
1779	236.8372066251766	147.30069998414913	312.54701921661547	46.44730927688384	130.99648536451826
1780	87.06867340174337	138.3783042396044	159.06518892964493	59.348182291735	77.9295959625089
1781	161.48472385968606	42.46621276596926	60.21136299439316	31.91292287783188	489.37298639694393
1782	152.4327733181737	98.34108497540906	45.63506968956319	77.02440642933261	202.47346658065953
1783	90.96643604413809	27.258022982133742	92.06590804391273	43.0252813495168	42.45080627466504
1784	103.0425978784457	22.21375605907189	165.84155626213612	21.976221238574155	36.46510298013105
1785	46.43296165417963	31.958763494336168	201.16261849153074	39.036724308355616	76.12664622764581
1786	249.37100181338278	168.1584635845668	14.137120810633725	31.97229759840076	15.590244549001028
1787	68.22477026677409	203.87188003557108	340.31826534659524	103.42950840068714	94.6101725361203
1788	142.43721043756904	57.58891404413241	14.865851273577801	66.14291724638075	51.502822539378414
1789	290.74932743168563	203.64416406231882	159.11337408011065	141.7716263785547	166.33799330937137
1790	22.187837410094016	21.2200447327972	511.89279349191975	29.208231586128523	21.534835716171827
1791	162.48019064544602	20.77602675341682	67.5882446473805	17.782557353947933	36.18660176270872
1792	242.33001442603768	189.6122164657558	237.2432557123204	90.2833035804268	285.1004921942683
1793	69.20972332447553	47.86141656549483	31.7398704567569	64.3781558865044	56.017480165627276
1794	315.65461775098356	266.6979955231011	15.171056314806535	170.87041881924975	240.73129025464473
1795	230.17028668001726	44.68951304776696	72.35061524610042	102.83699650064504	161.93366277249464
1796	243.69570408894418	134.2074218516924	39.37176829805864	57.41146934841627	13.197146968581944
1797	118.97545268018148	90.26628014562993	17.216159521845764	101.97881620747579	79.91216959414356
1798	47.44426649885634	63.292271725656974	95.50371694072126	76.21728366568978	169.62896516138963
1799	75.1978397505501	86.62268794333457	173.66498752790213	33.760104100939174	60.5035299737315
1800	34.44518802072654	79.85943203459247	169.15353141614204	28.533725526675283	88.7855432822419
1801	65.55232047739197	175.11646010864504	74.44044013506665	32.21716511895487	47.692898066063684
1802	245.2574639696262	196.3369956244367	148.4179316871417	87.6608397453482	152.14925070235586
1803	66.66020752451881	161.29495899437487	207.62586029627795	99.4223969676794	233.1475657487137
1804	107.12838875519523	77.47602190277422	21.72244876679481	48.02870007647903	101.77381498770892
1805	15.413427077825595	119.12806044466953	269.06939801136343	69.73827055611194	100.28021129380475
1806	169.6790145972387	39.93989954561868	37.734172509323415	57.45416303645652	50.796324723125366
1807	95.77369368898765	82.34863674422797	27.198909356185876	34.78996909258315	29.28894710441725
1808	81.4296366246663	67.73816141107271	237.73132141739617	95.32169405259049	228.00482430289827
1809	108.37844174825699	56.18009382240769	21.72244876679481	59.808619390261306	86.45814882618777
1810	90.79794081398978	53.66294517803383	26.05020261308655	108.99201251870339	59.10874783341777
1811	110.38358193598526	53.92549369207557	41.33704076695865	73.20688316444631	41.69548070372258
1812	106.64197538422137	205.0573240939001	296.10729999709946	73.17794476817714	75.95406391353717
1813	161.5303444360053	82.43790482543851	109.3765821070005	21.467312205226122	57.51037441040911
1814	298.70279122687293	51.184893866627675	492.7831908746667	14.430411311874753	190.31631901860135
1815	84.39889319177752	169.24753270118725	335.98460357449613	54.16184902579101	201.86127754553237
1816	138.87339588135	131.5358063426827	97.98030283585028	60.85834226699186	171.27696026944378
1817	197.05819312221712	140.76884929137074	159.8014692752214	20.573513154343935	117.3024691244618
1818	128.30514902574112	96.06883658641665	14.556131697714909	24.852649941947092	94.91091525129981
1819	86.65916748858399	167.91237630482456	48.966991439237425	36.94834077281763	44.79024226326481
1820	273.9651262825368	164.51096431808733	557.3327054746679	51.49125185987348	225.50649521306008
1821	211.34203866223163	97.96531546137778	76.22506606367182	135.0014922448089	76.52810172743021
1822	197.4062538648191	47.541564263721924	132.97738156840455	13.447380656053024	129.68011821282545
1823	183.79685362498165	5.349067852777316	279.95648282981836	19.130154407514187	120.03908406191333
1824	120.58346911969522	103.45308842130451	14.556131697714909	34.93243382390251	99.07015582805441
1825	29.394532872196798	180.17669885648792	77.02372495096732	65.00389909053654	77.03311039842706
1826	56.542867155362636	80.28317164596908	199.81632809138455	105.23547540328647	73.28780626847531
1827	193.514457261124	14.74714503702883	36.73770641828334	11.679484347104449	36.568211401202106
1828	77.90408218128118	136.16191640168674	163.70320358776942	43.14167989389591	42.52476161596188
1829	152.6104398963467	55.08470608399714	60.61634283488866	52.57598580575799	91.65788821639978
1830	334.818681213733	29.081742739607353	183.36844412663297	26.56133592635406	70.31264336465419
1831	131.14642752385788	30.42612427990606	234.95960167559798	44.191028330004734	118.28946599808997
1832	145.02771541510742	178.3573522679461	169.97921697696327	87.41805462845998	125.511873086352
1833	80.73525550440395	24.047984473776104	155.02619575207888	19.275031943486482	108.88437401132961
1834	866.0357271890243	101.95414518467071	161.71357602306003	25.218317380311888	36.9568239840663
1835	58.42424361882352	119.28511232594587	122.68138737737641	40.158899598338884	152.43211876386508
1836	264.105253623352	250.5474872463871	50.63848260374866	31.61670488574088	60.236760374500875
1837	95.15266254847248	138.97691740856715	20.759225288298033	40.88254675768783	102.92086448190729
1838	88.34578965608534	217.12353880571223	252.78260156782054	41.17403417495641	117.44714010564131
1839	53.98700024284501	49.198579851449104	16.711266669999024	73.34676942270406	111.189835041952
1840	83.78298328033871	341.270441604227	233.94112826159827	64.02931984207295	160.06264070730344
1841	100.13771408833394	18.75404334658804	65.91485988039236	128.04686790964365	74.81684932956958
1842	70.37015789170934	164.08974964363358	104.07291651190498	148.9047127515253	237.54193403568777
1843	232.92546022178695	194.4372797946057	250.69699056650353	76.85868749216043	16.23439191830206
1844	147.59031105598544	105.39019680289681	23.361219372865754	16.90052108864182	206.63746017484286
1845	121.90617471128876	33.700928964460715	54.512506992240795	16.01068187817438	117.58910312640481
1846	252.7881058248849	111.9747701565461	238.36620213356608	75.80084164033926	169.66177673388037
1847	71.21845821439686	33.45126014012265	353.28658352537184	12.142763477252695	62.35327234804735
1848	145.3904329408323	141.36663944742136	151.70306651084528	111.80166100921285	53.76777234455141
1849	85.12793531132397	76.34981548059696	177.3996256320104	26.678133033160506	92.47749755984772
1850	200.42698942103308	99.70708567349763	156.69180945612558	54.37182302730656	120.29017594544284
1851	181.58730706880638	73.23213493513761	256.3941145103889	64.47909159699621	63.98889659885888
1852	170.0962920397556	32.79496555303878	100.57640010912665	17.034575811310624	110.79870388774016
1853	200.99842675385705	170.34515105955307	159.42246996454404	59.60530337605671	199.89091401626064
1854	165.38960442676378	64.14358649717603	33.74954630228903	18.061444419982937	35.298699685156826
1855	26.63726559933694	283.3025592950925	226.27886802326813	137.4039375018621	159.9754942247137
1856	134.37010937684508	28.758799657483234	492.8321754683636	60.68382055598104	48.16743465106127
1857	218.8671544540846	77.7994476769462	32.36659561709912	10.57045468885334	26.87161872352065
1858	242.51240187718133	25.97284659747515	47.15726202402747	26.653985664103345	141.13777458617605
1859	135.41852404606865	59.50600412672764	126.6561139395675	77.72444198864531	136.49715373107443
1860	258.16662829476604	59.857113008072254	240.3732031855722	73.7931515418439	195.2760774242062
1861	174.40547209256738	18.76272405583372	189.611165557316	17.474540719694403	150.23525975641792
1862	272.32768222423306	102.1115671425996	202.38858322165615	2.9158274033464253	78.37595256731522
1863	104.76490877889502	99.75490418427295	291.71914253392345	166.21340466184498	85.34407182518962
1864	88.26762408671745	187.8724486481708	250.36570983806814	49.18132024816474	79.29289446982825
1865	189.07862555722326	113.81623571927541	60.44612648593225	44.558540328823064	210.57098239334553
1866	103.14069934062708	183.03768491187927	212.95521189144097	199.83273225407032	279.12835226681034
1867	252.97956863840932	115.70387171183022	221.04926524235398	84.60586737832047	108.98691200284114
1868	284.5509910543447	19.642211752853733	17.87016444390474	41.25063314240956	80.41892590552816
1869	22.603077758250265	116.89869444862909	207.90089410293268	43.561583850043995	234.8824216148211
1870	225.4872038058927	163.86942591960437	107.5668074140484	110.68077055745233	83.95667466512234
1871	135.51446168871507	28.254030260878995	184.29040564630935	23.046789674762604	107.0311455897358
1872	201.3627807111309	50.44712951327509	121.42835839260871	114.61944094024834	66.35613932489395
1873	179.94604785646212	71.33676807060834	272.20153794817645	72.77317760705739	240.10286520472138
1874	122.71270129336988	82.20384790551859	183.474172869059	24.074912142172405	51.84278652590452
1875	153.46380258025857	588.4862201830791	270.48379544217016	207.94274716855625	231.32979580302563
1876	178.82701511130293	226.2993353064835	191.14707532875903	85.1515190280217	129.20551353476833
1877	165.3567320435743	141.44891867266458	15.53478497010444	32.613124059786514	113.76577932721665
1878	375.3978606385133	147.96222947123246	138.1370628923724	47.97243868782602	7.129073200099913
1879	157.36695386756287	108.56078031997394	150.63478217433052	120.52120474865568	98.88403803706453
1880	237.25412803732615	70.75001304815058	30.445257369400945	59.51579536619912	176.0284865907523
1881	101.65105011918745	94.76827984115687	32.72580379900663	41.800739921062444	3.555402277251954
1882	74.04157573785245	205.5048471514937	327.77110626442754	164.01908861115223	76.57396318840306
1883	168.77078955417102	220.10806228312322	75.02998281709255	85.21510759829081	114.36735807643626
1884	111.20927971534529	89.79244953944186	238.74497812791546	41.52709976941309	76.57983222183893
1885	38.617803353768856	99.71255495917049	74.5724927244797	11.843395056727887	174.0815905746554
1886	130.27287018476548	177.40819898579323	236.41412255692416	71.18361186326801	206.464686221383
1887	249.22867832031298	50.40409294947753	136.8851088322595	101.20905966332545	149.13641712773003
1888	80.22593389902484	136.77267340618093	169.13499963581353	66.24177140290688	62.36053017636198
1889	321.541648623186	65.06462628703919	318.74867068144414	27.6851734708064	143.85739084986258
1890	10.334168759281633	98.78674347954794	217.13712842423183	40.195280232615815	12.843944390303966
1891	198.24569304936253	95.88845742684671	186.75280368441722	138.74008216121902	147.49552615864798
1892	111.83460369800373	142.16849821788426	333.57191214131115	143.95814096499598	212.72693130633232
1893	233.3905278491893	95.33176651636343	225.7588128031012	81.98625626176812	161.26313345305465
1894	203.72177748603684	37.87954513421717	35.37288117550294	9.937721873751501	18.64081900176708
1895	140.34550436584396	104.38988925016221	81.88157848690884	24.683306605882446	25.71193570494669
1896	125.38727752115149	39.52533865294367	12.681314398093017	12.362387809591493	101.0922011479351
1897	60.230933152161334	34.26912250055446	76.52200392372885	28.133995482560668	78.46015329490388
1898	284.01295516862126	68.31179739406663	43.21901691213675	72.22598279242749	68.90243941862228
1899	267.1859213692057	93.56145183661587	239.42969505993898	93.54482278122687	196.25803001157598
1900	136.15717579244728	80.0042610940998	183.43126195539523	41.79655957824908	108.22576379257542
1901	249.60127850840874	56.61310299151928	581.2743720902861	66.38748795730633	104.93792700893638
1902	175.491887918558	116.89434140348514	20.25815342779186	141.71130639561392	149.78402827722695
1903	205.59306743535774	25.956745554296823	111.63872627368161	20.021296725697617	136.09540355917272
1904	178.95764409185279	127.45190821192263	380.3838242012786	78.98163342948443	164.738184966879
1905	182.10463770952506	72.70596417462944	62.0432787554035	13.830421110570102	36.074049556316815
1906	130.21267588624502	12.751974663502258	46.41316014484844	15.020801108542207	149.00424839850038
1907	421.52318204253913	110.31059091445167	119.89404527450543	123.06793129609751	118.0947708122103
1908	51.61995275176767	53.63455264497652	15.053463072937113	57.56133839846548	10.351020770022892
1909	87.56774130796991	132.8441901099848	322.5965710026699	67.93560726613946	158.09146933900288
1910	234.9881110897222	101.62655101685795	41.381883307955924	102.29073203307952	62.61259937670698
1911	380.3007320391992	19.532014438165238	237.04667973247882	158.3001925401607	168.817539290992
1912	120.2424977870901	88.74821233963783	340.5712056369546	50.603742681208345	266.9220998327984
1913	13.73201782691214	158.8937952672743	156.5870505327029	109.66230269757503	130.505056056737
1914	225.22426719889293	83.91482185323494	84.22669991249458	87.56551206147253	205.2532325703808
1915	336.60278218094743	548.7851002374935	17.51918340739553	156.35467715585602	316.82058904769946
1916	104.98408787366321	19.648034081384445	56.94030543763617	33.30032259180567	48.338311538611585
1917	128.18254692072165	22.447423329135834	310.2906623217237	32.49662152850049	28.146381304131765
1918	101.40235906580484	73.3518342031277	131.02303625628463	50.175737772232644	100.58103987242141
1919	9.8199271503551	23.765956798597347	199.573750681445	27.01684758170675	162.8983653063214
1920	178.12456059987267	31.07620434318507	247.89105324213767	19.74734510612856	82.25227573690123
1921	142.9265245127781	27.767535468618323	493.8150658800935	39.50119364419772	82.90511993316704
1922	79.24667332162244	181.76133430327002	146.77761924042676	114.74309238095994	89.28129315400274
1923	183.51518348845357	32.34995081336219	18.95820115710563	7.79416696615418	45.88225329691796
1924	76.90467542069533	258.2359542350607	24.200432841315695	16.8439678680541	25.65715398833725
1925	49.20746785995472	73.65656675028679	74.24842714641045	89.92339744041348	115.64280222170542
1926	36.62900842858019	73.58877107984651	28.015056529875704	52.52937526863689	165.4164636724397
1927	192.23043219662176	34.659099877892146	18.95820115710563	17.324128910420946	40.87339046937401
1928	185.52500689647493	14.579271735486591	13.77966330599994	10.846490475216731	81.05737303180055
1929	69.31573352202435	148.69960376145417	145.1993986616477	65.92501466972989	124.34744046303096
1930	278.6529629393573	170.34895202833894	132.57529656400246	27.487596246083346	153.88115842815017
1931	228.21655125285517	35.2964027646759	263.8884049863784	40.8102941223628	220.18955651827162
1932	32.52810087911309	11.481904761967442	256.456932095858	26.14511370840057	112.2713877261394
1933	91.15418176982324	103.59700964953186	96.62079171988876	25.637985586462143	168.1939226991706
1934	99.84958513428715	100.53941020391153	173.0460871349164	118.14220956244999	110.69787921200718
1935	190.30205165701227	3.0768124643030688	13.77966330599994	20.361429200138815	93.95114759441665
1936	18.12827666031307	70.65863799893916	112.72517783649467	60.65425320404009	151.02243434988628
1937	272.5839168931465	194.20020830396643	282.25324940056964	25.31872338920029	104.34664771302685
1938	52.727720934359006	209.13709555587891	115.39662253794113	69.17559783754413	67.9481915972236
1939	83.27260449965672	123.13473655040204	13.38620808954506	51.44288030507265	180.22246608934523
1940	151.87474885142717	190.34267484229431	253.6837105440993	191.0986768759571	66.81559724828126
1941	237.63868490963813	100.39115965704539	17.959655583229118	48.327328122534716	89.14658320153829
1942	65.18014634112738	160.021712737251	38.36602877150943	68.83147360788669	48.501778324205304
1943	209.31469911301144	20.131290661007768	126.61306004467689	15.759735126302749	26.299360677976804
1944	147.90272345933815	40.352439789592104	207.90089410293268	8.451326922904622	63.14901753897439
1945	196.34081251905965	175.1921852946931	307.11994854782796	56.672256792379514	303.9455432553182
1946	104.40543368584741	24.780628422642092	216.51158911894032	44.13032222994081	195.85348289583283
1947	155.6891605222794	92.95810403856844	174.74468025547412	117.06116341043219	179.7098088223425
1948	130.17759436155282	21.766509093590038	84.3282911303617	25.042117308900703	42.64874559281749
1949	75.12873889422684	230.21136753574046	229.88060630446236	64.53641268789326	16.20389389523901
1950	230.99664496590455	38.7834527606598	148.7761133818006	37.54412305940903	189.52966814127916
1951	101.63428645854249	43.6144955402393	27.682925033620513	18.840170860416787	46.16429335929769
1952	130.24464558616972	171.9103855482668	254.81152974775102	63.76551899226976	192.79381422773935
1953	38.50898023627594	1.12297044576886	203.7151295784509	15.384776906852853	90.92786885545446
1954	119.16231135876922	106.94084551966196	78.2013742165175	40.05482011761557	198.50212012439104
1955	212.70802292858744	77.64502716942422	34.987609413905375	97.32700278541103	118.35117984211028
1956	120.0107396763824	58.5750268262866	13.398316247686134	35.15921970964117	118.498740274035
1957	108.8096765702942	97.54854216549462	316.7500216778369	21.543593457624073	177.62325359562442
1958	253.21377545408527	15.14660816055962	43.243127177572426	7.427055141258146	194.5197324182018
1959	62.35866101763534	31.69899517175563	79.86545669454941	13.888362747505182	87.2596649730143
1960	105.28954661360564	41.19980707215998	17.442725051624315	72.74210915260656	38.39602393387451
1961	238.55186605401258	65.75862007782781	109.58873202341813	45.97263161604046	131.51433656597754
1962	175.39301506062225	310.5339294913785	107.20494751686942	145.68185218785752	232.01389576962885
1963	84.42180245364763	16.391262220245626	151.8266205641968	19.700687799210538	86.67886232496475
1964	149.39321903226488	29.231246544342458	52.15302853152217	92.8351854542511	107.05042148384173
1965	78.33326420950038	13.636998519278615	32.99447244531393	16.220060563838697	49.112769434076476
1966	74.64630111759276	88.01562161939124	257.4593471695023	44.17744700503931	34.39420295485002
1967	197.48964001488284	129.07023577471088	117.81118726732582	58.93257309838991	154.18476905460815
1968	341.3347199853904	198.36918122976556	268.2514985710158	149.46725467585506	298.7655721396749
1969	404.2253539027747	49.825310719426064	71.07047333688139	40.80293818534255	128.0582295865169
1970	106.42162265055971	80.87900878781836	185.40876191966234	62.731798670635335	191.03250820070684
1971	218.49566259378273	30.352215042856635	136.9492789164205	24.612926641033855	42.23236420163534
1972	116.49091621315657	58.64186800282992	17.442725051624315	63.4472043887749	54.78317593346013
1973	50.21145291061672	93.2254866628509	58.100744949791334	38.11511350236747	96.37486417491164
1974	259.82132514902867	163.08339556402242	163.44947628101875	105.94855042384518	374.60245537469973
1975	20.20087001928711	19.965885918095015	357.62679365788955	62.536349323612214	92.18163176916657
1976	224.337780973076	172.1177017337905	358.34649240388006	107.26880073708415	142.15666067517344
1977	96.61073347922981	32.83758632269565	102.80818197812239	20.960845503461226	223.55526415403742
1978	37.1923843157421	47.698099390787775	71.02982083522107	22.47960206589148	81.99401254571914
1979	123.00445449330407	55.41588590067157	252.9953968096747	64.58511213580671	300.6642605783257
1980	132.52828562415843	80.47143552576524	121.05531774198637	65.88669121958168	140.08412211186814
1981	115.52569069770429	382.59984913976064	104.17630114950043	110.54526184846085	132.72173002565253
1982	267.2627865022555	118.20835172061197	227.99000212850703	43.5087946628345	140.3807258830887
1983	225.31125125618328	74.12852019367118	157.22601208172287	45.31100229879371	101.90699245132119
1984	32.23107473145639	29.821254252633228	161.25676392555806	58.143623108670525	242.39976197914046
1985	129.12374909820718	84.67018073090952	65.87509647485375	11.474680352174099	32.55745208331307
1986	43.187480435180646	94.45717035785552	36.73804762186481	38.079441152687316	16.914973633080617
1987	150.26089762998018	82.73611785522635	53.85714277041234	43.51510954025947	5.331974015260583
1988	151.591134990281	44.821495355720245	232.27103252461083	73.78116365627227	82.83372369542492
1989	131.27597381805964	196.41853025855443	109.8172268922146	75.50711129657762	165.84017223397055
1990	92.65829738265505	49.57624416588759	20.81750391469355	58.11036717797927	53.29363071539695
1991	216.75850405958258	104.39323576905761	18.380304829391104	56.25025835242811	90.2137423619663
1992	166.7190286907523	167.33893784158676	109.93698390646543	99.67798326561584	121.73757020451039
1993	70.95304091363934	61.23904448642708	124.17336392017	100.60390684455398	63.77263335319489
1994	259.88486132092964	198.02609882635005	13.08342807678777	39.3996899050404	106.79723741069435
1995	419.395843433599	37.411155538366096	61.43739767444429	73.27857887589191	102.4163161898504
1996	192.9136426267078	64.75014481104856	185.29132813420676	15.216554079896218	26.545154679696147
1997	108.58664708461785	113.68534606604427	165.30392283811707	26.141623797719493	86.58304168779333
1998	180.05324906985254	54.18072389960433	183.58407429623375	24.574082456206845	71.92447091638257
[truncated: 7,643 more rows]
