# Supplementary material for: Glycan atlassing enables functional tracing of cell state
Source: Nat Nanotechnol. 2026 May 14;21(5):720–31. doi: 10.1038/s41565-026-02151-y (PMC13186696; doi:10.1038/s41565-026-02151-y)
Supplement: Supplementary file 3 — Lectin class data and NN distance data. [file 41565_2026_2151_MOESM3_ESM.zip › Source data/Source Data Figure 5/Lectin classes.json]

{
    "('AAL', 'PSA')": 0.04222714271477549,
    "('WGA', 'AAL')": 0.01714349811069945,
    "('PHAL', 'AAL')": 0.009203351617322863,
    "('WGA', 'PSA')": 0.0055941941203335056,
    "('WGA', 'PHAL')": 0.0028873259975914865,
    "('PHAL', 'PSA')": 0.0027068681227420187,
    "('SNA', 'AAL')": 0.001804578748494679,
    "('SNA', 'PHAL')": 0.0007218314993978716,
    "('WGA', 'WGA')": 0.0,
    "('WGA', 'SNA')": 0.0,
    "('WGA', 'DBCO')": 0.0,
    "('SNA', 'SNA')": 0.0,
    "('SNA', 'PSA')": 0.0,
    "('SNA', 'DBCO')": 0.0,
    "('PHAL', 'PHAL')": 0.0,
    "('PHAL', 'DBCO')": 0.0,
    "('AAL', 'AAL')": 0.0,
    "('AAL', 'DBCO')": 0.0,
    "('PSA', 'PSA')": 0.0,
    "('PSA', 'DBCO')": 0.0,
    "('DBCO', 'DBCO')": 0.0,
    "('WGA', 'WGA', 'WGA')": 0.0,
    "('WGA', 'WGA', 'SNA')": 0.0,
    "('WGA', 'WGA', 'PHAL')": 0.0,
    "('WGA', 'WGA', 'AAL')": 0.0,
    "('WGA', 'WGA', 'PSA')": 0.0,
    "('WGA', 'WGA', 'DBCO')": 0.0,
    "('WGA', 'SNA', 'SNA')": 0.0,
    "('WGA', 'SNA', 'PHAL')": 0.0,
    "('WGA', 'SNA', 'AAL')": 0.0,
    "('WGA', 'SNA', 'PSA')": 0.0,
    "('WGA', 'SNA', 'DBCO')": 0.0,
    "('WGA', 'PHAL', 'PHAL')": 0.0,
    "('WGA', 'PHAL', 'AAL')": 0.0,
    "('WGA', 'PHAL', 'PSA')": 0.0,
    "('WGA', 'PHAL', 'DBCO')": 0.0,
    "('WGA', 'AAL', 'AAL')": 0.0,
    "('WGA', 'AAL', 'PSA')": 0.0,
    "('WGA', 'AAL', 'DBCO')": 0.0,
    "('WGA', 'PSA', 'PSA')": 0.0,
    "('WGA', 'PSA', 'DBCO')": 0.0,
    "('WGA', 'DBCO', 'DBCO')": 0.0,
    "('SNA', 'SNA', 'SNA')": 0.0,
    "('SNA', 'SNA', 'PHAL')": 0.0,
    "('SNA', 'SNA', 'AAL')": 0.0,
    "('SNA', 'SNA', 'PSA')": 0.0,
    "('SNA', 'SNA', 'DBCO')": 0.0,
    "('SNA', 'PHAL', 'PHAL')": 0.0,
    "('SNA', 'PHAL', 'AAL')": 0.0,
    "('SNA', 'PHAL', 'PSA')": 0.0,
    "('SNA', 'PHAL', 'DBCO')": 0.0,
    "('SNA', 'AAL', 'AAL')": 0.0,
    "('SNA', 'AAL', 'PSA')": 0.0,
    "('SNA', 'AAL', 'DBCO')": 0.0,
    "('SNA', 'PSA', 'PSA')": 0.0,
    "('SNA', 'PSA', 'DBCO')": 0.0,
    "('SNA', 'DBCO', 'DBCO')": 0.0,
    "('PHAL', 'PHAL', 'PHAL')": 0.0,
    "('PHAL', 'PHAL', 'AAL')": 0.0,
    "('PHAL', 'PHAL', 'PSA')": 0.0,
    "('PHAL', 'PHAL', 'DBCO')": 0.0,
    "('PHAL', 'AAL', 'AAL')": 0.0,
    "('PHAL', 'AAL', 'PSA')": 0.0,
    "('PHAL', 'AAL', 'DBCO')": 0.0,
    "('PHAL', 'PSA', 'PSA')": 0.0,
    "('PHAL', 'PSA', 'DBCO')": 0.0,
    "('PHAL', 'DBCO', 'DBCO')": 0.0,
    "('AAL', 'AAL', 'AAL')": 0.0,
    "('AAL', 'AAL', 'PSA')": 0.0,
    "('AAL', 'AAL', 'DBCO')": 0.0,
    "('AAL', 'PSA', 'PSA')": 0.0,
    "('AAL', 'PSA', 'DBCO')": 0.0,
    "('AAL', 'DBCO', 'DBCO')": 0.0,
    "('PSA', 'PSA', 'PSA')": 0.0,
    "('PSA', 'PSA', 'DBCO')": 0.0,
    "('PSA', 'DBCO', 'DBCO')": 0.0,
    "('DBCO', 'DBCO', 'DBCO')": 0.0,
    "('WGA', 'WGA', 'WGA', 'WGA')": 0.0,
    "('WGA', 'WGA', 'WGA', 'SNA')": 0.0,
    "('WGA', 'WGA', 'WGA', 'PHAL')": 0.0,
    "('WGA', 'WGA', 'WGA', 'AAL')": 0.0,
    "('WGA', 'WGA', 'WGA', 'PSA')": 0.0,
    "('WGA', 'WGA', 'WGA', 'DBCO')": 0.0,
    "('WGA', 'WGA', 'SNA', 'SNA')": 0.0,
    "('WGA', 'WGA', 'SNA', 'PHAL')": 0.0,
    "('WGA', 'WGA', 'SNA', 'AAL')": 0.0,
    "('WGA', 'WGA', 'SNA', 'PSA')": 0.0,
    "('WGA', 'WGA', 'SNA', 'DBCO')": 0.0,
    "('WGA', 'WGA', 'PHAL', 'PHAL')": 0.0,
    "('WGA', 'WGA', 'PHAL', 'AAL')": 0.0,
    "('WGA', 'WGA', 'PHAL', 'PSA')": 0.0,
    "('WGA', 'WGA', 'PHAL', 'DBCO')": 0.0,
    "('WGA', 'WGA', 'AAL', 'AAL')": 0.0,
    "('WGA', 'WGA', 'AAL', 'PSA')": 0.0,
    "('WGA', 'WGA', 'AAL', 'DBCO')": 0.0,
    "('WGA', 'WGA', 'PSA', 'PSA')": 0.0,
    "('WGA', 'WGA', 'PSA', 'DBCO')": 0.0,
    "('WGA', 'WGA', 'DBCO', 'DBCO')": 0.0,
    "('WGA', 'SNA', 'SNA', 'SNA')": 0.0,
    "('WGA', 'SNA', 'SNA', 'PHAL')": 0.0,
    "('WGA', 'SNA', 'SNA', 'AAL')": 0.0,
    "('WGA', 'SNA', 'SNA', 'PSA')": 0.0,
    "('WGA', 'SNA', 'SNA', 'DBCO')": 0.0,
    "('WGA', 'SNA', 'PHAL', 'PHAL')": 0.0,
    "('WGA', 'SNA', 'PHAL', 'AAL')": 0.0,
    "('WGA', 'SNA', 'PHAL', 'PSA')": 0.0,
    "('WGA', 'SNA', 'PHAL', 'DBCO')": 0.0,
    "('WGA', 'SNA', 'AAL', 'AAL')": 0.0,
    "('WGA', 'SNA', 'AAL', 'PSA')": 0.0,
    "('WGA', 'SNA', 'AAL', 'DBCO')": 0.0,
    "('WGA', 'SNA', 'PSA', 'PSA')": 0.0,
    "('WGA', 'SNA', 'PSA', 'DBCO')": 0.0,
    "('WGA', 'SNA', 'DBCO', 'DBCO')": 0.0,
    "('WGA', 'PHAL', 'PHAL', 'PHAL')": 0.0,
    "('WGA', 'PHAL', 'PHAL', 'AAL')": 0.0,
    "('WGA', 'PHAL', 'PHAL', 'PSA')": 0.0,
    "('WGA', 'PHAL', 'PHAL', 'DBCO')": 0.0,
    "('WGA', 'PHAL', 'AAL', 'AAL')": 0.0,
    "('WGA', 'PHAL', 'AAL', 'PSA')": 0.0,
    "('WGA', 'PHAL', 'AAL', 'DBCO')": 0.0,
    "('WGA', 'PHAL', 'PSA', 'PSA')": 0.0,
    "('WGA', 'PHAL', 'PSA', 'DBCO')": 0.0,
    "('WGA', 'PHAL', 'DBCO', 'DBCO')": 0.0,
    "('WGA', 'AAL', 'AAL', 'AAL')": 0.0,
    "('WGA', 'AAL', 'AAL', 'PSA')": 0.0,
    "('WGA', 'AAL', 'AAL', 'DBCO')": 0.0,
    "('WGA', 'AAL', 'PSA', 'PSA')": 0.0,
    "('WGA', 'AAL', 'PSA', 'DBCO')": 0.0,
    "('WGA', 'AAL', 'DBCO', 'DBCO')": 0.0,
    "('WGA', 'PSA', 'PSA', 'PSA')": 0.0,
    "('WGA', 'PSA', 'PSA', 'DBCO')": 0.0,
    "('WGA', 'PSA', 'DBCO', 'DBCO')": 0.0,
    "('WGA', 'DBCO', 'DBCO', 'DBCO')": 0.0,
    "('SNA', 'SNA', 'SNA', 'SNA')": 0.0,
    "('SNA', 'SNA', 'SNA', 'PHAL')": 0.0,
    "('SNA', 'SNA', 'SNA', 'AAL')": 0.0,
    "('SNA', 'SNA', 'SNA', 'PSA')": 0.0,
    "('SNA', 'SNA', 'SNA', 'DBCO')": 0.0,
    "('SNA', 'SNA', 'PHAL', 'PHAL')": 0.0,
    "('SNA', 'SNA', 'PHAL', 'AAL')": 0.0,
    "('SNA', 'SNA', 'PHAL', 'PSA')": 0.0,
    "('SNA', 'SNA', 'PHAL', 'DBCO')": 0.0,
    "('SNA', 'SNA', 'AAL', 'AAL')": 0.0,
    "('SNA', 'SNA', 'AAL', 'PSA')": 0.0,
    "('SNA', 'SNA', 'AAL', 'DBCO')": 0.0,
    "('SNA', 'SNA', 'PSA', 'PSA')": 0.0,
    "('SNA', 'SNA', 'PSA', 'DBCO')": 0.0,
    "('SNA', 'SNA', 'DBCO', 'DBCO')": 0.0,
    "('SNA', 'PHAL', 'PHAL', 'PHAL')": 0.0,
    "('SNA', 'PHAL', 'PHAL', 'AAL')": 0.0,
    "('SNA', 'PHAL', 'PHAL', 'PSA')": 0.0,
    "('SNA', 'PHAL', 'PHAL', 'DBCO')": 0.0,
    "('SNA', 'PHAL', 'AAL', 'AAL')": 0.0,
    "('SNA', 'PHAL', 'AAL', 'PSA')": 0.0,
    "('SNA', 'PHAL', 'AAL', 'DBCO')": 0.0,
    "('SNA', 'PHAL', 'PSA', 'PSA')": 0.0,
    "('SNA', 'PHAL', 'PSA', 'DBCO')": 0.0,
    "('SNA', 'PHAL', 'DBCO', 'DBCO')": 0.0,
    "('SNA', 'AAL', 'AAL', 'AAL')": 0.0,
    "('SNA', 'AAL', 'AAL', 'PSA')": 0.0,
    "('SNA', 'AAL', 'AAL', 'DBCO')": 0.0,
    "('SNA', 'AAL', 'PSA', 'PSA')": 0.0,
    "('SNA', 'AAL', 'PSA', 'DBCO')": 0.0,
    "('SNA', 'AAL', 'DBCO', 'DBCO')": 0.0,
    "('SNA', 'PSA', 'PSA', 'PSA')": 0.0,
    "('SNA', 'PSA', 'PSA', 'DBCO')": 0.0,
    "('SNA', 'PSA', 'DBCO', 'DBCO')": 0.0,
    "('SNA', 'DBCO', 'DBCO', 'DBCO')": 0.0,
    "('PHAL', 'PHAL', 'PHAL', 'PHAL')": 0.0,
    "('PHAL', 'PHAL', 'PHAL', 'AAL')": 0.0,
    "('PHAL', 'PHAL', 'PHAL', 'PSA')": 0.0,
    "('PHAL', 'PHAL', 'PHAL', 'DBCO')": 0.0,
    "('PHAL', 'PHAL', 'AAL', 'AAL')": 0.0,
    "('PHAL', 'PHAL', 'AAL', 'PSA')": 0.0,
    "('PHAL', 'PHAL', 'AAL', 'DBCO')": 0.0,
    "('PHAL', 'PHAL', 'PSA', 'PSA')": 0.0,
    "('PHAL', 'PHAL', 'PSA', 'DBCO')": 0.0,
    "('PHAL', 'PHAL', 'DBCO', 'DBCO')": 0.0,
    "('PHAL', 'AAL', 'AAL', 'AAL')": 0.0,
    "('PHAL', 'AAL', 'AAL', 'PSA')": 0.0,
    "('PHAL', 'AAL', 'AAL', 'DBCO')": 0.0,
    "('PHAL', 'AAL', 'PSA', 'PSA')": 0.0,
    "('PHAL', 'AAL', 'PSA', 'DBCO')": 0.0,
    "('PHAL', 'AAL', 'DBCO', 'DBCO')": 0.0,
    "('PHAL', 'PSA', 'PSA', 'PSA')": 0.0,
    "('PHAL', 'PSA', 'PSA', 'DBCO')": 0.0,
    "('PHAL', 'PSA', 'DBCO', 'DBCO')": 0.0,
    "('PHAL', 'DBCO', 'DBCO', 'DBCO')": 0.0,
    "('AAL', 'AAL', 'AAL', 'AAL')": 0.0,
    "('AAL', 'AAL', 'AAL', 'PSA')": 0.0,
    "('AAL', 'AAL', 'AAL', 'DBCO')": 0.0,
    "('AAL', 'AAL', 'PSA', 'PSA')": 0.0,
    "('AAL', 'AAL', 'PSA', 'DBCO')": 0.0,
    "('AAL', 'AAL', 'DBCO', 'DBCO')": 0.0,
    "('AAL', 'PSA', 'PSA', 'PSA')": 0.0,
    "('AAL', 'PSA', 'PSA', 'DBCO')": 0.0,
    "('AAL', 'PSA', 'DBCO', 'DBCO')": 0.0,
    "('AAL', 'DBCO', 'DBCO', 'DBCO')": 0.0,
    "('PSA', 'PSA', 'PSA', 'PSA')": 0.0,
    "('PSA', 'PSA', 'PSA', 'DBCO')": 0.0,
    "('PSA', 'PSA', 'DBCO', 'DBCO')": 0.0,
    "('PSA', 'DBCO', 'DBCO', 'DBCO')": 0.0,
    "('DBCO', 'DBCO', 'DBCO', 'DBCO')": 0.0,
    "('WGA', 'WGA', 'WGA', 'WGA', 'WGA')": 0.0,
    "('WGA', 'WGA', 'WGA', 'WGA', 'SNA')": 0.0,
    "('WGA', 'WGA', 'WGA', 'WGA', 'PHAL')": 0.0,
    "('WGA', 'WGA', 'WGA', 'WGA', 'AAL')": 0.0,
    "('WGA', 'WGA', 'WGA', 'WGA', 'PSA')": 0.0,
    "('WGA', 'WGA', 'WGA', 'WGA', 'DBCO')": 0.0,
    "('WGA', 'WGA', 'WGA', 'SNA', 'SNA')": 0.0,
    "('WGA', 'WGA', 'WGA', 'SNA', 'PHAL')": 0.0,
    "('WGA', 'WGA', 'WGA', 'SNA', 'AAL')": 0.0,
    "('WGA', 'WGA', 'WGA', 'SNA', 'PSA')": 0.0,
    "('WGA', 'WGA', 'WGA', 'SNA', 'DBCO')": 0.0,
    "('WGA', 'WGA', 'WGA', 'PHAL', 'PHAL')": 0.0,
    "('WGA', 'WGA', 'WGA', 'PHAL', 'AAL')": 0.0,
    "('WGA', 'WGA', 'WGA', 'PHAL', 'PSA')": 0.0,
    "('WGA', 'WGA', 'WGA', 'PHAL', 'DBCO')": 0.0,
    "('WGA', 'WGA', 'WGA', 'AAL', 'AAL')": 0.0,
    "('WGA', 'WGA', 'WGA', 'AAL', 'PSA')": 0.0,
    "('WGA', 'WGA', 'WGA', 'AAL', 'DBCO')": 0.0,
    "('WGA', 'WGA', 'WGA', 'PSA', 'PSA')": 0.0,
    "('WGA', 'WGA', 'WGA', 'PSA', 'DBCO')": 0.0,
    "('WGA', 'WGA', 'WGA', 'DBCO', 'DBCO')": 0.0,
    "('WGA', 'WGA', 'SNA', 'SNA', 'SNA')": 0.0,
    "('WGA', 'WGA', 'SNA', 'SNA', 'PHAL')": 0.0,
    "('WGA', 'WGA', 'SNA', 'SNA', 'AAL')": 0.0,
    "('WGA', 'WGA', 'SNA', 'SNA', 'PSA')": 0.0,
    "('WGA', 'WGA', 'SNA', 'SNA', 'DBCO')": 0.0,
    "('WGA', 'WGA', 'SNA', 'PHAL', 'PHAL')": 0.0,
    "('WGA', 'WGA', 'SNA', 'PHAL', 'AAL')": 0.0,
    "('WGA', 'WGA', 'SNA', 'PHAL', 'PSA')": 0.0,
    "('WGA', 'WGA', 'SNA', 'PHAL', 'DBCO')": 0.0,
    "('WGA', 'WGA', 'SNA', 'AAL', 'AAL')": 0.0,
    "('WGA', 'WGA', 'SNA', 'AAL', 'PSA')": 0.0,
    "('WGA', 'WGA', 'SNA', 'AAL', 'DBCO')": 0.0,
    "('WGA', 'WGA', 'SNA', 'PSA', 'PSA')": 0.0,
    "('WGA', 'WGA', 'SNA', 'PSA', 'DBCO')": 0.0,
    "('WGA', 'WGA', 'SNA', 'DBCO', 'DBCO')": 0.0,
    "('WGA', 'WGA', 'PHAL', 'PHAL', 'PHAL')": 0.0,
    "('WGA', 'WGA', 'PHAL', 'PHAL', 'AAL')": 0.0,
    "('WGA', 'WGA', 'PHAL', 'PHAL', 'PSA')": 0.0,
    "('WGA', 'WGA', 'PHAL', 'PHAL', 'DBCO')": 0.0,
    "('WGA', 'WGA', 'PHAL', 'AAL', 'AAL')": 0.0,
    "('WGA', 'WGA', 'PHAL', 'AAL', 'PSA')": 0.0,
    "('WGA', 'WGA', 'PHAL', 'AAL', 'DBCO')": 0.0,
    "('WGA', 'WGA', 'PHAL', 'PSA', 'PSA')": 0.0,
    "('WGA', 'WGA', 'PHAL', 'PSA', 'DBCO')": 0.0,
    "('WGA', 'WGA', 'PHAL', 'DBCO', 'DBCO')": 0.0,
    "('WGA', 'WGA', 'AAL', 'AAL', 'AAL')": 0.0,
    "('WGA', 'WGA', 'AAL', 'AAL', 'PSA')": 0.0,
    "('WGA', 'WGA', 'AAL', 'AAL', 'DBCO')": 0.0,
    "('WGA', 'WGA', 'AAL', 'PSA', 'PSA')": 0.0,
    "('WGA', 'WGA', 'AAL', 'PSA', 'DBCO')": 0.0,
    "('WGA', 'WGA', 'AAL', 'DBCO', 'DBCO')": 0.0,
    "('WGA', 'WGA', 'PSA', 'PSA', 'PSA')": 0.0,
    "('WGA', 'WGA', 'PSA', 'PSA', 'DBCO')": 0.0,
    "('WGA', 'WGA', 'PSA', 'DBCO', 'DBCO')": 0.0,
    "('WGA', 'WGA', 'DBCO', 'DBCO', 'DBCO')": 0.0,
    "('WGA', 'SNA', 'SNA', 'SNA', 'SNA')": 0.0,
    "('WGA', 'SNA', 'SNA', 'SNA', 'PHAL')": 0.0,
    "('WGA', 'SNA', 'SNA', 'SNA', 'AAL')": 0.0,
    "('WGA', 'SNA', 'SNA', 'SNA', 'PSA')": 0.0,
    "('WGA', 'SNA', 'SNA', 'SNA', 'DBCO')": 0.0,
    "('WGA', 'SNA', 'SNA', 'PHAL', 'PHAL')": 0.0,
    "('WGA', 'SNA', 'SNA', 'PHAL', 'AAL')": 0.0,
    "('WGA', 'SNA', 'SNA', 'PHAL', 'PSA')": 0.0,
    "('WGA', 'SNA', 'SNA', 'PHAL', 'DBCO')": 0.0,
    "('WGA', 'SNA', 'SNA', 'AAL', 'AAL')": 0.0,
    "('WGA', 'SNA', 'SNA', 'AAL', 'PSA')": 0.0,
    "('WGA', 'SNA', 'SNA', 'AAL', 'DBCO')": 0.0,
    "('WGA', 'SNA', 'SNA', 'PSA', 'PSA')": 0.0,
    "('WGA', 'SNA', 'SNA', 'PSA', 'DBCO')": 0.0,
    "('WGA', 'SNA', 'SNA', 'DBCO', 'DBCO')": 0.0,
    "('WGA', 'SNA', 'PHAL', 'PHAL', 'PHAL')": 0.0,
    "('WGA', 'SNA', 'PHAL', 'PHAL', 'AAL')": 0.0,
    "('WGA', 'SNA', 'PHAL', 'PHAL', 'PSA')": 0.0,
    "('WGA', 'SNA', 'PHAL', 'PHAL', 'DBCO')": 0.0,
    "('WGA', 'SNA', 'PHAL', 'AAL', 'AAL')": 0.0,
    "('WGA', 'SNA', 'PHAL', 'AAL', 'PSA')": 0.0,
    "('WGA', 'SNA', 'PHAL', 'AAL', 'DBCO')": 0.0,
    "('WGA', 'SNA', 'PHAL', 'PSA', 'PSA')": 0.0,
    "('WGA', 'SNA', 'PHAL', 'PSA', 'DBCO')": 0.0,
    "('WGA', 'SNA', 'PHAL', 'DBCO', 'DBCO')": 0.0,
    "('WGA', 'SNA', 'AAL', 'AAL', 'AAL')": 0.0,
    "('WGA', 'SNA', 'AAL', 'AAL', 'PSA')": 0.0,
    "('WGA', 'SNA', 'AAL', 'AAL', 'DBCO')": 0.0,
    "('WGA', 'SNA', 'AAL', 'PSA', 'PSA')": 0.0,
    "('WGA', 'SNA', 'AAL', 'PSA', 'DBCO')": 0.0,
    "('WGA', 'SNA', 'AAL', 'DBCO', 'DBCO')": 0.0,
    "('WGA', 'SNA', 'PSA', 'PSA', 'PSA')": 0.0,
    "('WGA', 'SNA', 'PSA', 'PSA', 'DBCO')": 0.0,
    "('WGA', 'SNA', 'PSA', 'DBCO', 'DBCO')": 0.0,
    "('WGA', 'SNA', 'DBCO', 'DBCO', 'DBCO')": 0.0,
    "('WGA', 'PHAL', 'PHAL', 'PHAL', 'PHAL')": 0.0,
    "('WGA', 'PHAL', 'PHAL', 'PHAL', 'AAL')": 0.0,
    "('WGA', 'PHAL', 'PHAL', 'PHAL', 'PSA')": 0.0,
    "('WGA', 'PHAL', 'PHAL', 'PHAL', 'DBCO')": 0.0,
    "('WGA', 'PHAL', 'PHAL', 'AAL', 'AAL')": 0.0,
    "('WGA', 'PHAL', 'PHAL', 'AAL', 'PSA')": 0.0,
    "('WGA', 'PHAL', 'PHAL', 'AAL', 'DBCO')": 0.0,
    "('WGA', 'PHAL', 'PHAL', 'PSA', 'PSA')": 0.0,
    "('WGA', 'PHAL', 'PHAL', 'PSA', 'DBCO')": 0.0,
    "('WGA', 'PHAL', 'PHAL', 'DBCO', 'DBCO')": 0.0,
    "('WGA', 'PHAL', 'AAL', 'AAL', 'AAL')": 0.0,
    "('WGA', 'PHAL', 'AAL', 'AAL', 'PSA')": 0.0,
    "('WGA', 'PHAL', 'AAL', 'AAL', 'DBCO')": 0.0,
    "('WGA', 'PHAL', 'AAL', 'PSA', 'PSA')": 0.0,
    "('WGA', 'PHAL', 'AAL', 'PSA', 'DBCO')": 0.0,
    "('WGA', 'PHAL', 'AAL', 'DBCO', 'DBCO')": 0.0,
    "('WGA', 'PHAL', 'PSA', 'PSA', 'PSA')": 0.0,
    "('WGA', 'PHAL', 'PSA', 'PSA', 'DBCO')": 0.0,
    "('WGA', 'PHAL', 'PSA', 'DBCO', 'DBCO')": 0.0,
    "('WGA', 'PHAL', 'DBCO', 'DBCO', 'DBCO')": 0.0,
    "('WGA', 'AAL', 'AAL', 'AAL', 'AAL')": 0.0,
    "('WGA', 'AAL', 'AAL', 'AAL', 'PSA')": 0.0,
    "('WGA', 'AAL', 'AAL', 'AAL', 'DBCO')": 0.0,
    "('WGA', 'AAL', 'AAL', 'PSA', 'PSA')": 0.0,
    "('WGA', 'AAL', 'AAL', 'PSA', 'DBCO')": 0.0,
    "('WGA', 'AAL', 'AAL', 'DBCO', 'DBCO')": 0.0,
    "('WGA', 'AAL', 'PSA', 'PSA', 'PSA')": 0.0,
    "('WGA', 'AAL', 'PSA', 'PSA', 'DBCO')": 0.0,
    "('WGA', 'AAL', 'PSA', 'DBCO', 'DBCO')": 0.0,
    "('WGA', 'AAL', 'DBCO', 'DBCO', 'DBCO')": 0.0,
    "('WGA', 'PSA', 'PSA', 'PSA', 'PSA')": 0.0,
    "('WGA', 'PSA', 'PSA', 'PSA', 'DBCO')": 0.0,
    "('WGA', 'PSA', 'PSA', 'DBCO', 'DBCO')": 0.0,
    "('WGA', 'PSA', 'DBCO', 'DBCO', 'DBCO')": 0.0,
    "('WGA', 'DBCO', 'DBCO', 'DBCO', 'DBCO')": 0.0,
    "('SNA', 'SNA', 'SNA', 'SNA', 'SNA')": 0.0,
    "('SNA', 'SNA', 'SNA', 'SNA', 'PHAL')": 0.0,
    "('SNA', 'SNA', 'SNA', 'SNA', 'AAL')": 0.0,
    "('SNA', 'SNA', 'SNA', 'SNA', 'PSA')": 0.0,
    "('SNA', 'SNA', 'SNA', 'SNA', 'DBCO')": 0.0,
    "('SNA', 'SNA', 'SNA', 'PHAL', 'PHAL')": 0.0,
    "('SNA', 'SNA', 'SNA', 'PHAL', 'AAL')": 0.0,
    "('SNA', 'SNA', 'SNA', 'PHAL', 'PSA')": 0.0,
    "('SNA', 'SNA', 'SNA', 'PHAL', 'DBCO')": 0.0,
    "('SNA', 'SNA', 'SNA', 'AAL', 'AAL')": 0.0,
    "('SNA', 'SNA', 'SNA', 'AAL', 'PSA')": 0.0,
    "('SNA', 'SNA', 'SNA', 'AAL', 'DBCO')": 0.0,
    "('SNA', 'SNA', 'SNA', 'PSA', 'PSA')": 0.0,
    "('SNA', 'SNA', 'SNA', 'PSA', 'DBCO')": 0.0,
    "('SNA', 'SNA', 'SNA', 'DBCO', 'DBCO')": 0.0,
    "('SNA', 'SNA', 'PHAL', 'PHAL', 'PHAL')": 0.0,
    "('SNA', 'SNA', 'PHAL', 'PHAL', 'AAL')": 0.0,
    "('SNA', 'SNA', 'PHAL', 'PHAL', 'PSA')": 0.0,
    "('SNA', 'SNA', 'PHAL', 'PHAL', 'DBCO')": 0.0,
    "('SNA', 'SNA', 'PHAL', 'AAL', 'AAL')": 0.0,
    "('SNA', 'SNA', 'PHAL', 'AAL', 'PSA')": 0.0,
    "('SNA', 'SNA', 'PHAL', 'AAL', 'DBCO')": 0.0,
    "('SNA', 'SNA', 'PHAL', 'PSA', 'PSA')": 0.0,
    "('SNA', 'SNA', 'PHAL', 'PSA', 'DBCO')": 0.0,
    "('SNA', 'SNA', 'PHAL', 'DBCO', 'DBCO')": 0.0,
    "('SNA', 'SNA', 'AAL', 'AAL', 'AAL')": 0.0,
    "('SNA', 'SNA', 'AAL', 'AAL', 'PSA')": 0.0,
    "('SNA', 'SNA', 'AAL', 'AAL', 'DBCO')": 0.0,
    "('SNA', 'SNA', 'AAL', 'PSA', 'PSA')": 0.0,
    "('SNA', 'SNA', 'AAL', 'PSA', 'DBCO')": 0.0,
    "('SNA', 'SNA', 'AAL', 'DBCO', 'DBCO')": 0.0,
    "('SNA', 'SNA', 'PSA', 'PSA', 'PSA')": 0.0,
    "('SNA', 'SNA', 'PSA', 'PSA', 'DBCO')": 0.0,
    "('SNA', 'SNA', 'PSA', 'DBCO', 'DBCO')": 0.0,
    "('SNA', 'SNA', 'DBCO', 'DBCO', 'DBCO')": 0.0,
    "('SNA', 'PHAL', 'PHAL', 'PHAL', 'PHAL')": 0.0,
    "('SNA', 'PHAL', 'PHAL', 'PHAL', 'AAL')": 0.0,
    "('SNA', 'PHAL', 'PHAL', 'PHAL', 'PSA')": 0.0,
    "('SNA', 'PHAL', 'PHAL', 'PHAL', 'DBCO')": 0.0,
    "('SNA', 'PHAL', 'PHAL', 'AAL', 'AAL')": 0.0,
    "('SNA', 'PHAL', 'PHAL', 'AAL', 'PSA')": 0.0,
    "('SNA', 'PHAL', 'PHAL', 'AAL', 'DBCO')": 0.0,
    "('SNA', 'PHAL', 'PHAL', 'PSA', 'PSA')": 0.0,
    "('SNA', 'PHAL', 'PHAL', 'PSA', 'DBCO')": 0.0,
    "('SNA', 'PHAL', 'PHAL', 'DBCO', 'DBCO')": 0.0,
    "('SNA', 'PHAL', 'AAL', 'AAL', 'AAL')": 0.0,
    "('SNA', 'PHAL', 'AAL', 'AAL', 'PSA')": 0.0,
    "('SNA', 'PHAL', 'AAL', 'AAL', 'DBCO')": 0.0,
    "('SNA', 'PHAL', 'AAL', 'PSA', 'PSA')": 0.0,
    "('SNA', 'PHAL', 'AAL', 'PSA', 'DBCO')": 0.0,
    "('SNA', 'PHAL', 'AAL', 'DBCO', 'DBCO')": 0.0,
    "('SNA', 'PHAL', 'PSA', 'PSA', 'PSA')": 0.0,
    "('SNA', 'PHAL', 'PSA', 'PSA', 'DBCO')": 0.0,
    "('SNA', 'PHAL', 'PSA', 'DBCO', 'DBCO')": 0.0,
    "('SNA', 'PHAL', 'DBCO', 'DBCO', 'DBCO')": 0.0,
    "('SNA', 'AAL', 'AAL', 'AAL', 'AAL')": 0.0,
    "('SNA', 'AAL', 'AAL', 'AAL', 'PSA')": 0.0,
    "('SNA', 'AAL', 'AAL', 'AAL', 'DBCO')": 0.0,
    "('SNA', 'AAL', 'AAL', 'PSA', 'PSA')": 0.0,
    "('SNA', 'AAL', 'AAL', 'PSA', 'DBCO')": 0.0,
    "('SNA', 'AAL', 'AAL', 'DBCO', 'DBCO')": 0.0,
    "('SNA', 'AAL', 'PSA', 'PSA', 'PSA')": 0.0,
    "('SNA', 'AAL', 'PSA', 'PSA', 'DBCO')": 0.0,
    "('SNA', 'AAL', 'PSA', 'DBCO', 'DBCO')": 0.0,
    "('SNA', 'AAL', 'DBCO', 'DBCO', 'DBCO')": 0.0,
    "('SNA', 'PSA', 'PSA', 'PSA', 'PSA')": 0.0,
    "('SNA', 'PSA', 'PSA', 'PSA', 'DBCO')": 0.0,
    "('SNA', 'PSA', 'PSA', 'DBCO', 'DBCO')": 0.0,
    "('SNA', 'PSA', 'DBCO', 'DBCO', 'DBCO')": 0.0,
    "('SNA', 'DBCO', 'DBCO', 'DBCO', 'DBCO')": 0.0,
    "('PHAL', 'PHAL', 'PHAL', 'PHAL', 'PHAL')": 0.0,
    "('PHAL', 'PHAL', 'PHAL', 'PHAL', 'AAL')": 0.0,
    "('PHAL', 'PHAL', 'PHAL', 'PHAL', 'PSA')": 0.0,
    "('PHAL', 'PHAL', 'PHAL', 'PHAL', 'DBCO')": 0.0,
    "('PHAL', 'PHAL', 'PHAL', 'AAL', 'AAL')": 0.0,
    "('PHAL', 'PHAL', 'PHAL', 'AAL', 'PSA')": 0.0,
    "('PHAL', 'PHAL', 'PHAL', 'AAL', 'DBCO')": 0.0,
    "('PHAL', 'PHAL', 'PHAL', 'PSA', 'PSA')": 0.0,
    "('PHAL', 'PHAL', 'PHAL', 'PSA', 'DBCO')": 0.0,
    "('PHAL', 'PHAL', 'PHAL', 'DBCO', 'DBCO')": 0.0,
    "('PHAL', 'PHAL', 'AAL', 'AAL', 'AAL')": 0.0,
    "('PHAL', 'PHAL', 'AAL', 'AAL', 'PSA')": 0.0,
    "('PHAL', 'PHAL', 'AAL', 'AAL', 'DBCO')": 0.0,
    "('PHAL', 'PHAL', 'AAL', 'PSA', 'PSA')": 0.0,
    "('PHAL', 'PHAL', 'AAL', 'PSA', 'DBCO')": 0.0,
    "('PHAL', 'PHAL', 'AAL', 'DBCO', 'DBCO')": 0.0,
    "('PHAL', 'PHAL', 'PSA', 'PSA', 'PSA')": 0.0,
    "('PHAL', 'PHAL', 'PSA', 'PSA', 'DBCO')": 0.0,
    "('PHAL', 'PHAL', 'PSA', 'DBCO', 'DBCO')": 0.0,
    "('PHAL', 'PHAL', 'DBCO', 'DBCO', 'DBCO')": 0.0,
    "('PHAL', 'AAL', 'AAL', 'AAL', 'AAL')": 0.0,
    "('PHAL', 'AAL', 'AAL', 'AAL', 'PSA')": 0.0,
    "('PHAL', 'AAL', 'AAL', 'AAL', 'DBCO')": 0.0,
    "('PHAL', 'AAL', 'AAL', 'PSA', 'PSA')": 0.0,
    "('PHAL', 'AAL', 'AAL', 'PSA', 'DBCO')": 0.0,
    "('PHAL', 'AAL', 'AAL', 'DBCO', 'DBCO')": 0.0,
    "('PHAL', 'AAL', 'PSA', 'PSA', 'PSA')": 0.0,
    "('PHAL', 'AAL', 'PSA', 'PSA', 'DBCO')": 0.0,
    "('PHAL', 'AAL', 'PSA', 'DBCO', 'DBCO')": 0.0,
    "('PHAL', 'AAL', 'DBCO', 'DBCO', 'DBCO')": 0.0,
    "('PHAL', 'PSA', 'PSA', 'PSA', 'PSA')": 0.0,
    "('PHAL', 'PSA', 'PSA', 'PSA', 'DBCO')": 0.0,
    "('PHAL', 'PSA', 'PSA', 'DBCO', 'DBCO')": 0.0,
    "('PHAL', 'PSA', 'DBCO', 'DBCO', 'DBCO')": 0.0,
    "('PHAL', 'DBCO', 'DBCO', 'DBCO', 'DBCO')": 0.0,
    "('AAL', 'AAL', 'AAL', 'AAL', 'AAL')": 0.0,
    "('AAL', 'AAL', 'AAL', 'AAL', 'PSA')": 0.0,
    "('AAL', 'AAL', 'AAL', 'AAL', 'DBCO')": 0.0,
    "('AAL', 'AAL', 'AAL', 'PSA', 'PSA')": 0.0,
    "('AAL', 'AAL', 'AAL', 'PSA', 'DBCO')": 0.0,
    "('AAL', 'AAL', 'AAL', 'DBCO', 'DBCO')": 0.0,
    "('AAL', 'AAL', 'PSA', 'PSA', 'PSA')": 0.0,
    "('AAL', 'AAL', 'PSA', 'PSA', 'DBCO')": 0.0,
    "('AAL', 'AAL', 'PSA', 'DBCO', 'DBCO')": 0.0,
    "('AAL', 'AAL', 'DBCO', 'DBCO', 'DBCO')": 0.0,
    "('AAL', 'PSA', 'PSA', 'PSA', 'PSA')": 0.0,
    "('AAL', 'PSA', 'PSA', 'PSA', 'DBCO')": 0.0,
    "('AAL', 'PSA', 'PSA', 'DBCO', 'DBCO')": 0.0,
    "('AAL', 'PSA', 'DBCO', 'DBCO', 'DBCO')": 0.0,
    "('AAL', 'DBCO', 'DBCO', 'DBCO', 'DBCO')": 0.0,
    "('PSA', 'PSA', 'PSA', 'PSA', 'PSA')": 0.0,
    "('PSA', 'PSA', 'PSA', 'PSA', 'DBCO')": 0.0,
    "('PSA', 'PSA', 'PSA', 'DBCO', 'DBCO')": 0.0,
    "('PSA', 'PSA', 'DBCO', 'DBCO', 'DBCO')": 0.0,
    "('PSA', 'DBCO', 'DBCO', 'DBCO', 'DBCO')": 0.0,
    "('DBCO', 'DBCO', 'DBCO', 'DBCO', 'DBCO')": 0.0,
    "('WGA', 'WGA', 'WGA', 'WGA', 'WGA', 'WGA')": 0.0,
    "('WGA', 'WGA', 'WGA', 'WGA', 'WGA', 'SNA')": 0.0,
    "('WGA', 'WGA', 'WGA', 'WGA', 'WGA', 'PHAL')": 0.0,
    "('WGA', 'WGA', 'WGA', 'WGA', 'WGA', 'AAL')": 0.0,
    "('WGA', 'WGA', 'WGA', 'WGA', 'WGA', 'PSA')": 0.0,
    "('WGA', 'WGA', 'WGA', 'WGA', 'WGA', 'DBCO')": 0.0,
    "('WGA', 'WGA', 'WGA', 'WGA', 'SNA', 'SNA')": 0.0,
    "('WGA', 'WGA', 'WGA', 'WGA', 'SNA', 'PHAL')": 0.0,
    "('WGA', 'WGA', 'WGA', 'WGA', 'SNA', 'AAL')": 0.0,
    "('WGA', 'WGA', 'WGA', 'WGA', 'SNA', 'PSA')": 0.0,
    "('WGA', 'WGA', 'WGA', 'WGA', 'SNA', 'DBCO')": 0.0,
    "('WGA', 'WGA', 'WGA', 'WGA', 'PHAL', 'PHAL')": 0.0,
    "('WGA', 'WGA', 'WGA', 'WGA', 'PHAL', 'AAL')": 0.0,
    "('WGA', 'WGA', 'WGA', 'WGA', 'PHAL', 'PSA')": 0.0,
    "('WGA', 'WGA', 'WGA', 'WGA', 'PHAL', 'DBCO')": 0.0,
    "('WGA', 'WGA', 'WGA', 'WGA', 'AAL', 'AAL')": 0.0,
    "('WGA', 'WGA', 'WGA', 'WGA', 'AAL', 'PSA')": 0.0,
    "('WGA', 'WGA', 'WGA', 'WGA', 'AAL', 'DBCO')": 0.0,
    "('WGA', 'WGA', 'WGA', 'WGA', 'PSA', 'PSA')": 0.0,
    "('WGA', 'WGA', 'WGA', 'WGA', 'PSA', 'DBCO')": 0.0,
    "('WGA', 'WGA', 'WGA', 'WGA', 'DBCO', 'DBCO')": 0.0,
    "('WGA', 'WGA', 'WGA', 'SNA', 'SNA', 'SNA')": 0.0,
    "('WGA', 'WGA', 'WGA', 'SNA', 'SNA', 'PHAL')": 0.0,
    "('WGA', 'WGA', 'WGA', 'SNA', 'SNA', 'AAL')": 0.0,
    "('WGA', 'WGA', 'WGA', 'SNA', 'SNA', 'PSA')": 0.0,
    "('WGA', 'WGA', 'WGA', 'SNA', 'SNA', 'DBCO')": 0.0,
    "('WGA', 'WGA', 'WGA', 'SNA', 'PHAL', 'PHAL')": 0.0,
    "('WGA', 'WGA', 'WGA', 'SNA', 'PHAL', 'AAL')": 0.0,
    "('WGA', 'WGA', 'WGA', 'SNA', 'PHAL', 'PSA')": 0.0,
    "('WGA', 'WGA', 'WGA', 'SNA', 'PHAL', 'DBCO')": 0.0,
    "('WGA', 'WGA', 'WGA', 'SNA', 'AAL', 'AAL')": 0.0,
    "('WGA', 'WGA', 'WGA', 'SNA', 'AAL', 'PSA')": 0.0,
    "('WGA', 'WGA', 'WGA', 'SNA', 'AAL', 'DBCO')": 0.0,
    "('WGA', 'WGA', 'WGA', 'SNA', 'PSA', 'PSA')": 0.0,
    "('WGA', 'WGA', 'WGA', 'SNA', 'PSA', 'DBCO')": 0.0,
    "('WGA', 'WGA', 'WGA', 'SNA', 'DBCO', 'DBCO')": 0.0,
    "('WGA', 'WGA', 'WGA', 'PHAL', 'PHAL', 'PHAL')": 0.0,
    "('WGA', 'WGA', 'WGA', 'PHAL', 'PHAL', 'AAL')": 0.0,
    "('WGA', 'WGA', 'WGA', 'PHAL', 'PHAL', 'PSA')": 0.0,
    "('WGA', 'WGA', 'WGA', 'PHAL', 'PHAL', 'DBCO')": 0.0,
    "('WGA', 'WGA', 'WGA', 'PHAL', 'AAL', 'AAL')": 0.0,
    "('WGA', 'WGA', 'WGA', 'PHAL', 'AAL', 'PSA')": 0.0,
    "('WGA', 'WGA', 'WGA', 'PHAL', 'AAL', 'DBCO')": 0.0,
    "('WGA', 'WGA', 'WGA', 'PHAL', 'PSA', 'PSA')": 0.0,
    "('WGA', 'WGA', 'WGA', 'PHAL', 'PSA', 'DBCO')": 0.0,
    "('WGA', 'WGA', 'WGA', 'PHAL', 'DBCO', 'DBCO')": 0.0,
    "('WGA', 'WGA', 'WGA', 'AAL', 'AAL', 'AAL')": 0.0,
    "('WGA', 'WGA', 'WGA', 'AAL', 'AAL', 'PSA')": 0.0,
    "('WGA', 'WGA', 'WGA', 'AAL', 'AAL', 'DBCO')": 0.0,
    "('WGA', 'WGA', 'WGA', 'AAL', 'PSA', 'PSA')": 0.0,
    "('WGA', 'WGA', 'WGA', 'AAL', 'PSA', 'DBCO')": 0.0,
    "('WGA', 'WGA', 'WGA', 'AAL', 'DBCO', 'DBCO')": 0.0,
    "('WGA', 'WGA', 'WGA', 'PSA', 'PSA', 'PSA')": 0.0,
    "('WGA', 'WGA', 'WGA', 'PSA', 'PSA', 'DBCO')": 0.0,
    "('WGA', 'WGA', 'WGA', 'PSA', 'DBCO', 'DBCO')": 0.0,
    "('WGA', 'WGA', 'WGA', 'DBCO', 'DBCO', 'DBCO')": 0.0,
    "('WGA', 'WGA', 'SNA', 'SNA', 'SNA', 'SNA')": 0.0,
    "('WGA', 'WGA', 'SNA', 'SNA', 'SNA', 'PHAL')": 0.0,
    "('WGA', 'WGA', 'SNA', 'SNA', 'SNA', 'AAL')": 0.0,
    "('WGA', 'WGA', 'SNA', 'SNA', 'SNA', 'PSA')": 0.0,
    "('WGA', 'WGA', 'SNA', 'SNA', 'SNA', 'DBCO')": 0.0,
    "('WGA', 'WGA', 'SNA', 'SNA', 'PHAL', 'PHAL')": 0.0,
    "('WGA', 'WGA', 'SNA', 'SNA', 'PHAL', 'AAL')": 0.0,
    "('WGA', 'WGA', 'SNA', 'SNA', 'PHAL', 'PSA')": 0.0,
    "('WGA', 'WGA', 'SNA', 'SNA', 'PHAL', 'DBCO')": 0.0,
    "('WGA', 'WGA', 'SNA', 'SNA', 'AAL', 'AAL')": 0.0,
    "('WGA', 'WGA', 'SNA', 'SNA', 'AAL', 'PSA')": 0.0,
    "('WGA', 'WGA', 'SNA', 'SNA', 'AAL', 'DBCO')": 0.0,
    "('WGA', 'WGA', 'SNA', 'SNA', 'PSA', 'PSA')": 0.0,
    "('WGA', 'WGA', 'SNA', 'SNA', 'PSA', 'DBCO')": 0.0,
    "('WGA', 'WGA', 'SNA', 'SNA', 'DBCO', 'DBCO')": 0.0,
    "('WGA', 'WGA', 'SNA', 'PHAL', 'PHAL', 'PHAL')": 0.0,
    "('WGA', 'WGA', 'SNA', 'PHAL', 'PHAL', 'AAL')": 0.0,
    "('WGA', 'WGA', 'SNA', 'PHAL', 'PHAL', 'PSA')": 0.0,
    "('WGA', 'WGA', 'SNA', 'PHAL', 'PHAL', 'DBCO')": 0.0,
    "('WGA', 'WGA', 'SNA', 'PHAL', 'AAL', 'AAL')": 0.0,
    "('WGA', 'WGA', 'SNA', 'PHAL', 'AAL', 'PSA')": 0.0,
    "('WGA', 'WGA', 'SNA', 'PHAL', 'AAL', 'DBCO')": 0.0,
    "('WGA', 'WGA', 'SNA', 'PHAL', 'PSA', 'PSA')": 0.0,
    "('WGA', 'WGA', 'SNA', 'PHAL', 'PSA', 'DBCO')": 0.0,
    "('WGA', 'WGA', 'SNA', 'PHAL', 'DBCO', 'DBCO')": 0.0,
    "('WGA', 'WGA', 'SNA', 'AAL', 'AAL', 'AAL')": 0.0,
    "('WGA', 'WGA', 'SNA', 'AAL', 'AAL', 'PSA')": 0.0,
    "('WGA', 'WGA', 'SNA', 'AAL', 'AAL', 'DBCO')": 0.0,
    "('WGA', 'WGA', 'SNA', 'AAL', 'PSA', 'PSA')": 0.0,
    "('WGA', 'WGA', 'SNA', 'AAL', 'PSA', 'DBCO')": 0.0,
    "('WGA', 'WGA', 'SNA', 'AAL', 'DBCO', 'DBCO')": 0.0,
    "('WGA', 'WGA', 'SNA', 'PSA', 'PSA', 'PSA')": 0.0,
    "('WGA', 'WGA', 'SNA', 'PSA', 'PSA', 'DBCO')": 0.0,
    "('WGA', 'WGA', 'SNA', 'PSA', 'DBCO', 'DBCO')": 0.0,
    "('WGA', 'WGA', 'SNA', 'DBCO', 'DBCO', 'DBCO')": 0.0,
    "('WGA', 'WGA', 'PHAL', 'PHAL', 'PHAL', 'PHAL')": 0.0,
    "('WGA', 'WGA', 'PHAL', 'PHAL', 'PHAL', 'AAL')": 0.0,
    "('WGA', 'WGA', 'PHAL', 'PHAL', 'PHAL', 'PSA')": 0.0,
    "('WGA', 'WGA', 'PHAL', 'PHAL', 'PHAL', 'DBCO')": 0.0,
    "('WGA', 'WGA', 'PHAL', 'PHAL', 'AAL', 'AAL')": 0.0,
    "('WGA', 'WGA', 'PHAL', 'PHAL', 'AAL', 'PSA')": 0.0,
    "('WGA', 'WGA', 'PHAL', 'PHAL', 'AAL', 'DBCO')": 0.0,
    "('WGA', 'WGA', 'PHAL', 'PHAL', 'PSA', 'PSA')": 0.0,
    "('WGA', 'WGA', 'PHAL', 'PHAL', 'PSA', 'DBCO')": 0.0,
    "('WGA', 'WGA', 'PHAL', 'PHAL', 'DBCO', 'DBCO')": 0.0,
    "('WGA', 'WGA', 'PHAL', 'AAL', 'AAL', 'AAL')": 0.0,
    "('WGA', 'WGA', 'PHAL', 'AAL', 'AAL', 'PSA')": 0.0,
    "('WGA', 'WGA', 'PHAL', 'AAL', 'AAL', 'DBCO')": 0.0,
    "('WGA', 'WGA', 'PHAL', 'AAL', 'PSA', 'PSA')": 0.0,
    "('WGA', 'WGA', 'PHAL', 'AAL', 'PSA', 'DBCO')": 0.0,
    "('WGA', 'WGA', 'PHAL', 'AAL', 'DBCO', 'DBCO')": 0.0,
    "('WGA', 'WGA', 'PHAL', 'PSA', 'PSA', 'PSA')": 0.0,
    "('WGA', 'WGA', 'PHAL', 'PSA', 'PSA', 'DBCO')": 0.0,
    "('WGA', 'WGA', 'PHAL', 'PSA', 'DBCO', 'DBCO')": 0.0,
    "('WGA', 'WGA', 'PHAL', 'DBCO', 'DBCO', 'DBCO')": 0.0,
    "('WGA', 'WGA', 'AAL', 'AAL', 'AAL', 'AAL')": 0.0,
    "('WGA', 'WGA', 'AAL', 'AAL', 'AAL', 'PSA')": 0.0,
    "('WGA', 'WGA', 'AAL', 'AAL', 'AAL', 'DBCO')": 0.0,
    "('WGA', 'WGA', 'AAL', 'AAL', 'PSA', 'PSA')": 0.0,
    "('WGA', 'WGA', 'AAL', 'AAL', 'PSA', 'DBCO')": 0.0,
    "('WGA', 'WGA', 'AAL', 'AAL', 'DBCO', 'DBCO')": 0.0,
    "('WGA', 'WGA', 'AAL', 'PSA', 'PSA', 'PSA')": 0.0,
    "('WGA', 'WGA', 'AAL', 'PSA', 'PSA', 'DBCO')": 0.0,
    "('WGA', 'WGA', 'AAL', 'PSA', 'DBCO', 'DBCO')": 0.0,
    "('WGA', 'WGA', 'AAL', 'DBCO', 'DBCO', 'DBCO')": 0.0,
    "('WGA', 'WGA', 'PSA', 'PSA', 'PSA', 'PSA')": 0.0,
    "('WGA', 'WGA', 'PSA', 'PSA', 'PSA', 'DBCO')": 0.0,
    "('WGA', 'WGA', 'PSA', 'PSA', 'DBCO', 'DBCO')": 0.0,
    "('WGA', 'WGA', 'PSA', 'DBCO', 'DBCO', 'DBCO')": 0.0,
    "('WGA', 'WGA', 'DBCO', 'DBCO', 'DBCO', 'DBCO')": 0.0,
    "('WGA', 'SNA', 'SNA', 'SNA', 'SNA', 'SNA')": 0.0,
    "('WGA', 'SNA', 'SNA', 'SNA', 'SNA', 'PHAL')": 0.0,
    "('WGA', 'SNA', 'SNA', 'SNA', 'SNA', 'AAL')": 0.0,
    "('WGA', 'SNA', 'SNA', 'SNA', 'SNA', 'PSA')": 0.0,
    "('WGA', 'SNA', 'SNA', 'SNA', 'SNA', 'DBCO')": 0.0,
    "('WGA', 'SNA', 'SNA', 'SNA', 'PHAL', 'PHAL')": 0.0,
    "('WGA', 'SNA', 'SNA', 'SNA', 'PHAL', 'AAL')": 0.0,
    "('WGA', 'SNA', 'SNA', 'SNA', 'PHAL', 'PSA')": 0.0,
    "('WGA', 'SNA', 'SNA', 'SNA', 'PHAL', 'DBCO')": 0.0,
    "('WGA', 'SNA', 'SNA', 'SNA', 'AAL', 'AAL')": 0.0,
    "('WGA', 'SNA', 'SNA', 'SNA', 'AAL', 'PSA')": 0.0,
    "('WGA', 'SNA', 'SNA', 'SNA', 'AAL', 'DBCO')": 0.0,
    "('WGA', 'SNA', 'SNA', 'SNA', 'PSA', 'PSA')": 0.0,
    "('WGA', 'SNA', 'SNA', 'SNA', 'PSA', 'DBCO')": 0.0,
    "('WGA', 'SNA', 'SNA', 'SNA', 'DBCO', 'DBCO')": 0.0,
    "('WGA', 'SNA', 'SNA', 'PHAL', 'PHAL', 'PHAL')": 0.0,
    "('WGA', 'SNA', 'SNA', 'PHAL', 'PHAL', 'AAL')": 0.0,
    "('WGA', 'SNA', 'SNA', 'PHAL', 'PHAL', 'PSA')": 0.0,
    "('WGA', 'SNA', 'SNA', 'PHAL', 'PHAL', 'DBCO')": 0.0,
    "('WGA', 'SNA', 'SNA', 'PHAL', 'AAL', 'AAL')": 0.0,
    "('WGA', 'SNA', 'SNA', 'PHAL', 'AAL', 'PSA')": 0.0,
    "('WGA', 'SNA', 'SNA', 'PHAL', 'AAL', 'DBCO')": 0.0,
    "('WGA', 'SNA', 'SNA', 'PHAL', 'PSA', 'PSA')": 0.0,
    "('WGA', 'SNA', 'SNA', 'PHAL', 'PSA', 'DBCO')": 0.0,
    "('WGA', 'SNA', 'SNA', 'PHAL', 'DBCO', 'DBCO')": 0.0,
    "('WGA', 'SNA', 'SNA', 'AAL', 'AAL', 'AAL')": 0.0,
    "('WGA', 'SNA', 'SNA', 'AAL', 'AAL', 'PSA')": 0.0,
    "('WGA', 'SNA', 'SNA', 'AAL', 'AAL', 'DBCO')": 0.0,
    "('WGA', 'SNA', 'SNA', 'AAL', 'PSA', 'PSA')": 0.0,
    "('WGA', 'SNA', 'SNA', 'AAL', 'PSA', 'DBCO')": 0.0,
    "('WGA', 'SNA', 'SNA', 'AAL', 'DBCO', 'DBCO')": 0.0,
    "('WGA', 'SNA', 'SNA', 'PSA', 'PSA', 'PSA')": 0.0,
    "('WGA', 'SNA', 'SNA', 'PSA', 'PSA', 'DBCO')": 0.0,
    "('WGA', 'SNA', 'SNA', 'PSA', 'DBCO', 'DBCO')": 0.0,
    "('WGA', 'SNA', 'SNA', 'DBCO', 'DBCO', 'DBCO')": 0.0,
    "('WGA', 'SNA', 'PHAL', 'PHAL', 'PHAL', 'PHAL')": 0.0,
    "('WGA', 'SNA', 'PHAL', 'PHAL', 'PHAL', 'AAL')": 0.0,
    "('WGA', 'SNA', 'PHAL', 'PHAL', 'PHAL', 'PSA')": 0.0,
    "('WGA', 'SNA', 'PHAL', 'PHAL', 'PHAL', 'DBCO')": 0.0,
    "('WGA', 'SNA', 'PHAL', 'PHAL', 'AAL', 'AAL')": 0.0,
    "('WGA', 'SNA', 'PHAL', 'PHAL', 'AAL', 'PSA')": 0.0,
    "('WGA', 'SNA', 'PHAL', 'PHAL', 'AAL', 'DBCO')": 0.0,
    "('WGA', 'SNA', 'PHAL', 'PHAL', 'PSA', 'PSA')": 0.0,
    "('WGA', 'SNA', 'PHAL', 'PHAL', 'PSA', 'DBCO')": 0.0,
    "('WGA', 'SNA', 'PHAL', 'PHAL', 'DBCO', 'DBCO')": 0.0,
    "('WGA', 'SNA', 'PHAL', 'AAL', 'AAL', 'AAL')": 0.0,
    "('WGA', 'SNA', 'PHAL', 'AAL', 'AAL', 'PSA')": 0.0,
    "('WGA', 'SNA', 'PHAL', 'AAL', 'AAL', 'DBCO')": 0.0,
    "('WGA', 'SNA', 'PHAL', 'AAL', 'PSA', 'PSA')": 0.0,
    "('WGA', 'SNA', 'PHAL', 'AAL', 'PSA', 'DBCO')": 0.0,
    "('WGA', 'SNA', 'PHAL', 'AAL', 'DBCO', 'DBCO')": 0.0,
    "('WGA', 'SNA', 'PHAL', 'PSA', 'PSA', 'PSA')": 0.0,
    "('WGA', 'SNA', 'PHAL', 'PSA', 'PSA', 'DBCO')": 0.0,
    "('WGA', 'SNA', 'PHAL', 'PSA', 'DBCO', 'DBCO')": 0.0,
    "('WGA', 'SNA', 'PHAL', 'DBCO', 'DBCO', 'DBCO')": 0.0,
    "('WGA', 'SNA', 'AAL', 'AAL', 'AAL', 'AAL')": 0.0,
    "('WGA', 'SNA', 'AAL', 'AAL', 'AAL', 'PSA')": 0.0,
    "('WGA', 'SNA', 'AAL', 'AAL', 'AAL', 'DBCO')": 0.0,
    "('WGA', 'SNA', 'AAL', 'AAL', 'PSA', 'PSA')": 0.0,
    "('WGA', 'SNA', 'AAL', 'AAL', 'PSA', 'DBCO')": 0.0,
    "('WGA', 'SNA', 'AAL', 'AAL', 'DBCO', 'DBCO')": 0.0,
    "('WGA', 'SNA', 'AAL', 'PSA', 'PSA', 'PSA')": 0.0,
    "('WGA', 'SNA', 'AAL', 'PSA', 'PSA', 'DBCO')": 0.0,
    "('WGA', 'SNA', 'AAL', 'PSA', 'DBCO', 'DBCO')": 0.0,
    "('WGA', 'SNA', 'AAL', 'DBCO', 'DBCO', 'DBCO')": 0.0,
    "('WGA', 'SNA', 'PSA', 'PSA', 'PSA', 'PSA')": 0.0,
    "('WGA', 'SNA', 'PSA', 'PSA', 'PSA', 'DBCO')": 0.0,
    "('WGA', 'SNA', 'PSA', 'PSA', 'DBCO', 'DBCO')": 0.0,
    "('WGA', 'SNA', 'PSA', 'DBCO', 'DBCO', 'DBCO')": 0.0,
    "('WGA', 'SNA', 'DBCO', 'DBCO', 'DBCO', 'DBCO')": 0.0,
    "('WGA', 'PHAL', 'PHAL', 'PHAL', 'PHAL', 'PHAL')": 0.0,
    "('WGA', 'PHAL', 'PHAL', 'PHAL', 'PHAL', 'AAL')": 0.0,
    "('WGA', 'PHAL', 'PHAL', 'PHAL', 'PHAL', 'PSA')": 0.0,
    "('WGA', 'PHAL', 'PHAL', 'PHAL', 'PHAL', 'DBCO')": 0.0,
    "('WGA', 'PHAL', 'PHAL', 'PHAL', 'AAL', 'AAL')": 0.0,
    "('WGA', 'PHAL', 'PHAL', 'PHAL', 'AAL', 'PSA')": 0.0,
    "('WGA', 'PHAL', 'PHAL', 'PHAL', 'AAL', 'DBCO')": 0.0,
    "('WGA', 'PHAL', 'PHAL', 'PHAL', 'PSA', 'PSA')": 0.0,
    "('WGA', 'PHAL', 'PHAL', 'PHAL', 'PSA', 'DBCO')": 0.0,
    "('WGA', 'PHAL', 'PHAL', 'PHAL', 'DBCO', 'DBCO')": 0.0,
    "('WGA', 'PHAL', 'PHAL', 'AAL', 'AAL', 'AAL')": 0.0,
    "('WGA', 'PHAL', 'PHAL', 'AAL', 'AAL', 'PSA')": 0.0,
    "('WGA', 'PHAL', 'PHAL', 'AAL', 'AAL', 'DBCO')": 0.0,
    "('WGA', 'PHAL', 'PHAL', 'AAL', 'PSA', 'PSA')": 0.0,
    "('WGA', 'PHAL', 'PHAL', 'AAL', 'PSA', 'DBCO')": 0.0,
    "('WGA', 'PHAL', 'PHAL', 'AAL', 'DBCO', 'DBCO')": 0.0,
    "('WGA', 'PHAL', 'PHAL', 'PSA', 'PSA', 'PSA')": 0.0,
    "('WGA', 'PHAL', 'PHAL', 'PSA', 'PSA', 'DBCO')": 0.0,
    "('WGA', 'PHAL', 'PHAL', 'PSA', 'DBCO', 'DBCO')": 0.0,
    "('WGA', 'PHAL', 'PHAL', 'DBCO', 'DBCO', 'DBCO')": 0.0,
    "('WGA', 'PHAL', 'AAL', 'AAL', 'AAL', 'AAL')": 0.0,
    "('WGA', 'PHAL', 'AAL', 'AAL', 'AAL', 'PSA')": 0.0,
    "('WGA', 'PHAL', 'AAL', 'AAL', 'AAL', 'DBCO')": 0.0,
    "('WGA', 'PHAL', 'AAL', 'AAL', 'PSA', 'PSA')": 0.0,
    "('WGA', 'PHAL', 'AAL', 'AAL', 'PSA', 'DBCO')": 0.0,
    "('WGA', 'PHAL', 'AAL', 'AAL', 'DBCO', 'DBCO')": 0.0,
    "('WGA', 'PHAL', 'AAL', 'PSA', 'PSA', 'PSA')": 0.0,
    "('WGA', 'PHAL', 'AAL', 'PSA', 'PSA', 'DBCO')": 0.0,
    "('WGA', 'PHAL', 'AAL', 'PSA', 'DBCO', 'DBCO')": 0.0,
    "('WGA', 'PHAL', 'AAL', 'DBCO', 'DBCO', 'DBCO')": 0.0,
    "('WGA', 'PHAL', 'PSA', 'PSA', 'PSA', 'PSA')": 0.0,
    "('WGA', 'PHAL', 'PSA', 'PSA', 'PSA', 'DBCO')": 0.0,
    "('WGA', 'PHAL', 'PSA', 'PSA', 'DBCO', 'DBCO')": 0.0,
    "('WGA', 'PHAL', 'PSA', 'DBCO', 'DBCO', 'DBCO')": 0.0,
    "('WGA', 'PHAL', 'DBCO', 'DBCO', 'DBCO', 'DBCO')": 0.0,
    "('WGA', 'AAL', 'AAL', 'AAL', 'AAL', 'AAL')": 0.0,
    "('WGA', 'AAL', 'AAL', 'AAL', 'AAL', 'PSA')": 0.0,
    "('WGA', 'AAL', 'AAL', 'AAL', 'AAL', 'DBCO')": 0.0,
    "('WGA', 'AAL', 'AAL', 'AAL', 'PSA', 'PSA')": 0.0,
    "('WGA', 'AAL', 'AAL', 'AAL', 'PSA', 'DBCO')": 0.0,
    "('WGA', 'AAL', 'AAL', 'AAL', 'DBCO', 'DBCO')": 0.0,
    "('WGA', 'AAL', 'AAL', 'PSA', 'PSA', 'PSA')": 0.0,
    "('WGA', 'AAL', 'AAL', 'PSA', 'PSA', 'DBCO')": 0.0,
    "('WGA', 'AAL', 'AAL', 'PSA', 'DBCO', 'DBCO')": 0.0,
    "('WGA', 'AAL', 'AAL', 'DBCO', 'DBCO', 'DBCO')": 0.0,
    "('WGA', 'AAL', 'PSA', 'PSA', 'PSA', 'PSA')": 0.0,
    "('WGA', 'AAL', 'PSA', 'PSA', 'PSA', 'DBCO')": 0.0,
    "('WGA', 'AAL', 'PSA', 'PSA', 'DBCO', 'DBCO')": 0.0,
    "('WGA', 'AAL', 'PSA', 'DBCO', 'DBCO', 'DBCO')": 0.0,
    "('WGA', 'AAL', 'DBCO', 'DBCO', 'DBCO', 'DBCO')": 0.0,
    "('WGA', 'PSA', 'PSA', 'PSA', 'PSA', 'PSA')": 0.0,
    "('WGA', 'PSA', 'PSA', 'PSA', 'PSA', 'DBCO')": 0.0,
    "('WGA', 'PSA', 'PSA', 'PSA', 'DBCO', 'DBCO')": 0.0,
    "('WGA', 'PSA', 'PSA', 'DBCO', 'DBCO', 'DBCO')": 0.0,
    "('WGA', 'PSA', 'DBCO', 'DBCO', 'DBCO', 'DBCO')": 0.0,
    "('WGA', 'DBCO', 'DBCO', 'DBCO', 'DBCO', 'DBCO')": 0.0,
    "('SNA', 'SNA', 'SNA', 'SNA', 'SNA', 'SNA')": 0.0,
    "('SNA', 'SNA', 'SNA', 'SNA', 'SNA', 'PHAL')": 0.0,
    "('SNA', 'SNA', 'SNA', 'SNA', 'SNA', 'AAL')": 0.0,
    "('SNA', 'SNA', 'SNA', 'SNA', 'SNA', 'PSA')": 0.0,
    "('SNA', 'SNA', 'SNA', 'SNA', 'SNA', 'DBCO')": 0.0,
    "('SNA', 'SNA', 'SNA', 'SNA', 'PHAL', 'PHAL')": 0.0,
    "('SNA', 'SNA', 'SNA', 'SNA', 'PHAL', 'AAL')": 0.0,
    "('SNA', 'SNA', 'SNA', 'SNA', 'PHAL', 'PSA')": 0.0,
    "('SNA', 'SNA', 'SNA', 'SNA', 'PHAL', 'DBCO')": 0.0,
    "('SNA', 'SNA', 'SNA', 'SNA', 'AAL', 'AAL')": 0.0,
    "('SNA', 'SNA', 'SNA', 'SNA', 'AAL', 'PSA')": 0.0,
    "('SNA', 'SNA', 'SNA', 'SNA', 'AAL', 'DBCO')": 0.0,
    "('SNA', 'SNA', 'SNA', 'SNA', 'PSA', 'PSA')": 0.0,
    "('SNA', 'SNA', 'SNA', 'SNA', 'PSA', 'DBCO')": 0.0,
    "('SNA', 'SNA', 'SNA', 'SNA', 'DBCO', 'DBCO')": 0.0,
    "('SNA', 'SNA', 'SNA', 'PHAL', 'PHAL', 'PHAL')": 0.0,
    "('SNA', 'SNA', 'SNA', 'PHAL', 'PHAL', 'AAL')": 0.0,
    "('SNA', 'SNA', 'SNA', 'PHAL', 'PHAL', 'PSA')": 0.0,
    "('SNA', 'SNA', 'SNA', 'PHAL', 'PHAL', 'DBCO')": 0.0,
    "('SNA', 'SNA', 'SNA', 'PHAL', 'AAL', 'AAL')": 0.0,
    "('SNA', 'SNA', 'SNA', 'PHAL', 'AAL', 'PSA')": 0.0,
    "('SNA', 'SNA', 'SNA', 'PHAL', 'AAL', 'DBCO')": 0.0,
    "('SNA', 'SNA', 'SNA', 'PHAL', 'PSA', 'PSA')": 0.0,
    "('SNA', 'SNA', 'SNA', 'PHAL', 'PSA', 'DBCO')": 0.0,
    "('SNA', 'SNA', 'SNA', 'PHAL', 'DBCO', 'DBCO')": 0.0,
    "('SNA', 'SNA', 'SNA', 'AAL', 'AAL', 'AAL')": 0.0,
    "('SNA', 'SNA', 'SNA', 'AAL', 'AAL', 'PSA')": 0.0,
    "('SNA', 'SNA', 'SNA', 'AAL', 'AAL', 'DBCO')": 0.0,
    "('SNA', 'SNA', 'SNA', 'AAL', 'PSA', 'PSA')": 0.0,
    "('SNA', 'SNA', 'SNA', 'AAL', 'PSA', 'DBCO')": 0.0,
    "('SNA', 'SNA', 'SNA', 'AAL', 'DBCO', 'DBCO')": 0.0,
    "('SNA', 'SNA', 'SNA', 'PSA', 'PSA', 'PSA')": 0.0,
    "('SNA', 'SNA', 'SNA', 'PSA', 'PSA', 'DBCO')": 0.0,
    "('SNA', 'SNA', 'SNA', 'PSA', 'DBCO', 'DBCO')": 0.0,
    "('SNA', 'SNA', 'SNA', 'DBCO', 'DBCO', 'DBCO')": 0.0,
    "('SNA', 'SNA', 'PHAL', 'PHAL', 'PHAL', 'PHAL')": 0.0,
    "('SNA', 'SNA', 'PHAL', 'PHAL', 'PHAL', 'AAL')": 0.0,
    "('SNA', 'SNA', 'PHAL', 'PHAL', 'PHAL', 'PSA')": 0.0,
    "('SNA', 'SNA', 'PHAL', 'PHAL', 'PHAL', 'DBCO')": 0.0,
    "('SNA', 'SNA', 'PHAL', 'PHAL', 'AAL', 'AAL')": 0.0,
    "('SNA', 'SNA', 'PHAL', 'PHAL', 'AAL', 'PSA')": 0.0,
    "('SNA', 'SNA', 'PHAL', 'PHAL', 'AAL', 'DBCO')": 0.0,
    "('SNA', 'SNA', 'PHAL', 'PHAL', 'PSA', 'PSA')": 0.0,
    "('SNA', 'SNA', 'PHAL', 'PHAL', 'PSA', 'DBCO')": 0.0,
    "('SNA', 'SNA', 'PHAL', 'PHAL', 'DBCO', 'DBCO')": 0.0,
    "('SNA', 'SNA', 'PHAL', 'AAL', 'AAL', 'AAL')": 0.0,
    "('SNA', 'SNA', 'PHAL', 'AAL', 'AAL', 'PSA')": 0.0,
    "('SNA', 'SNA', 'PHAL', 'AAL', 'AAL', 'DBCO')": 0.0,
    "('SNA', 'SNA', 'PHAL', 'AAL', 'PSA', 'PSA')": 0.0,
    "('SNA', 'SNA', 'PHAL', 'AAL', 'PSA', 'DBCO')": 0.0,
    "('SNA', 'SNA', 'PHAL', 'AAL', 'DBCO', 'DBCO')": 0.0,
    "('SNA', 'SNA', 'PHAL', 'PSA', 'PSA', 'PSA')": 0.0,
    "('SNA', 'SNA', 'PHAL', 'PSA', 'PSA', 'DBCO')": 0.0,
    "('SNA', 'SNA', 'PHAL', 'PSA', 'DBCO', 'DBCO')": 0.0,
    "('SNA', 'SNA', 'PHAL', 'DBCO', 'DBCO', 'DBCO')": 0.0,
    "('SNA', 'SNA', 'AAL', 'AAL', 'AAL', 'AAL')": 0.0,
    "('SNA', 'SNA', 'AAL', 'AAL', 'AAL', 'PSA')": 0.0,
    "('SNA', 'SNA', 'AAL', 'AAL', 'AAL', 'DBCO')": 0.0,
    "('SNA', 'SNA', 'AAL', 'AAL', 'PSA', 'PSA')": 0.0,
    "('SNA', 'SNA', 'AAL', 'AAL', 'PSA', 'DBCO')": 0.0,
    "('SNA', 'SNA', 'AAL', 'AAL', 'DBCO', 'DBCO')": 0.0,
    "('SNA', 'SNA', 'AAL', 'PSA', 'PSA', 'PSA')": 0.0,
    "('SNA', 'SNA', 'AAL', 'PSA', 'PSA', 'DBCO')": 0.0,
    "('SNA', 'SNA', 'AAL', 'PSA', 'DBCO', 'DBCO')": 0.0,
    "('SNA', 'SNA', 'AAL', 'DBCO', 'DBCO', 'DBCO')": 0.0,
    "('SNA', 'SNA', 'PSA', 'PSA', 'PSA', 'PSA')": 0.0,
    "('SNA', 'SNA', 'PSA', 'PSA', 'PSA', 'DBCO')": 0.0,
    "('SNA', 'SNA', 'PSA', 'PSA', 'DBCO', 'DBCO')": 0.0,
    "('SNA', 'SNA', 'PSA', 'DBCO', 'DBCO', 'DBCO')": 0.0,
    "('SNA', 'SNA', 'DBCO', 'DBCO', 'DBCO', 'DBCO')": 0.0,
    "('SNA', 'PHAL', 'PHAL', 'PHAL', 'PHAL', 'PHAL')": 0.0,
    "('SNA', 'PHAL', 'PHAL', 'PHAL', 'PHAL', 'AAL')": 0.0,
    "('SNA', 'PHAL', 'PHAL', 'PHAL', 'PHAL', 'PSA')": 0.0,
    "('SNA', 'PHAL', 'PHAL', 'PHAL', 'PHAL', 'DBCO')": 0.0,
    "('SNA', 'PHAL', 'PHAL', 'PHAL', 'AAL', 'AAL')": 0.0,
    "('SNA', 'PHAL', 'PHAL', 'PHAL', 'AAL', 'PSA')": 0.0,
    "('SNA', 'PHAL', 'PHAL', 'PHAL', 'AAL', 'DBCO')": 0.0,
    "('SNA', 'PHAL', 'PHAL', 'PHAL', 'PSA', 'PSA')": 0.0,
    "('SNA', 'PHAL', 'PHAL', 'PHAL', 'PSA', 'DBCO')": 0.0,
    "('SNA', 'PHAL', 'PHAL', 'PHAL', 'DBCO', 'DBCO')": 0.0,
    "('SNA', 'PHAL', 'PHAL', 'AAL', 'AAL', 'AAL')": 0.0,
    "('SNA', 'PHAL', 'PHAL', 'AAL', 'AAL', 'PSA')": 0.0,
    "('SNA', 'PHAL', 'PHAL', 'AAL', 'AAL', 'DBCO')": 0.0,
    "('SNA', 'PHAL', 'PHAL', 'AAL', 'PSA', 'PSA')": 0.0,
    "('SNA', 'PHAL', 'PHAL', 'AAL', 'PSA', 'DBCO')": 0.0,
    "('SNA', 'PHAL', 'PHAL', 'AAL', 'DBCO', 'DBCO')": 0.0,
    "('SNA', 'PHAL', 'PHAL', 'PSA', 'PSA', 'PSA')": 0.0,
    "('SNA', 'PHAL', 'PHAL', 'PSA', 'PSA', 'DBCO')": 0.0,
    "('SNA', 'PHAL', 'PHAL', 'PSA', 'DBCO', 'DBCO')": 0.0,
    "('SNA', 'PHAL', 'PHAL', 'DBCO', 'DBCO', 'DBCO')": 0.0,
    "('SNA', 'PHAL', 'AAL', 'AAL', 'AAL', 'AAL')": 0.0,
    "('SNA', 'PHAL', 'AAL', 'AAL', 'AAL', 'PSA')": 0.0,
    "('SNA', 'PHAL', 'AAL', 'AAL', 'AAL', 'DBCO')": 0.0,
    "('SNA', 'PHAL', 'AAL', 'AAL', 'PSA', 'PSA')": 0.0,
    "('SNA', 'PHAL', 'AAL', 'AAL', 'PSA', 'DBCO')": 0.0,
    "('SNA', 'PHAL', 'AAL', 'AAL', 'DBCO', 'DBCO')": 0.0,
    "('SNA', 'PHAL', 'AAL', 'PSA', 'PSA', 'PSA')": 0.0,
    "('SNA', 'PHAL', 'AAL', 'PSA', 'PSA', 'DBCO')": 0.0,
    "('SNA', 'PHAL', 'AAL', 'PSA', 'DBCO', 'DBCO')": 0.0,
    "('SNA', 'PHAL', 'AAL', 'DBCO', 'DBCO', 'DBCO')": 0.0,
    "('SNA', 'PHAL', 'PSA', 'PSA', 'PSA', 'PSA')": 0.0,
    "('SNA', 'PHAL', 'PSA', 'PSA', 'PSA', 'DBCO')": 0.0,
    "('SNA', 'PHAL', 'PSA', 'PSA', 'DBCO', 'DBCO')": 0.0,
    "('SNA', 'PHAL', 'PSA', 'DBCO', 'DBCO', 'DBCO')": 0.0,
    "('SNA', 'PHAL', 'DBCO', 'DBCO', 'DBCO', 'DBCO')": 0.0,
    "('SNA', 'AAL', 'AAL', 'AAL', 'AAL', 'AAL')": 0.0,
    "('SNA', 'AAL', 'AAL', 'AAL', 'AAL', 'PSA')": 0.0,
    "('SNA', 'AAL', 'AAL', 'AAL', 'AAL', 'DBCO')": 0.0,
    "('SNA', 'AAL', 'AAL', 'AAL', 'PSA', 'PSA')": 0.0,
    "('SNA', 'AAL', 'AAL', 'AAL', 'PSA', 'DBCO')": 0.0,
    "('SNA', 'AAL', 'AAL', 'AAL', 'DBCO', 'DBCO')": 0.0,
    "('SNA', 'AAL', 'AAL', 'PSA', 'PSA', 'PSA')": 0.0,
    "('SNA', 'AAL', 'AAL', 'PSA', 'PSA', 'DBCO')": 0.0,
    "('SNA', 'AAL', 'AAL', 'PSA', 'DBCO', 'DBCO')": 0.0,
    "('SNA', 'AAL', 'AAL', 'DBCO', 'DBCO', 'DBCO')": 0.0,
    "('SNA', 'AAL', 'PSA', 'PSA', 'PSA', 'PSA')": 0.0,
    "('SNA', 'AAL', 'PSA', 'PSA', 'PSA', 'DBCO')": 0.0,
    "('SNA', 'AAL', 'PSA', 'PSA', 'DBCO', 'DBCO')": 0.0,
    "('SNA', 'AAL', 'PSA', 'DBCO', 'DBCO', 'DBCO')": 0.0,
    "('SNA', 'AAL', 'DBCO', 'DBCO', 'DBCO', 'DBCO')": 0.0,
    "('SNA', 'PSA', 'PSA', 'PSA', 'PSA', 'PSA')": 0.0,
    "('SNA', 'PSA', 'PSA', 'PSA', 'PSA', 'DBCO')": 0.0,
    "('SNA', 'PSA', 'PSA', 'PSA', 'DBCO', 'DBCO')": 0.0,
    "('SNA', 'PSA', 'PSA', 'DBCO', 'DBCO', 'DBCO')": 0.0,
    "('SNA', 'PSA', 'DBCO', 'DBCO', 'DBCO', 'DBCO')": 0.0,
    "('SNA', 'DBCO', 'DBCO', 'DBCO', 'DBCO', 'DBCO')": 0.0,
    "('PHAL', 'PHAL', 'PHAL', 'PHAL', 'PHAL', 'PHAL')": 0.0,
    "('PHAL', 'PHAL', 'PHAL', 'PHAL', 'PHAL', 'AAL')": 0.0,
    "('PHAL', 'PHAL', 'PHAL', 'PHAL', 'PHAL', 'PSA')": 0.0,
    "('PHAL', 'PHAL', 'PHAL', 'PHAL', 'PHAL', 'DBCO')": 0.0,
    "('PHAL', 'PHAL', 'PHAL', 'PHAL', 'AAL', 'AAL')": 0.0,
    "('PHAL', 'PHAL', 'PHAL', 'PHAL', 'AAL', 'PSA')": 0.0,
    "('PHAL', 'PHAL', 'PHAL', 'PHAL', 'AAL', 'DBCO')": 0.0,
    "('PHAL', 'PHAL', 'PHAL', 'PHAL', 'PSA', 'PSA')": 0.0,
    "('PHAL', 'PHAL', 'PHAL', 'PHAL', 'PSA', 'DBCO')": 0.0,
    "('PHAL', 'PHAL', 'PHAL', 'PHAL', 'DBCO', 'DBCO')": 0.0,
    "('PHAL', 'PHAL', 'PHAL', 'AAL', 'AAL', 'AAL')": 0.0,
    "('PHAL', 'PHAL', 'PHAL', 'AAL', 'AAL', 'PSA')": 0.0,
    "('PHAL', 'PHAL', 'PHAL', 'AAL', 'AAL', 'DBCO')": 0.0,
    "('PHAL', 'PHAL', 'PHAL', 'AAL', 'PSA', 'PSA')": 0.0,
    "('PHAL', 'PHAL', 'PHAL', 'AAL', 'PSA', 'DBCO')": 0.0,
    "('PHAL', 'PHAL', 'PHAL', 'AAL', 'DBCO', 'DBCO')": 0.0,
    "('PHAL', 'PHAL', 'PHAL', 'PSA', 'PSA', 'PSA')": 0.0,
    "('PHAL', 'PHAL', 'PHAL', 'PSA', 'PSA', 'DBCO')": 0.0,
    "('PHAL', 'PHAL', 'PHAL', 'PSA', 'DBCO', 'DBCO')": 0.0,
    "('PHAL', 'PHAL', 'PHAL', 'DBCO', 'DBCO', 'DBCO')": 0.0,
    "('PHAL', 'PHAL', 'AAL', 'AAL', 'AAL', 'AAL')": 0.0,
    "('PHAL', 'PHAL', 'AAL', 'AAL', 'AAL', 'PSA')": 0.0,
    "('PHAL', 'PHAL', 'AAL', 'AAL', 'AAL', 'DBCO')": 0.0,
    "('PHAL', 'PHAL', 'AAL', 'AAL', 'PSA', 'PSA')": 0.0,
    "('PHAL', 'PHAL', 'AAL', 'AAL', 'PSA', 'DBCO')": 0.0,
    "('PHAL', 'PHAL', 'AAL', 'AAL', 'DBCO', 'DBCO')": 0.0,
    "('PHAL', 'PHAL', 'AAL', 'PSA', 'PSA', 'PSA')": 0.0,
    "('PHAL', 'PHAL', 'AAL', 'PSA', 'PSA', 'DBCO')": 0.0,
    "('PHAL', 'PHAL', 'AAL', 'PSA', 'DBCO', 'DBCO')": 0.0,
    "('PHAL', 'PHAL', 'AAL', 'DBCO', 'DBCO', 'DBCO')": 0.0,
    "('PHAL', 'PHAL', 'PSA', 'PSA', 'PSA', 'PSA')": 0.0,
    "('PHAL', 'PHAL', 'PSA', 'PSA', 'PSA', 'DBCO')": 0.0,
    "('PHAL', 'PHAL', 'PSA', 'PSA', 'DBCO', 'DBCO')": 0.0,
    "('PHAL', 'PHAL', 'PSA', 'DBCO', 'DBCO', 'DBCO')": 0.0,
    "('PHAL', 'PHAL', 'DBCO', 'DBCO', 'DBCO', 'DBCO')": 0.0,
    "('PHAL', 'AAL', 'AAL', 'AAL', 'AAL', 'AAL')": 0.0,
    "('PHAL', 'AAL', 'AAL', 'AAL', 'AAL', 'PSA')": 0.0,
    "('PHAL', 'AAL', 'AAL', 'AAL', 'AAL', 'DBCO')": 0.0,
    "('PHAL', 'AAL', 'AAL', 'AAL', 'PSA', 'PSA')": 0.0,
    "('PHAL', 'AAL', 'AAL', 'AAL', 'PSA', 'DBCO')": 0.0,
    "('PHAL', 'AAL', 'AAL', 'AAL', 'DBCO', 'DBCO')": 0.0,
    "('PHAL', 'AAL', 'AAL', 'PSA', 'PSA', 'PSA')": 0.0,
    "('PHAL', 'AAL', 'AAL', 'PSA', 'PSA', 'DBCO')": 0.0,
    "('PHAL', 'AAL', 'AAL', 'PSA', 'DBCO', 'DBCO')": 0.0,
    "('PHAL', 'AAL', 'AAL', 'DBCO', 'DBCO', 'DBCO')": 0.0,
    "('PHAL', 'AAL', 'PSA', 'PSA', 'PSA', 'PSA')": 0.0,
    "('PHAL', 'AAL', 'PSA', 'PSA', 'PSA', 'DBCO')": 0.0,
    "('PHAL', 'AAL', 'PSA', 'PSA', 'DBCO', 'DBCO')": 0.0,
    "('PHAL', 'AAL', 'PSA', 'DBCO', 'DBCO', 'DBCO')": 0.0,
    "('PHAL', 'AAL', 'DBCO', 'DBCO', 'DBCO', 'DBCO')": 0.0,
    "('PHAL', 'PSA', 'PSA', 'PSA', 'PSA', 'PSA')": 0.0,
    "('PHAL', 'PSA', 'PSA', 'PSA', 'PSA', 'DBCO')": 0.0,
    "('PHAL', 'PSA', 'PSA', 'PSA', 'DBCO', 'DBCO')": 0.0,
    "('PHAL', 'PSA', 'PSA', 'DBCO', 'DBCO', 'DBCO')": 0.0,
    "('PHAL', 'PSA', 'DBCO', 'DBCO', 'DBCO', 'DBCO')": 0.0,
    "('PHAL', 'DBCO', 'DBCO', 'DBCO', 'DBCO', 'DBCO')": 0.0,
    "('AAL', 'AAL', 'AAL', 'AAL', 'AAL', 'AAL')": 0.0,
    "('AAL', 'AAL', 'AAL', 'AAL', 'AAL', 'PSA')": 0.0,
    "('AAL', 'AAL', 'AAL', 'AAL', 'AAL', 'DBCO')": 0.0,
    "('AAL', 'AAL', 'AAL', 'AAL', 'PSA', 'PSA')": 0.0,
    "('AAL', 'AAL', 'AAL', 'AAL', 'PSA', 'DBCO')": 0.0,
    "('AAL', 'AAL', 'AAL', 'AAL', 'DBCO', 'DBCO')": 0.0,
    "('AAL', 'AAL', 'AAL', 'PSA', 'PSA', 'PSA')": 0.0,
    "('AAL', 'AAL', 'AAL', 'PSA', 'PSA', 'DBCO')": 0.0,
    "('AAL', 'AAL', 'AAL', 'PSA', 'DBCO', 'DBCO')": 0.0,
    "('AAL', 'AAL', 'AAL', 'DBCO', 'DBCO', 'DBCO')": 0.0,
    "('AAL', 'AAL', 'PSA', 'PSA', 'PSA', 'PSA')": 0.0,
    "('AAL', 'AAL', 'PSA', 'PSA', 'PSA', 'DBCO')": 0.0,
    "('AAL', 'AAL', 'PSA', 'PSA', 'DBCO', 'DBCO')": 0.0,
    "('AAL', 'AAL', 'PSA', 'DBCO', 'DBCO', 'DBCO')": 0.0,
    "('AAL', 'AAL', 'DBCO', 'DBCO', 'DBCO', 'DBCO')": 0.0,
    "('AAL', 'PSA', 'PSA', 'PSA', 'PSA', 'PSA')": 0.0,
    "('AAL', 'PSA', 'PSA', 'PSA', 'PSA', 'DBCO')": 0.0,
    "('AAL', 'PSA', 'PSA', 'PSA', 'DBCO', 'DBCO')": 0.0,
    "('AAL', 'PSA', 'PSA', 'DBCO', 'DBCO', 'DBCO')": 0.0,
    "('AAL', 'PSA', 'DBCO', 'DBCO', 'DBCO', 'DBCO')": 0.0,
    "('AAL', 'DBCO', 'DBCO', 'DBCO', 'DBCO', 'DBCO')": 0.0,
    "('PSA', 'PSA', 'PSA', 'PSA', 'PSA', 'PSA')": 0.0,
    "('PSA', 'PSA', 'PSA', 'PSA', 'PSA', 'DBCO')": 0.0,
    "('PSA', 'PSA', 'PSA', 'PSA', 'DBCO', 'DBCO')": 0.0,
    "('PSA', 'PSA', 'PSA', 'DBCO', 'DBCO', 'DBCO')": 0.0,
    "('PSA', 'PSA', 'DBCO', 'DBCO', 'DBCO', 'DBCO')": 0.0,
    "('PSA', 'DBCO', 'DBCO', 'DBCO', 'DBCO', 'DBCO')": 0.0,
    "('DBCO', 'DBCO', 'DBCO', 'DBCO', 'DBCO', 'DBCO')": 0.0
}
