# Supplementary material for: Glycan atlassing enables functional tracing of cell state
Source: Nat Nanotechnol. 2026 May 14;21(5):720–31. doi: 10.1038/s41565-026-02151-y (PMC13186696; doi:10.1038/s41565-026-02151-y)
Supplement: Supplementary file 3 — Lectin class data and NN distance data. [file 41565_2026_2151_MOESM3_ESM.zip › Source data/Source Data Figure 5/NN.csv]

	distNN_PHAL_in_AAL	distNN_PHAL_in_PHAL	distNN_PHAL_in_PSA	distNN_PHAL_in_SNA	distNN_PHAL_in_WGA
0	61.23626670241792	374.4118321929713	430.27799536300904	547.9500316093207	557.0043364112913
1	109.06307397379857	305.21251134588465	331.94686475934606	1214.9330983914494	1156.3619221591184
2	265.7574735117245	67.65835758300727	335.5599084243554	793.1412166323388	694.6188030656825
3	145.42320484812862	224.0433490905912	183.1027113959054	1210.7321834068564	21.143616548546113
4	106.86824094580935	262.40787131901317	96.58914004740728	610.3738721453925	28.445398596151634
5	325.0212414417028	432.0633285560869	16.501809685619047	2371.8846159085447	1003.1997347934043
6	56.55876379160728	315.3492675395326	323.56043477953165	3666.808481465566	639.9073337859282
7	23.496086281690417	130.54099100528387	68.91538667547243	903.4036191062565	86.41327504853787
8	123.9304735863024	475.43949229180413	432.4015930767514	1537.3990154070161	1342.7609697432542
9	175.63827158241455	106.32052885638011	26.20793168731026	1834.9766351883202	450.7591005370353
10	38.1805083871748	108.3789927837159	119.20451181564829	256.273203652427	182.5279223676412
11	22.65068122563539	652.8400663451151	171.61711765978515	1986.4264400947116	441.00241381012717
12	210.53631387299558	215.02467665890262	183.88629721473194	632.1072892613477	320.77416011595403
13	101.5935778961085	254.99340366732798	281.0807420995863	969.13543901808	450.1527825118372
14	279.6011210559642	170.28912562686642	571.5907411534187	1212.3734691801749	165.24112874975518
15	246.08205732390888	327.8309269325309	221.85336963363403	1763.2177867556504	905.4599318504632
16	280.07639306037026	405.6808039433347	342.98338337677967	661.9962409451527	60.69238060478895
17	65.22723494327141	113.1885642512993	62.11970334720951	302.64256836271505	124.05520662254017
18	280.42202412067866	104.21119783824967	248.83235622383648	1140.2347183458073	283.93019428800466
19	131.40560322896067	363.5732375171422	171.378967383919	2540.585164646287	268.29567328258304
20	289.08132508380237	56.70546894374371	455.24879077497303	693.4168758397367	229.05988025286112
21	308.10913451167147	348.0727887378811	145.5316268788234	1213.7911696895528	175.78450365912397
22	320.35789360132173	94.37928966347867	542.121906112487	2724.340535944283	499.2200984185623
23	43.460752123009286	335.28012866699254	260.41792843769844	784.8188571184879	322.51902281968796
24	356.88334121710034	731.3275280771019	471.3476096980771	738.9923898514116	642.7567282658013
25	164.28550222019243	73.93072891670892	286.17540445028413	3751.387127262544	1077.6318334396658
26	270.1037836246935	250.3061546883481	272.49690593572797	1637.0726366679912	399.16709541239373
27	148.9107674650969	204.75608157012437	388.2158316519673	1635.8360832032215	880.0799341609356
28	204.88596518302813	54.46581730085001	94.88464073282393	1333.7476061587672	217.43582915179206
29	22.92226268125824	103.12351940594924	6.572649146760516	2048.0811427002845	201.5334114506543
30	24.39220435572191	245.19035576901018	52.866872645326005	746.9507027640925	177.9491471932822
31	116.86165140390433	392.853702139018	103.6536066122487	3238.1623892476	369.8161494500659
32	22.48212799656986	85.15903987689097	271.6588031434236	458.2536830889362	74.00253149805984
33	331.1354772422953	99.84702460182967	428.9623367798366	868.126576617617	945.5040894157173
34	38.26846486118866	243.2386723200818	106.9501740855922	125.04691563416965	234.23824216469697
35	122.06768691023989	447.2927996766633	98.36840166238319	494.4284854957305	101.47307635953601
36	61.43028327102838	173.3941852760606	135.38777693863761	718.2605484839474	158.6289818206106
37	112.19519587820778	228.76422791972527	280.64971238649446	2339.4165547427874	600.2983520937645
38	9.672374509074741	313.5550105306982	219.28874719314334	406.74326111616085	403.097617487679
39	77.0781999298047	616.2491271595064	168.17035888510182	2779.1471171358835	688.9019036076105
40	36.780642028813986	96.63898685581083	98.20277819151173	158.37977290620262	72.63365334517191
41	5.228723920136519	388.96774623101106	118.09325751842684	681.2814903330594	281.02906040868703
42	71.02375108748042	331.3182066663603	354.4945135203152	3122.7650799715852	334.236073953882
43	181.03964865569083	211.86888548543607	246.63506660469344	1424.2006176956181	656.5292844145989
44	41.09038796251693	301.142666081166	88.11377756072264	675.6571815300456	39.93662582180986
45	51.31616142117559	118.99346219864563	57.25353427455632	1756.3152203685927	95.68449390156935
46	141.73661960375816	533.4419345092593	536.6708670269135	1144.372638770792	226.4562897684445
47	88.95898971911039	224.13861032659514	137.47354784634032	506.5592049982781	232.09551928343916
48	120.43115116285387	750.0773984009377	216.78304604683626	1500.2888391594374	266.9946920603084
49	65.9208500979785	129.91123303144556	245.50983013820144	1911.026016789415	92.97054772442061
50	261.8578642635355	271.5113676160742	402.6516201121698	2296.875129630364	399.33495942699113
51	31.827048356990712	51.9047772073994	93.73416745073372	5.0252127113680105	54.55013986354559
52	56.41170468994348	274.7583830772002	284.44655103874044	1380.494050340567	821.647219965221
53	26.251493593139923	38.18703034606922	153.67674737138245	974.0345695145555	570.062585213162
54	409.12768520705976	459.6002057826193	239.26015069807727	843.5817101139604	62.309771662663955
55	215.98961597666522	198.06691167548945	440.17643631920527	380.768237597735	486.85891948680967
56	205.3582618286733	193.4866800381175	112.38950418088164	1997.4157231165898	243.95952548792584
57	35.4737055606188	256.3022210200177	69.93503043252288	3259.566684947327	92.63406546498884
58	67.22731401199648	367.08071394356364	54.61012453102396	713.275879378056	308.25459151239994
59	343.9964042741791	128.52623896867013	152.6209618067788	587.2638114808838	729.9305852945798
60	98.97862136124279	320.24057112071796	195.9014231296662	417.25820202134224	514.24924752306
61	429.96555477951034	357.46317839096747	179.17370828349482	2052.761965714799	682.0127410264873
62	37.51375805563915	61.02926309049734	92.42958052461901	189.12307865354384	238.92965633480816
63	293.7917067508312	365.1111791934028	152.69989765316194	1913.0603602369138	192.90881802746577
64	253.6550768770708	475.4794717844072	237.87774916406806	1495.0599537185833	560.9495989212464
65	202.70283631427932	553.6418984082818	8.594581147662739	1167.4200974382532	336.33488631165613
66	115.03868925024338	138.37430881785937	102.186446680829	1127.4478550730466	686.6524574821916
67	147.39578072087548	63.15008267165426	156.29632577720488	1879.2666258041615	181.86140111310277
68	53.975112727720244	183.30060504219963	107.32337820569154	1211.9587190991858	99.02263601516714
69	24.379437008522963	583.0947023818693	151.36427940754848	1210.2537758840606	124.62607971152224
70	53.55067112036418	64.81917879718476	108.26223814328885	669.8078679071173	432.22291897540794
71	368.3418187063036	537.4702726759879	550.5676794905719	2249.016532167409	1079.6633786616446
72	67.60607825948014	168.91010724232368	186.7216345553861	2686.664560928971	69.49025927007936
73	185.8699447672965	315.0735771594436	119.03382226193175	968.4221786877438	221.0779929303907
74	236.28029351960964	313.4436455566277	315.7322116894173	2077.5100937103493	462.93803990681386
75	173.47075555020348	95.52374331923832	165.2651475782442	510.2173884248559	585.5505973786161
76	36.86687542911997	550.8762508107201	64.84260211709896	1903.0725761281376	476.8653092305866
77	340.062321151577	132.23357546083557	308.2934754489536	887.7620877340264	420.78908611130464
78	126.62683872721806	247.73145977748297	256.0690256599633	2373.0723933049576	251.87309467361752
79	340.5765300793367	826.5607601039292	147.80705366685982	1267.9931089969116	362.7104792029489
80	328.6479438674473	359.9377853043345	481.3965611261302	2562.22370035872	748.4543538524968
81	90.9013854581125	35.9842281230889	86.40405890944366	178.8752559550738	350.3598100660976
82	46.219843921940765	222.57332407422183	295.4069898092826	634.4328175040686	493.58158529808543
83	230.21373086208695	71.11316394036646	139.43458145760005	863.7160978142318	938.6787026791453
84	184.7123048393962	447.31045134883936	514.953562452078	2167.6983654281253	596.119518419605
85	350.92513252982707	153.01946943734313	339.5661924886163	1133.8631122881109	411.7224482801281
86	45.79446534943524	176.56499570449938	42.05498030445625	1024.3566765757603	34.22254233052321
87	309.7785567327503	151.53063554377636	305.03575369972003	1118.001420050864	746.9829504883712
88	160.69372812410214	281.1615525259	562.2403963794516	2199.792427081306	1203.1578042212586
89	302.0484688627848	205.26246094615317	523.2977444947147	1086.1008792676962	519.7828726646553
90	132.65633879929302	108.9230677137574	281.91669635131694	550.5104629118239	241.3443841704834
91	190.28961558253184	91.01391272117088	213.98873009819772	3346.224754476523	436.66287495957334
92	416.6652656918179	211.89721955675537	286.9175572296098	1399.6457910461013	781.1954178686968
93	170.88145049504647	144.82992704371074	350.73409139455424	1229.972214723012	162.4542212809301
94	26.357297045485247	40.2438770636389	57.95755938249294	416.7910666183845	152.91871468457106
95	129.64708381444945	100.94932192257751	332.19910946222245	1040.1511886119401	197.63952806325042
96	68.88994744967614	466.7087637978191	159.25282488702382	1109.9292725857906	195.81959346971772
97	57.2621776172862	138.84813416243557	260.419168186431	2949.7111896944557	1335.2829735817625
98	180.6445179039621	235.4286592472775	211.26890737577756	1924.525030534783	222.88820651427346
99	42.360109047771864	165.57553478985736	226.34503599015113	312.54242928666224	53.92929138453686
100	40.14575590170081	46.03564282994864	34.15259662993991	530.4251135517867	40.85827033043043
101	32.68879139903895	87.6223555967162	39.2843015421714	171.9852684720733	22.087192107096396
102	35.03741221204274	94.68538932839907	34.53222654869153	710.1439875350819	120.42257323952965
103	239.6645137832232	572.6142185631512	586.7061378284104	4237.341322528586	1388.934027117365
104	26.71855497233281	177.76789458989447	159.14844387586814	722.0075893690075	175.80724851140351
105	180.67921072472714	500.5514801713784	461.12646657866134	900.532495169701	543.5171783455775
106	222.8074445538856	134.42663479237126	184.035068197053	1355.4141212030606	303.68740254973903
107	57.14153893448931	122.60974561281122	29.96191455585806	2485.662034847075	639.2402875428735
108	467.25152359964596	227.9312801532296	151.2695945973076	2456.849245845608	114.1355574948372
109	316.64389571452	153.18868912259043	283.9294092015179	1685.3899651720048	696.4885971829672
110	118.56390769335975	123.04357401946235	158.6023234337889	2660.49658009697	58.516106140847775
111	306.63423211886976	194.89194988851554	344.207227101057	1233.4350412967165	795.004156197774
112	213.59601511702996	456.0768856371668	389.21979806369177	733.8133318217969	190.99582454885947
113	390.2904367372881	111.52602108503126	130.6417920722383	1696.3569308035326	415.4674994958807
114	267.8320010266245	283.12891353235017	203.64876227130327	3151.5904910522586	548.2780495046596
115	40.13254845702952	126.32528919630016	330.44592810211645	1453.6003871119551	619.4161102940437
116	117.96081529218495	160.8264622474016	352.9612550572141	1421.9214508222676	878.9757239425526
117	79.97195677385453	70.03474514915214	67.01716644371449	1324.620220475566	53.817794025451
118	81.65266666951646	335.0874675605426	150.67618111020428	537.9467769375563	218.88484756215897
119	145.81397106300923	92.37099473010437	659.7642309369479	1292.250609465294	382.8505570533829
120	128.48289815301433	226.2758937792332	381.20823709848963	3224.3073098815034	399.112660576584
121	136.4571040595598	285.27687975172495	138.13627448694308	1487.430839129672	647.124102480765
122	672.9413996658147	1073.7818002754627	397.3911007489955	1457.4374470342877	195.07065378226685
123	175.45105880456958	271.477208341783	844.2691162493544	785.6986437043607	827.9068357419287
124	98.40842840182734	65.43789570715181	287.3525286795392	1353.3010139427145	706.4612158451504
125	94.01770455442868	116.6562470733209	400.51692057761534	422.4135214881104	506.6753216159007
126	76.16547139173856	248.39559285238278	215.317179405621	1097.2244194799148	221.34510806468316
127	222.66333052453078	239.20110283074806	212.87009255380033	777.7807037562898	618.1126617498159
128	242.00022612316823	241.31560121137656	347.68476568995254	366.25299783983513	632.5746685750105
129	438.0897356194027	148.78822422807966	220.68789964940592	2148.57437850279	706.2944118991082
130	116.2315598823973	233.0041272039347	748.1052990504794	2640.741611495197	101.9509070190972
131	149.18449829047884	352.75914713072916	445.41533758085893	1335.9807940947135	314.16992391488066
132	245.25676074805145	528.6058104670219	344.1565751881536	799.4596375373753	506.0409091048095
133	34.954114426723	87.7879526167104	23.553460853736052	989.1485286996151	130.79706678922147
134	75.13202013675063	140.74211296356964	102.73892486360224	1356.0183496587515	328.61140561924094
135	70.36085533433278	44.49387223132749	41.560673861433074	976.2616706961358	44.749030246563024
136	357.46940669691327	155.80122368347924	402.0947503928111	943.2635903106109	340.5208747503552
137	327.9009235356277	650.2139422323781	652.4002539268762	1663.479495808182	574.7476519337163
138	109.97148352236752	160.3917190507012	279.4172197566449	1734.1447253609817	495.6390771394016
139	420.6022983370778	256.1574450566551	365.38620082647356	1539.8537554649931	899.8389704862677
140	133.79900717203003	328.555664252622	422.61995909515684	3076.427066245355	370.7150431517369
141	32.600464009569265	485.89404743271297	175.2797638763307	577.3466531833857	157.0674575891534
142	49.83807826762742	108.9230677137574	251.81898576153034	478.18701197377806	249.53349250640943
143	244.1806315033844	188.85598083511252	255.532496108387	2887.498685751612	573.6308087644823
144	36.23782291432961	65.65342494981965	86.78153106457118	2167.3685798939346	306.87596485118337
145	59.174026333301015	298.9744560085553	166.97733615657998	3139.2908144010507	240.04293661891285
146	44.658033608974684	65.65342494981965	151.02170634095222	2104.262401115075	261.86206896773444
147	463.86367068388284	101.53303360480463	119.60991810501551	1999.3882219610157	819.2531496209479
148	35.7702723425612	101.90201102865718	236.9846925761641	414.8874176824314	139.72620114478912
149	216.44913014540933	592.4790338371912	180.03430896789672	2387.8931532172123	213.92776832657265
150	32.905140426056704	92.88182233323877	55.19101188141324	935.5101139295627	432.26148419212706
151	244.09859331363756	383.51250851169783	328.84466726910523	1631.9712777067505	1275.080910753739
152	69.36896607045439	64.88727532092331	206.630919522269	1903.7791167596965	423.1411657775396
153	132.13499460520066	430.61904252004905	160.3377836459702	948.5357124309859	486.66969045109
154	95.23036780497337	87.14216217058704	209.9344276959769	89.43361825469881	123.21594139108228
155	148.42676739571274	294.1311542014671	21.338151546602653	1565.5099980971052	164.35979742377936
156	196.40062660536867	141.66739801704267	467.3703830814373	1386.0171997632463	1173.6039879669374
157	17.092338322400263	178.58605032649055	271.8244682408554	2810.3779120580957	654.9251407156441
158	78.64362942940198	150.02398296635073	189.7197039194871	202.95040610968948	480.4483786966974
159	197.00609989694848	623.2416018223558	312.6448237903444	870.9349188967243	117.93738984879614
160	567.6897215463222	214.3984426598426	179.25917870339043	1146.301926310083	639.4529892715188
161	131.32167784451818	254.68474706741657	337.0355659756755	1141.8714503007075	231.6327388518467
162	64.64771726639258	448.21535112961607	108.41634496298543	420.21710002118795	467.395725530645
163	9.29760128998978	204.0576092050694	373.13639794325866	1037.2397066857395	389.78426341630126
164	186.79399504760838	430.9307720276007	202.1356676975085	2616.551398218035	342.82615841108105
165	38.435377902866165	84.96057480166834	223.60613350687527	2033.8997041061084	197.8602361514985
166	37.067095415348064	134.19709613461058	277.7506579336379	1429.857367019585	825.2677299389898
167	163.91597716757443	143.34648752103814	336.41557846920165	602.6966836987772	225.67729122933775
168	301.00672758067736	220.5887435904836	266.8218421757037	980.8835582396257	284.6977453873453
169	118.5464627243803	459.6996908867697	501.7589603948771	2082.7273060990087	516.3059043633853
170	75.6112878458538	380.9776186551854	303.5310311848329	545.3912730756427	234.82085351449817
171	240.45283366195636	193.864788049641	232.04866753861205	395.0574696900568	300.44103267934565
172	116.13296044600398	496.2184384550011	121.2525161324788	1117.0360319700346	264.2345185883151
173	250.5444015358236	256.8764203889703	362.7906605934866	892.2307615597616	492.1409667772329
174	203.65155133453297	256.1404882991596	120.57350348157463	2047.8621848282341	610.623641507093
175	83.08795437895883	151.7180053598377	383.31769847719113	1269.3993568480234	232.95942015562954
176	123.43835096621233	579.2852694228995	145.22286854718257	739.5162597271807	144.11263458327727
177	71.9569911866594	245.64489030407614	85.72007022415335	1754.867267383196	105.20900108213624
178	160.30409525056297	534.8115955918879	339.850564676646	1357.3999552299433	315.2068738245954
179	201.87304580734684	404.3891036862588	321.417900744413	2289.0591674730435	420.38316908517834
180	88.2937678011627	168.36627370627	319.6340127926652	1786.2122210095974	342.06892177939005
181	144.03873521321023	118.1312315573773	173.84436107461585	702.4376485936266	207.51734741497978
182	35.6292632111956	150.8510992782034	25.549972337084462	415.6315528295699	26.58463720235174
183	211.27775978215135	143.34648752103814	287.8756848756542	506.5968232619618	347.38714664028504
184	24.444774432796727	626.5873066751278	441.5022799691141	3317.7012902694673	810.1738704431624
185	21.540189573114326	88.76446269220658	131.20939132992328	876.0939341395746	371.34387830580994
186	131.69902709059932	181.18028365440074	378.84852945103523	2511.86091217244	449.44018064995703
187	215.40642865150178	159.83910461715794	141.86070554537656	2569.892433040391	634.3727511970236
188	66.34616629269759	144.2671686331806	214.05490580877998	2020.3997656889096	137.20122724601447
189	195.92277208185692	148.922297807621	522.2394676625587	1959.156640995691	564.39566317865
190	89.18121546715825	558.5217507821891	280.3971800634451	1577.064636147461	445.4795692160278
191	129.16593256259804	213.44658645121805	123.74132358305566	3940.9197775026873	242.6549281156143
192	205.3187149756161	281.2184475031189	109.82834020754453	1214.2516016471468	321.8975125100855
193	106.52162948321815	115.96272548774095	78.61318225925444	1139.2126226348025	627.7442079806302
194	303.4440629180623	1593.7987309217096	255.66584899138292	1481.377467716625	509.8591763565365
195	32.19489376737222	503.0234896444034	455.16516712174047	690.1854681337282	513.9731408014742
196	89.29431761703208	214.09003272982562	103.35409758942986	363.7231818207006	117.55026170059728
197	51.79889127509489	70.80410186178553	41.42826010676327	1401.3779115497769	96.22010001920117
198	158.53853646528867	534.8254270142562	344.179734161308	953.0954195989369	311.00528950501416
199	70.69644748578885	435.6432152255134	118.1376014567767	875.8348537503254	488.35846718444566
200	133.61157714399423	409.71470215413905	412.20130332526026	3569.7436196046915	1036.5737655087275
201	48.59314160717418	67.47315286862047	4.336384408274724	248.03635226203644	67.3056455786423
202	106.34546298817334	344.6863246700553	205.67322054188602	611.3174469539679	942.5725893758399
203	6.541499368589576	39.1021917484958	37.714203491781866	906.9359705908608	275.5426240822955
204	100.6986181654915	68.66750916717231	514.589637017604	1511.9268605821896	678.7449920441447
205	25.164092818593968	41.40447519781225	11.060850203603813	902.8487108214521	136.45414779805685
206	458.4043567678057	83.34757292589981	1177.3148984351517	3265.8538770871983	1206.6814292306076
207	93.46867552736441	234.33870017701574	162.79191868384456	463.05084427026554	581.8503987785616
208	312.26264152256414	258.0022484807058	149.55998394288852	2380.7832775570246	511.19688477992264
209	22.372918932585122	225.04277751328019	110.37435393182152	3021.6933605164404	1361.07885723705
210	120.12484661810984	272.8752915874047	64.22889451884784	910.0769289469778	250.47670590335403
211	109.25253914472795	410.8937577160365	303.917103959454	2272.4126740584143	1084.2961256169617
212	274.76105169504	38.868737259068524	147.2650779297075	2967.465849826288	869.0727453303466
213	169.37384920468304	792.833466295543	624.6369447854255	2268.321755369205	1109.8713698376648
214	117.86024895740616	204.12236990229965	262.6943536518281	638.2878681189943	265.852693455059
215	87.39589468613215	415.9411926518326	323.50619307519884	1652.690981042978	213.51144558067938
216	173.62803951538768	554.8128578225276	81.36733752386553	1202.7213997922331	420.35767504166097
217	195.43383637286064	275.8404709122039	310.49709197078556	1025.7538265386543	362.9541110413295
218	460.33461151986046	111.42054634120521	239.6726169625679	1970.0217344072673	309.5564667891489
219	291.05715906683207	623.7576675463605	616.8560257580184	907.9315297068404	505.30905016663365
220	458.0498423920556	300.17552721910204	240.15352524332866	4027.50692110278	892.690923758879
221	119.909903925225	242.13816755152664	162.8709456787461	1814.3486403960128	415.7960756682748
222	167.85320880766994	216.69072447017922	393.90127513608405	787.8788583749682	178.3974761168534
223	337.77344346622704	324.8923456860755	119.19042258737649	499.7165600159319	1070.4760436415793
224	68.55648235525456	38.07268430514559	221.96332463827034	702.1043190785643	194.5851770157093
225	166.4034192398789	129.5031012822849	744.9579370823585	1710.2321674268724	808.1060588177604
226	315.9162455290739	441.46700890252356	307.97400223788446	2182.8334702656307	633.4536895354239
227	78.62220882925769	38.99991392468466	49.951023376184445	1580.8000487887418	234.4752276579637
228	169.29541745053518	272.8752915874047	124.24531211682722	851.300269660562	115.52139526634114
229	259.60121469911485	341.9110533820817	307.1888563946943	1690.2311499032164	119.15395366017681
230	189.81107908338188	189.58479497436926	368.52221952243025	598.1309879844309	195.28814789591857
231	57.576141762189366	61.43821788845743	604.5692565723398	1139.5350670166195	74.34749216392207
232	165.82021704717076	251.5219088964553	406.63747466641536	3681.9766108222557	743.9289027131261
233	536.0668372627787	49.075509993765436	1098.7426669817014	3183.2777970096213	1201.0595175321268
234	226.58880616575118	342.5802743118353	310.6463302073815	1180.9036264112553	466.16571917157427
235	289.7451946659879	79.01918588723406	66.28525615637176	978.1169872874679	162.92001383563385
236	317.98342415655895	496.20625318364074	303.5657686179676	1876.1936671817948	81.58710241394748
237	318.9328609370624	149.7269289334195	237.85921295587497	1115.6729413435828	156.93181531751816
238	71.8123198839789	119.02877659329754	657.92618040561	4047.276558404548	1012.4622451898
239	70.43932680673721	251.61824850546319	291.9680837668333	652.658695832086	156.9367445817797
240	278.56280993435166	271.8631797448425	287.5615349836103	1254.1699978468412	749.492332954331
241	140.16369219937778	155.97490979433698	133.40379427385173	651.5036623918436	113.83111597659727
242	273.5947841448277	166.99616844670092	384.6227102127821	2308.8151529467846	370.19369898894575
243	296.6845590860732	248.68343348221043	229.28124161463288	1979.2882877109516	361.7228404871306
244	91.18388762191994	94.21768170663665	126.58509154079174	419.6451380320424	331.5264859500415
245	29.33279568728544	39.57093024567166	45.30027448221548	1625.7091609137553	170.94665087766143
246	208.1845962747932	195.08789624669924	211.47268175675677	1897.839790584953	534.0455429858321
247	75.29764191885454	794.9805773779653	181.057069369783	732.6349326779867	138.68416610361993
248	219.62279433848303	565.8746719462625	379.35404567289555	1604.6893302442186	1381.1646785204061
249	105.77043340423415	31.889542676697424	55.92087414408919	1431.224169262336	168.11553778699385
250	209.36236264479803	137.6903780144201	448.4072731299362	1079.055679935188	379.7248297782193
251	382.3619788784519	636.1494441284159	390.49520492540324	1118.381091780789	528.5609803184124
252	6.514141252297406	149.83386027265033	178.21501070929534	478.18631252928645	47.562280561665276
253	384.83417220477355	250.76507321112274	627.804681997957	1145.1439398702607	985.6428623824456
254	287.0725349717089	122.29633615905577	90.84850740524034	1281.5923813304266	689.8216147028422
255	392.74930627325745	1764.5784841604009	315.2264495995381	591.5443607956926	409.1801702898405
256	49.04147452049674	135.74116771199667	375.5270227494467	392.04065760138246	35.16151089109413
257	532.0578651055087	59.47099722165905	998.9381604540099	3114.5604695893267	1097.3230121378729
258	34.73130438132608	96.08706875035983	114.69657802981425	199.11303372296916	69.07631565184411
259	219.4673882764971	347.8893673856711	128.24441612833255	2758.0155992882837	805.6023522412754
260	256.8467965266188	378.8227253301503	113.89258869229904	1050.041914766317	315.01504282076615
261	115.39799146854624	53.80280361918179	368.62973102341937	2992.1991557836377	72.70821006859184
262	183.70186232534977	296.1938951377049	47.015969830126686	1464.9932875756126	552.0408381545304
263	94.42654971466249	513.7933543528691	431.1158070766231	985.9017193465945	178.47148631193613
264	133.1251561696744	322.0754102461936	65.09552084518907	1705.9628651860505	853.8754303196339
265	28.589108283168922	96.2971602198437	47.08760396218323	1204.7868904565719	257.4666551351257
266	218.9094788710055	186.79578693221376	225.26900358829027	766.3851227098783	212.7945821559992
267	26.0948025611064	87.2866334275877	286.7696621779584	445.1195666381405	301.0959265051718
268	152.62272039049776	114.25376595815844	92.03963487442452	2044.8369071383656	498.85135319600704
269	91.37856318131749	57.34390090797795	185.14074977973894	232.95545220087365	31.771568901843974
270	126.91526118047354	131.25964168919919	778.6471683214326	893.300099097229	399.1418582116947
271	45.91400085206215	70.58971502585656	170.54370237257461	466.0057974688042	56.50190083504831
272	255.53371032373872	167.71855275864124	225.36092203679505	803.9199850871263	255.58745524943862
273	37.73297386964244	465.3310400369821	121.24765100465042	2287.4760546040698	44.62984041734628
274	69.87696008543338	377.483264274231	191.3340815796438	571.5674895772165	381.8571185781261
275	75.00835120595004	178.38668094517413	253.86267621900467	809.7227397428941	70.32072613936377
276	361.7181688397149	70.37931754248308	284.379458725737	729.4763228306039	414.56062249555464
277	730.2880240273147	384.47701693774195	340.14460948534594	1009.3043526033572	647.0560426687367
278	106.88280652184696	61.44704200944261	401.38282864235333	1076.6674373283424	127.5530874544836
279	75.02801722783713	102.97640106070439	60.96673702669055	590.052980442955	83.56895377345607
280	96.27428932373398	90.08412858422021	257.3593432521563	1395.1964975425878	1020.1084416773592
281	298.99024911756374	147.7444741108091	89.62575497701648	450.1756272133289	135.03918974685303
282	59.90430614041898	162.7946751653967	61.90943311261375	573.1962865992691	409.8491767922502
283	11.8508141620226	117.41114996726174	243.09030934723654	3156.0835247664895	960.0647201502481
284	381.6393976728682	331.6031175245982	5.904422214804242	1832.2088743860004	1005.7580490093655
285	133.37241433237307	699.3180577446548	461.4062308399624	1892.831077161307	194.7207496037156
286	274.73052565342493	190.59852828531385	319.1120336762066	2528.414309729929	269.4234907511872
287	105.35880566097637	261.5129008876342	188.97203710935491	343.1405937181261	161.07746158766298
288	50.94816273679437	186.5649146046764	383.912819125122	1677.1585933735248	916.5210482713632
289	79.18149125350511	153.9881954901703	529.8073278050684	666.7092903683753	210.61552130767652
290	122.22864741116524	135.8246627010017	511.29301638400835	886.8838442296249	764.7685916956493
291	23.058429968819496	274.24302171367765	251.84755831048497	2077.9203644840904	235.50116970800354
292	534.9241668897213	187.2913908291979	120.09877451923366	1359.7990226626514	896.6055668206426
293	307.5500591996802	564.4288890537872	327.92708300503097	861.9122313780862	391.7033737080179
294	72.38634901388224	242.5737324733145	243.31180219454666	2428.4507982321165	107.15824931435827
295	19.154872328238913	145.90776540002358	167.80514966044242	1891.9369149205431	784.7692257900997
296	74.29671069908227	160.2870293027334	233.73407447133104	559.9026135505768	523.4791413007333
297	81.21468818374068	106.13170035590012	346.29813206361933	16.362688634381062	201.68669369881874
298	37.96165932587113	357.3452382846092	375.39704652055275	2096.7497739508613	360.5505862688719
299	23.50728745791718	60.29060005697997	134.3993610389598	886.6438014598164	94.91781562822025
300	17.418031824566217	185.20257941606343	30.25147792263886	1717.2507483669133	973.8086950904624
301	40.81937274635966	54.43499294600166	25.36046405740698	1828.4716450863452	268.29462191849956
302	186.39889260902456	311.5944945609888	173.73239426642064	237.49826120041237	668.7657827415146
303	251.496733225714	1223.5346655155781	259.4219220184429	436.39194062070953	209.78279530527004
304	92.94615739468995	194.59383613727869	276.7334105387762	939.7347278049152	710.453046649911
305	96.18742072664183	157.2206300347446	395.40846244466184	1180.7552506630755	716.4526053477451
306	13.660168676940659	114.78702569477433	414.3526206715178	668.6801042284151	649.0398351261396
307	38.032490392688864	197.65213504895513	392.1253508595729	62.945574336260755	425.9539672086482
308	131.43009454069704	379.38434801729477	100.39559029853653	664.7537733346066	635.3151285472708
309	223.48281968413082	581.1396808374031	131.57372477074907	815.1866685868481	1038.4599197359864
310	108.37222677640307	167.0941189529458	126.9071501225814	1595.2657891077845	177.66732450271596
311	395.36196992878354	86.25566971429373	724.3073942751865	2866.1429680272668	178.52360737856662
312	207.59816631470173	122.48582434085681	426.61022270891607	2079.6726111914163	1013.8844559823126
313	38.23734667554919	355.66753584932223	53.199193509521145	3172.4824545324764	83.54370143121578
314	52.396944169491235	171.16247149448913	142.48502123895628	680.4619039933499	217.55540083447934
315	68.12050884430366	149.4559184761025	54.66455602647979	973.2953910234779	255.84417254205232
316	173.13390693750694	151.53063554377636	387.7901006606669	970.8861195426134	600.1127720456908
317	63.35752519571896	100.31525038167683	319.0754174437553	1336.5389437991082	74.67431111781072
318	65.78933676986502	520.2473998694495	490.8333174209506	1320.749656469245	352.11749427631224
319	48.33354283429924	80.0660715013798	134.30251860596752	360.07709381293546	120.45027603618176
320	350.73184172868974	1368.386928526917	405.0028391467762	1250.717910602001	599.360160954215
321	73.30251432220474	190.28005523481966	12.346914151418565	1412.5023217808368	55.726634924117036
322	310.0128232703303	502.0802981074647	330.03406106123543	517.0550281893634	450.7493892079477
323	51.56299079430246	65.60479902065866	164.12939530913107	1355.4598855190147	616.2208172865865
324	228.48876461395113	286.16304744400986	103.14407745533103	1303.9166325397496	332.45536975055245
325	26.595810412548893	328.3084622956702	269.5685120373619	1061.6746240244777	245.52686730729218
326	25.13124788706936	59.64865171222906	76.3932695280213	1263.5651769935662	256.8913067266345
327	550.1079619962654	290.3588281825544	249.46228760600684	1118.5505999808	686.5345249510308
328	19.959169725348282	404.74262503472323	808.181089015175	3410.232533045186	703.4539857658597
329	20.666425313873376	50.303852736124064	21.63765914920168	223.36400247152105	66.16268349035964
330	2.5014743272347317	509.3612535777828	490.56990817096187	3333.934341690082	665.1414453910983
331	345.25530902335663	218.41910163990156	75.58294608098609	1705.2020298801897	723.8134763194084
332	30.98931035966084	90.48679023566545	246.15919482600623	88.53436482797606	124.32767335283053
333	38.30587940357333	136.78424392501833	231.87815091441988	556.6275677779153	99.57901009681494
334	296.1052020802828	381.24988852077166	168.02639020547028	555.688294578862	895.664004342377
335	85.293958500526	140.65166766455806	85.21769751195042	2355.0258468602597	301.55370688787326
336	39.13304957255001	55.514288772662574	72.82800442240206	1700.2921228002103	517.4183446326838
337	193.88583196193395	232.78621276325867	295.3903191944992	2323.0391097830584	370.7463880222805
338	113.799244577485	109.1856291708375	190.91465386348543	1395.2645232950706	136.3869523528359
339	149.31259213073878	441.75512243300676	485.0012009320679	972.3476837220848	595.613834484597
340	213.71665339327694	451.97237929626687	254.57185365691237	1898.715843053176	44.81354277819382
341	51.495337154811835	57.08297419005787	454.0193708043212	207.3088827660015	57.688057348135814
342	121.20051348627803	127.28040208353806	283.55408247354876	2268.052437684254	323.04506168248633
343	48.58180573789824	29.617514192655538	689.9223686070923	931.5255549146158	643.3825564197334
344	91.00944407157581	276.2161378086356	231.53330310843668	2201.6254781875086	694.6144477821185
345	31.593935112264674	78.13164495666294	39.529139526482254	2187.562758690117	257.71040841261447
346	31.40789480219917	29.617514192655538	664.8668875146459	921.185077064372	614.6917141171625
347	296.19200793810467	279.27951992079977	353.5267360995587	1542.9086029811747	856.2010291938326
348	253.56038655487953	447.123513389635	767.6392072553369	1176.6478140530135	1538.4007710048531
349	253.79237949152446	481.32413722217376	370.7297505619131	2295.305872141057	609.2010744632656
350	297.23128074563857	1023.0633254620293	347.0453792658467	1324.3457341473297	1163.995739140856
351	99.0644119030062	50.09632384314897	377.0576380576351	1264.415513831424	998.5439373563314
352	162.68328042993636	256.2138682725157	172.09231228190643	807.7150650427396	551.9432541939613
353	309.0434084666563	137.84843635765333	233.57017047792402	181.89237946521985	873.3543673974982
354	76.2421408495881	266.0522356389974	570.5898830684542	1878.0891077437486	865.623464014777
355	222.50626009589112	542.1662095766968	46.810862534205555	2658.6029339417664	764.3694384543335
356	107.34459380993971	130.34904221569514	389.5010538588873	739.2399726035377	113.94797334228765
357	272.0886139428828	51.341730309236915	569.3883550939466	1763.9989286508926	91.56873352335283
358	517.0718977350907	291.83620054825184	243.3918380045867	1632.5558324359101	1055.6916241054007
359	159.17344106800815	179.3068722107356	175.4382007178544	207.65154661157877	117.94646480836556
360	147.43148324420707	148.922297807621	477.64056942963236	2107.0058793002654	467.40411753116064
361	63.3770500017076	262.57859305805687	379.1595324728939	2874.0842920630043	412.1630338289427
362	70.11638905360155	275.3557394238271	127.8138285598165	361.04757283980683	346.1893205816934
363	70.99736867649322	273.6235657136357	228.0666720300648	1047.920483605099	705.4091724241762
364	255.5332046999443	200.20354438106048	264.88682900587213	2436.700250310506	711.7706640343725
365	166.1570703738402	383.4861822909095	291.51267507356545	1138.5699282494586	615.5999396630865
366	162.05223150414693	241.64839728479234	306.7554624237466	1915.1167974565913	724.2587218649905
367	7.806974608583181	748.5196320348758	24.595320887728064	2000.5411733648784	358.4314278285321
368	82.27835271466884	260.7290705970367	79.18271309972278	995.0943855029885	530.1414608584374
369	55.054903684158894	129.91123303144556	236.62901671920397	1985.4187133604057	153.0795633346394
370	65.82250332500068	205.26747939735736	195.1731500545023	2343.0240552435025	553.1847150079773
371	157.4176062765733	31.130819182678426	67.07522610154577	2554.654678950496	1081.5628543548974
372	220.0546990452588	472.2798191428256	588.1498424833036	1804.261763758589	1331.8772568839763
373	253.51175342113388	66.26961589687528	514.5463557625748	1787.6323596743362	211.73492040163467
374	35.77228091907644	655.8488096835505	40.73373238159439	651.305630032597	23.820570331603136
375	126.46061796526344	984.640332125737	61.94337265396998	2692.549852952799	80.23199099794117
376	126.92373369211498	1042.8007304752016	185.34410573448937	3911.9810673171687	185.7989623074662
377	356.997989766421	124.12104894029483	86.13005425359687	979.3226659214147	483.62916753634136
378	194.36514749855178	117.9013705160193	1235.1511024131376	2078.710137117736	555.4870784434387
379	220.5807976898233	443.99925426042495	326.1011382877682	1708.0717287580248	250.18448295746742
380	37.69740543544112	443.6201776729868	308.1206713652895	1573.639480770547	19.92052253470589
381	35.89445962046668	87.6223555967162	104.0195227418882	218.17954147191375	74.85665184741877
382	510.9067535575239	323.6715059661787	145.52203726610662	1012.9057081647888	401.6627899637091
383	137.82346236383015	77.55535604942527	442.0467857524443	1130.3793639343792	467.0586581588364
384	140.85367090372782	231.2727002771039	232.4096440965941	589.6967699770729	263.1340376871658
385	14.657193249116816	123.10827477035278	158.01886927524697	603.7479429474532	54.375150027013305
386	211.59418661139833	613.4060389810711	742.4967721682686	1820.8266057308167	698.1625201163689
387	119.12357267823592	169.75357442921236	108.63302073481032	908.485333254492	290.9409957003756
388	223.63214099926478	228.81863701016243	259.8871592162889	1926.770830880532	947.4943423140008
389	119.80289203802147	506.08296351254666	63.3590919046157	1164.335511379642	319.80684461396146
390	80.93202173258514	573.2213323639265	121.21496484859891	762.7340682174752	206.15186733868447
391	169.14183256145512	176.93344340092202	275.0595594308321	794.1387526422993	647.7114299309558
392	122.9795244743669	117.08015109225455	112.39549250134162	531.9614396425756	223.55931109936716
393	100.55067807750937	46.095277922570695	136.02402379520493	661.5203511285766	409.54924383995973
394	331.6519579061971	169.1290279227374	159.7497607424859	2677.3822219660756	431.52138350491634
395	351.8831269663958	187.08784041749374	337.26941031074097	310.77183602041094	302.22690594030433
396	49.15720637628529	518.9138367265697	228.65959183598363	3123.151979494085	734.4199750294719
397	57.6897591161964	94.18346375624168	35.32068770018865	1939.3289172407592	100.21989130048884
398	85.43480762405781	431.7021753521001	397.66477554865	359.1483204934714	1289.5683235861911
399	79.44714081470708	642.5783335160958	189.54741638121374	130.43935218961923	44.071338832990854
400	118.74803127162666	308.1710793741616	69.65214556088794	881.6067378398491	516.7597644238175
401	299.89912186666095	481.26931424310783	329.7804291171909	2061.690903996564	1052.5900406929668
402	129.90454976995161	82.31141600477976	492.98925144711717	2125.2047939036097	422.1796453574018
403	420.80956727454526	398.29214131970537	589.3718176455458	1196.6089467727465	740.3348573889139
404	58.380738852341636	55.26935662938879	55.06180055067953	761.4730799043833	198.93788860737305
405	174.4915787815384	533.1133322723596	431.91137604389866	306.9482651711973	707.8224467392516
406	32.691707362190904	139.41080705300055	350.0556072693231	1237.7500690744496	969.3900642665784
407	118.33323169399428	148.09267230506072	50.809556563780475	860.9288279749836	712.052431404865
408	191.75388697520543	450.95874767818594	24.8041982674599	3205.591294555457	228.79462269505004
409	183.94305575370265	182.31840642359435	233.01596175927696	1529.1855160184296	319.4099616277428
410	174.95491314596208	198.4950642776856	476.1941828020341	2426.9640242618007	253.68328518595635
411	259.9944337982625	293.94783305216043	264.0579068948032	1240.1990991246175	864.0063417806825
412	62.31917252394004	174.63992693869827	180.73685868691172	1524.2877475055643	73.22020337383677
413	127.38548695348679	65.119228934707	6.243288632932291	552.0781649795547	133.00834463228722
414	296.5273203879369	230.7371986305769	1067.0506690256545	2148.532557573936	235.03738875323322
415	149.37221550680493	346.9031311450271	516.9318769792756	1213.8865938085708	713.6798376147588
416	97.37347548519304	330.9541683347168	178.19491584463083	2581.8829253592894	557.5769475350676
417	53.75935151123428	229.5610475896664	100.20520122547654	263.4238388211877	151.13098610065026
418	304.90535543360784	687.4804962166	628.0515907745465	3351.36646318524	720.2644894012079
419	14.801410757306012	164.0084233127025	188.37445402667453	232.87764451413778	74.52689788075563
420	139.27774795946465	965.1235746173785	63.92536496389052	1162.190241960541	521.5707740342245
421	42.99773525217818	48.58843042627599	63.79554563655997	555.7687665659693	322.19743634653776
422	300.7960839487289	1092.1627547422866	382.9774436362362	6325.943894791788	993.3365831296893
423	223.9132372727568	346.2307894338716	527.1825490387788	1316.0054915307787	629.9371311252141
424	298.28285168187267	540.0856180888821	826.6031924465527	7335.519447034106	397.99234140345703
425	211.22918723752446	144.85932594753567	229.8774291221837	1522.8531557640322	655.6670964898715
426	170.0062140310795	129.6177189914764	92.58097356220503	1101.682475293195	911.9948431823941
427	178.9780180236359	185.2834652057158	300.09648361001774	1889.8122451932943	304.97237015944404
428	17.37563328309289	248.57774969287584	418.92986124009946	2668.847270646431	742.7022033909435
429	89.28269049924752	496.20625318364074	181.7592543773737	2302.6565291075362	575.5926182919724
430	105.6436693294244	132.9429517882606	40.75410450115922	722.9197472738832	158.2299454503067
431	177.42317812133248	934.696991366277	338.34303178620274	6522.721692850529	1358.3056315512317
432	314.38690241281034	476.9010774774232	531.1985360276202	882.5447389171487	435.95927139663047
433	112.23676650239587	430.33742869632476	201.75522756126324	1055.2913319392667	187.21474737384995
434	47.55233948865951	381.97114540390754	106.38993199907509	337.88692909151	58.37860135521753
435	18.0916592933409	331.93168279642634	198.93832016661065	1527.6429195590686	724.6245230264691
436	78.64607732537087	128.52144198995737	64.62436559133309	722.3714148991397	506.18481966480203
437	39.44222254218673	710.7523870652803	363.13398296124643	2522.7694350285865	412.6760824502545
438	51.484174055943214	221.68277203938825	81.88478377030955	1136.9420839789454	253.71390364653737
439	82.97522669224175	67.21291136911057	71.59489588526048	304.05214565168035	20.340125445163803
440	62.77183821088319	350.08589096811346	574.1207909673732	1672.705314077433	133.7074630818597
441	113.31356354859744	410.67006813432386	170.36070606838638	1884.8914226517552	346.36461600436127
442	207.32450740382637	720.657851940148	148.664869961908	1454.3728736196333	255.9660369576512
443	128.39655988368932	593.0043999957392	409.81972194892114	1021.7958441544708	527.0348732284012
444	279.59009657144526	236.70401053792125	164.39800386353969	1763.117444112734	894.0808660472152
445	443.73278971673767	268.1575404573063	319.7815627893324	448.6901322408782	1009.7629930492167
446	72.57388913509749	495.9915475673117	456.4093938025124	752.3578477347145	2995.8406625112793
447	229.94144225830274	597.8867459715539	82.14309232974296	1978.9100369326459	930.3341590171967
448	309.8313594866478	178.72895005132935	312.6749137497043	1182.2942002227235	585.3655999828173
449	49.75184801397803	124.28457616432125	176.00976938530255	1034.056310299113	349.399067898988
450	137.52394949673553	145.77741330444962	146.31570674831792	2417.4189956174982	367.2068196795771
451	47.806776873567436	475.92339748796684	228.59454463213092	1075.2211123508255	257.5019536509057
452	114.32837491270776	326.43470828699276	225.63734455522777	1528.084332450699	42.222941203994964
453	260.4187085371204	385.7704808579536	611.7269779640964	3070.0461295958753	1153.182501513975
454	106.41534612598542	313.0785726091026	245.85310884581142	2082.134453077305	247.95686177418708
455	31.219842442976976	147.32742568086854	17.83291693302313	268.16843398096427	106.64890685846923
456	99.88095575366519	273.00337147290196	455.85914457470614	1438.675791490223	718.6254019889564
457	232.31844918487434	173.46118222323187	294.3801010175825	755.47406548067	315.59419500816483
458	713.2017641333447	288.01157785031853	23.607573040929314	1064.1778688976817	53.82153683943621
459	345.88671783599256	72.1002962606986	79.64041641354727	1207.303102843378	335.93348446597395
460	162.750204399672	72.50810325325048	15.469432715560702	218.0942473760493	45.76048854813841
461	185.51900112383265	25.19081205642392	828.9019116580627	1935.1563883282793	43.38594652503398
462	77.34938436311268	68.55523949207972	510.6063305209468	2501.542598004061	489.42681244117404
463	76.69735169223127	61.269694375333856	28.326741559838144	1534.0956192006768	127.79752157089484
464	6.264850521024524	147.5124482155321	319.2798332787033	607.6321917847705	73.15283966914856
465	63.30732728514355	186.79578693221376	203.66516252993472	582.8957393326262	299.28531294963886
466	54.371166716759	91.98204868822931	295.5528889168481	166.3379411587907	98.57731459993903
467	152.94781406981713	449.2632970439504	295.38297904429436	734.2291027884074	108.11719716753787
468	34.645216345478346	551.9212253172444	167.96399688950794	2401.9835584142907	471.9796875931085
469	203.88383684589112	149.6084793135721	403.5345249461145	728.2211682590068	284.6806762547492
470	240.57792524128917	487.6260412264231	454.6517724164033	1288.300547754997	673.4816715434113
471	228.2131079851681	470.4052643701943	369.78651372766865	632.9564174696515	381.31098457239125
472	329.50406443935657	226.86577829162175	152.01605405853792	1393.4803844559144	440.7366942216439
473	121.1636798342711	524.8581875542953	255.17231440341325	3413.529661736858	885.8730350379473
474	247.29834192185228	431.4386617135648	198.63567269365586	1361.0180461032767	403.32961019976204
475	139.02436296755744	290.98771269245765	278.3795933851935	924.8411152903477	105.89938740179376
476	75.21892567555825	71.29112111753687	62.86237622558156	2022.9144552777268	323.01168565899536
477	184.16412530356754	116.99988132046933	323.7431264022453	1252.755434327832	621.6721342049195
478	214.24505004150075	165.2008827726225	265.40296672235155	2380.426396923476	1044.012406385541
479	20.822788021217583	119.34008521331256	111.4609767897439	507.7104434105571	149.07076948407826
480	254.7420332676494	145.25802439127048	366.99638178338483	114.95624394791926	241.45312551346473
481	183.12179785522926	343.6603994775473	361.87813470566545	192.90060889670548	139.580424707578
482	89.13813104107915	565.7357498197887	316.222170757415	948.7227702610664	331.46778895095923
483	203.38159806955673	85.17491754987492	472.1411234906074	1465.8313515242583	141.34348561336841
484	95.66832066533878	425.6824008544954	163.2397518475569	2263.43056705903	1234.3218838441585
485	191.8927652391701	71.73449344247169	281.1346588460005	706.6316654060334	531.935359283369
486	442.4074124817241	723.9116172270441	260.5115411365457	2154.7766672518596	346.40954785943046
487	141.40634981436395	204.20351124583277	170.56138643465286	606.9905924971453	388.0259300494583
488	86.5330193622146	77.07686216942648	160.75789075976434	606.9259180050635	59.39057066086208
489	101.56981321326114	124.8552064835887	28.208044173666412	1728.9458025661359	454.98535677643673
490	342.0971855032187	194.53169812009128	440.04857459273586	1242.7738698885878	1171.5906768104883
491	24.78896716724991	156.88859270639412	232.0326374708622	773.8339159717731	63.51515233238179
492	129.61107975055367	241.2030412929012	574.0256161275965	3610.978404698578	665.6455272235618
493	85.4282287221934	109.51544310480774	209.3761236291598	2628.7702570464403	518.0690385808773
494	140.97645617127208	456.97358518759495	379.45368430128025	4783.453742156101	693.9224949880538
495	320.57597636014884	119.08251765625607	346.08233414880874	2022.0119120721433	525.0667936723696
496	57.341868689336906	163.40672456545119	53.6921381873082	481.23687121033316	160.98118585631997
497	166.08606470940154	150.30346419047117	324.23147660098294	451.8650992716281	67.44539083535717
498	111.09586311830857	89.46886000391639	200.73080413366907	334.4651758971918	253.8378158978389
499	142.2084619685628	671.1298232634388	247.1283246030409	1860.3683720615243	1514.9668782117442
500	88.4761628198754	334.6841798533965	56.65671350170651	1874.2550298087253	67.65404987942621
501	166.3633988346047	476.62823128273976	390.2932054159381	1280.8334463449964	272.50417499668697
502	84.95608759505117	207.65475181113766	227.5498349134047	1051.1632667210008	1294.1980028102569
503	323.15808443884725	401.03913311733544	137.59224894006127	1407.836550660625	1075.7206830518583
504	376.56636040572596	298.7385226163836	400.86539894741816	3111.0406969137425	422.3528537775312
505	87.72725267450478	86.26397866016977	116.64910294522639	1552.0145240035274	681.605979691835
506	302.7719486574497	267.9824679034763	159.67867576868008	468.4291839696153	646.1284375253349
507	104.35549148710683	493.88991447449996	343.504205114398	1611.4289418081923	326.3514468498062
508	74.51317262363546	220.20742067588807	118.98756954440748	749.4472522153574	378.10371267881504
509	281.4983767654072	380.6298670976088	725.0862642001163	1582.2345068038455	312.77753890509376
510	167.63563334329086	224.06975457911489	211.05557264911613	976.7697917982447	51.202342768058415
511	328.80740078697494	243.8986883502771	172.52070488994258	1045.4576323972105	403.60536397482895
512	196.2170705685446	760.7866812069665	329.22711294421515	922.4569025263919	349.173518752887
513	166.88901693503158	264.1048832538325	254.92042129293839	2555.041362403012	428.44163040852396
514	54.80013896096146	878.8917277012035	58.154947978617884	1031.5636194448975	178.3702460833738
515	62.65770252855771	455.32746497115204	54.26618188802398	1726.5430504463409	364.6359751151065
516	297.57519083697173	412.56452096976625	189.3983305103233	2358.169951525744	403.7351678444603
517	295.67162760156884	320.26161810045284	272.7014772661215	879.1804614602605	513.3167145668796
518	140.66180643541037	318.30473519799057	405.7051251334771	1665.6624081027715	1039.6938881799654
519	148.20829641824128	321.08886063985767	229.8256010544178	320.2365122567204	21.8964686085317
520	197.3169518259452	116.86746854536015	540.0812440728876	1404.5337560857308	673.9714565069758
521	24.6297587526241	76.07961500036338	83.63327044771866	1308.008159518675	703.7768431786776
522	18.866382071479446	87.42592716047204	50.61606985378193	1223.1689636095243	312.9510573857319
523	127.26835988515153	366.1624397053534	177.82453555386076	1119.4534363495363	410.5717678734219
524	72.59482555602546	81.5014887948757	61.12261109471791	88.37548249583745	487.28975811612145
525	10.259047449154291	477.2796101694005	215.26718040569466	3236.5039066177746	554.5767860000378
526	332.21480335413554	180.12730695317987	283.3926524489231	1752.1382649266484	861.9705709580542
527	328.1896810203972	100.22337319820572	338.55698317500656	2139.544080928066	691.5366792370465
528	236.17590639722408	441.3430913790471	219.1450126374618	1514.3325739520376	573.6621202639303
529	247.70809371162377	347.8893673856711	201.93447123752972	3083.5793608146832	1138.1686062280735
530	93.25265376428722	53.80280361918179	329.75689370770385	3042.2227281974538	68.56541563248715
531	58.82563503715378	111.78975787803937	42.810120899338926	915.448523623752	426.7119205337605
532	294.0728016977501	177.45799476153547	249.77330899605911	1825.2219473085036	158.33204763325477
533	273.35788118183757	93.0937904032568	163.36413866173228	1127.5875515408652	164.25269221359528
534	255.1850497342806	316.6071769917812	247.10138797787013	1331.554612372671	408.0780325860745
535	34.738625235931124	70.32302867812865	404.45013206277935	2094.0552294317013	805.1606969288978
536	479.06159110707796	143.87016654160524	173.18037930817326	1131.1696549199958	548.4220334950567
537	168.5138519207978	118.10796240597585	318.60121051009986	1693.5620577411416	561.5807859301959
538	265.10640782656145	408.44997487240295	288.2496587216953	1465.5632319844067	906.7012888422021
539	122.25591641328847	289.89073627325655	474.91594367109747	768.9132542514982	1583.1897489912683
540	117.83193098759824	334.13417307788006	233.24771533268287	1735.7175899898916	685.8793495364282
541	230.38753220017384	138.97046358541627	172.8873568164331	1342.2349951579129	1014.5317435376924
542	12.263458060539046	86.27793480549796	259.2891709578813	748.5142141787738	82.65292441126591
543	27.63882369689239	77.13278067491652	88.3349056559805	70.76333115141296	88.98617523489011
544	601.1819917724127	309.4660106230683	166.2211604523591	1534.36162491386	823.9445013226107
545	147.68436260983304	822.3908788305098	318.5720172708022	1004.7804194978373	427.7625944601027
546	224.1327999819314	226.62868296033963	104.20092161580087	1059.957035390554	706.6103867606098
547	54.93871999520842	103.5270503718299	69.45230870319648	1872.682180251906	50.30149609140073
548	72.42308868740972	51.21539716470313	170.49009469980086	972.1611104338069	17.82086734668886
549	22.926233835411708	90.67846365456327	110.54129872199137	604.3651237114772	53.787303382182614
550	33.2538404613065	137.62775426355492	637.4190621969591	313.08861012023067	321.78248909960547
551	91.74794747014774	420.44936497917405	216.01335184236055	1209.3751919028157	247.1684599110619
552	299.89293166560265	455.2277104345875	78.84068757814161	1382.1378007014885	82.9030943685893
553	219.19093417089854	501.90990524428815	339.8169665777128	1069.2079885228598	167.0731947273195
554	18.025496439241376	212.32933142567254	192.00952781441575	2071.785075721527	678.0254824190388
555	216.9721505009746	165.9194002844365	55.7771567672736	2487.8345761271644	317.2003300639837
556	235.40188323760933	606.5909804672573	226.7015006403986	2524.5186003298018	470.7804419975551
557	31.92664514005483	39.18611282497415	599.3723972140732	188.51609180074885	203.00273322158637
558	165.49337128332573	171.82299831450496	156.14416255587224	969.0313049097908	317.4041121699013
559	3.1977292646902344	40.126340089090014	581.544020481443	173.89750354635498	190.6447646403909
560	48.68859474214765	178.04108687697064	101.93430892655441	1997.6064914251488	1336.7732664401772
561	122.6095326941458	86.91832065258166	100.98888393171063	1919.4370589972953	105.3898434982564
562	187.92513697055674	140.49180749779444	333.3300023837667	2512.4023753646425	556.5213672643647
563	203.98246992749088	142.23685296686983	403.65237104290566	2000.4408066660537	371.38682937399744
564	98.16690491562144	114.97936398762889	408.9899370137722	503.2560952166153	1195.2841229694354
565	250.03278762245415	315.2925670663519	95.67628093432161	752.2798224870478	995.1595931360118
566	260.1495810483909	138.1697885799454	386.8565877745229	1195.1477851830236	722.1840443216904
567	226.2678748388335	161.18665956335036	478.98033200463004	1504.7821328109837	602.7044868642743
568	270.58397686780654	491.5388101833912	225.5184252331257	1823.6219321200335	971.8043479707545
569	97.71022775815757	422.31035954377694	143.2402893423329	1679.2655780809232	170.8644115792333
570	329.78204500609877	416.377867181183	211.79986746210233	1183.6189148408369	584.1308989730039
571	99.10122116332312	488.1477617049411	28.74966002715501	3504.495701027526	1243.943310963727
572	328.87692558858674	80.85197731860443	420.8493271495892	2231.8909401483825	394.0059422865422
573	188.74921179600534	181.2683350437985	358.2094931319501	1528.6403590226246	906.7049674901363
574	67.8187480245556	176.55888581754476	116.3151978472467	233.60554020856975	153.14322401320024
575	186.30425182001568	822.0013699578149	223.8012124213683	3489.0873251822163	617.6026866212035
576	43.98520914645316	205.10954138082923	329.78753416099323	1490.1157611297797	25.18187656527275
577	140.61520321777644	564.6539715117085	42.835145983704926	338.2628064265237	264.9562964047403
578	144.89444332959835	465.6710915015072	396.666443269063	1154.9816611762071	641.334656411007
579	57.298088433300734	97.61235146146677	158.40074809504628	401.15845509519096	1000.4877963410855
580	123.39836714049117	273.3700266709688	136.8772066260709	1533.100027521208	240.43473536283008
581	112.15579947155001	298.16821195977786	5.799907867752217	1524.3628579094457	900.4723021861331
582	249.11208726803977	62.54623371449366	509.34492703298645	456.58356325676027	271.63826294542093
583	69.68657609130399	259.98955423939367	81.97749317469419	554.7576786728678	157.30313469248486
584	108.37246901010742	528.7839265190556	234.21727082776002	2167.9822458749613	840.9159445347166
585	287.62102422573383	240.3424461249027	242.32534122362338	2575.920769189741	817.218074610276
586	472.14965704618936	332.0134288703182	612.0367483095116	733.0599275996422	676.0434770541253
587	239.9248946610689	98.35322302621697	182.17532308986173	212.78562362731896	175.4919765735896
588	236.35567434498893	52.00497533764808	323.79390011226036	726.5983842601289	503.62235744272533
589	83.42556046666873	281.58064146469536	43.71372352768918	1360.1597126051963	485.5291212293287
590	260.6863102946346	167.32193559353723	370.2176748070005	1897.7101573578382	559.2183896656479
591	154.61105157946443	565.099454474941	275.5351684610113	1813.9797894614778	356.6070341177058
592	89.30621656816687	476.97235714115095	504.1367445374795	4973.471238207927	649.4964421851661
593	30.6381366970186	41.747576112825726	789.1230616253779	912.7981035449917	958.0191517431996
594	120.00022157012829	66.12965846823933	284.6612366806888	494.7928546312493	160.48475935879455
595	114.33247682308053	287.22692160198085	328.74149786104596	2449.0717873353765	1547.1449768411417
596	64.45431228191501	751.0084540225267	67.16662920752806	571.8843773245009	329.7264099301511
597	144.47118638195852	81.7273335895896	177.49639961996908	1128.6132136739348	325.6990898030593
598	222.3505241043025	274.589746503557	215.62661673561692	1003.7738726635679	404.8628909451662
599	26.78203454309583	77.58642140384413	164.25835974566985	216.0596392913607	266.57029890522847
600	363.47675547336905	168.91728118247724	77.4529493929019	2628.471605516526	358.285576852723
601	46.23264048817447	43.4451123051043	38.65097782136762	966.0897843315447	75.66868220038184
602	98.13944521958443	158.86136979912115	192.56685581251912	546.3574521596603	210.48944083435347
603	395.89649090793176	217.9099321403011	215.21193349608268	2314.4480004236843	741.0688816776074
604	49.921028485829574	254.5168175096506	155.2773653198175	700.3142438329785	149.7679114766664
605	138.2849076195736	271.9313073440586	275.92943824405353	127.51245153624585	667.0688295123955
606	70.4461048898577	187.78240249338526	496.6375707364705	1001.9618228884319	864.3163804307754
607	145.1173893841126	336.8071756683571	18.826091634399496	1313.792001767492	191.69810968421217
608	101.88031710925436	94.30429269965408	132.5534899148213	679.1073089997197	93.62824034844974
609	271.4908954084333	164.64187950314502	623.5987062613309	1472.172032323631	519.7180533414485
610	14.41687414354446	416.2179135909112	87.33144141530929	348.03553906750676	56.265670229727576
611	102.10903963298055	57.75950706965059	199.6212253225626	1822.7107413101583	439.01461095652434
612	137.21081377195537	206.75583018670267	384.7073370261884	1324.9928096090305	337.9854913862145
613	471.91892862336397	405.1301477123448	203.77219170788206	3925.316823867835	1130.0133397581965
614	181.03756952013796	403.0362475022435	373.6766206593511	1037.3025652809679	552.248123839245
615	36.99218935619056	90.33180244903456	85.39598252363373	103.08500408112836	18.811075657250772
616	94.8566298958847	390.5353427670108	389.6524284028686	995.4472541371379	861.24771575085
617	283.99122181778296	130.90042966887972	145.19780568180357	1670.568609081928	341.3950710678429
618	188.00381182042645	364.1840447673879	97.65133503256665	441.2440122905934	466.74218854614764
619	100.66534541907193	145.09479913572565	223.4755420060738	1287.1137158796773	165.4631238922878
620	55.622283288428164	547.7121443263899	10.479660145166635	1106.181446823369	47.35355192636588
621	119.66792356385326	353.3338372606307	64.20506716306792	1714.7329299550959	250.71377609323014
622	224.00911573185863	167.98951003839696	225.2206982723787	791.4482724413766	748.7040002770273
623	17.020280325538835	126.21749043904617	381.2099607761401	1157.9171907813354	79.17351590961765
624	77.15621168924388	236.51992441530987	334.79899743407435	1229.6583174906955	178.07780560810164
625	203.7853840252278	136.42732086863882	197.41632625388922	849.2711464778891	368.1495580075538
626	45.95095897914989	123.30576893474162	61.09755922427722	359.8868849323202	145.5648097259994
627	313.83395026766414	390.1182177307637	143.2053981136506	1791.6468512045533	903.615785797418
628	14.018238176993357	418.47791418068954	266.6015990441825	1149.719475415817	482.9560048105314
629	109.39237201604988	155.0881076073076	62.21866612641886	348.52267231249783	32.496010872971006
630	88.13222739160109	245.21366266267734	185.075562845436	1082.4648205298088	314.6486199613453
631	148.2165455245062	552.2141732803423	335.60794183156986	3431.942552263565	396.88553563348785
632	163.11595645039696	226.76062310684142	265.93277641252257	454.83789921768016	36.344873573339434
633	225.5621956949779	452.5236528653368	256.27901796118556	564.0064290167254	202.25225739227184
634	47.31652234413645	372.2480095271482	71.58684307667555	2858.2407795845684	13.369619267591414
635	258.8579703070854	92.32268689561087	439.4228309002688	2112.6297613976963	1158.2335425825001
636	160.94722180381834	460.7344676704713	395.93986361068323	2097.2368530343833	446.5451322003834
637	422.75992800978975	231.40832733932183	201.74399084291127	1118.0439703522904	1417.2678380786676
638	20.678621457029042	94.87160041684153	124.96551388167983	1527.1391241637305	248.54792055351464
639	36.37618990390622	81.21380269627939	27.35423252265326	108.96172208360626	280.99870437275865
640	46.78454716848038	334.6841798533965	218.28005777960473	1658.7158781404191	283.27763120146165
641	112.0439851766163	281.7136292087916	136.5318982228341	854.9518400693943	121.97295993006631
642	151.05648122530897	1013.8588522705826	687.2285487746308	2416.8014104285317	712.9895036441078
643	131.9121613559517	484.5726337295774	422.1667555969442	2704.5186704928087	1017.8797007399132
644	7.8181112661263175	531.28640587861	227.0416567386992	21.733465464995778	2007.6005312021864
645	342.8866874727751	439.74748123970016	215.80498187074704	1233.3704524193668	931.4875625316495
646	173.78998879417114	405.1618460119063	217.6102173159566	315.5932902204249	339.6845529156455
647	106.91792614958871	311.9024973640616	348.38235217310313	775.3558511664888	285.37013556619985
648	132.22414461660856	409.48169667463424	864.5212682669327	1802.67105987409	367.56368715833673
649	140.9135269380736	307.59207889219596	444.0563693005242	1600.708822864328	291.2380832902865
650	228.06210894981055	261.4706118027164	316.46134489098534	1729.9278109135912	704.8080446657742
651	268.5141113167552	416.05575622116544	413.28968102047276	2466.7421070204887	467.96882652530456
652	162.45160961627602	45.54629023129115	113.69658842244382	1133.619673704337	339.0582294697939
653	206.3126525878342	57.00790559798453	282.6028607730711	1015.6907485746586	442.59974192661576
654	25.260260961518078	166.4066978541692	122.35491304685767	722.6222902308865	391.16335129331776
655	284.48277740105357	101.6152060506104	231.5942673693473	1897.5417181965045	511.9066185581675
656	198.55136327878307	153.3898807634646	175.34320419626334	1598.4935145337531	856.8620999200624
657	178.1656212248193	277.9152061231478	416.570213363217	977.4386085685933	972.7741337720882
658	69.43360892036799	59.498544635123764	272.2340441915642	493.50711450308665	33.116608791239955
659	47.21087472757765	57.762749135764416	391.1433542004213	42.71907004269288	51.12367216964778
660	64.88022273508732	804.3347190724321	615.4921869824838	2828.753986108039	32.50737831285984
661	186.53359688937522	256.1574450566551	562.4547633185822	1385.2944794485056	644.7467520945578
662	20.38686395210793	343.603272040778	488.1789975747581	1489.3713512764955	824.5515249796046
663	241.55762652259324	54.50684242210907	1884.8712439139442	6107.927716915921	3073.4951620248476
664	50.40159448502668	306.012228110974	37.455704712777425	3946.639226682746	254.63344650978476
665	230.60683469279755	227.35579448872127	397.44640193399454	1778.1995356647424	541.4367003212028
666	59.425394584427394	139.19010193152388	44.84454982987989	210.78927196623624	177.41918968006178
667	199.79161827980494	499.61991828202827	174.5838561906777	1147.2709863588232	313.9080646073189
668	17.25639600626388	79.07738269155253	481.57911616825174	71.00096323138973	86.89891074477949
669	178.5159942556356	363.75679193297293	385.85544668369477	369.8733776040188	376.07083667899514
670	54.09107806803725	225.29458803465536	208.49538853803452	1150.6189548248676	168.23045079106296
671	278.79733646446346	50.66941494164844	303.3453944444761	300.9738500483017	758.6509144797374
672	136.96354719372485	113.39133639333907	74.15646944845453	921.5713110832733	294.1995724724854
673	31.078979541811723	237.53025715081813	461.2166179910369	3572.3259676642333	337.7920306911054
674	47.50759168491069	39.18611282497415	589.9951940639795	181.2452954569643	192.8973985844635
675	364.53969051761294	301.24494663289653	136.72768511539337	987.0016896045952	1081.8309862656658
676	147.09499367519834	228.81863701016243	300.1489123470713	1710.325854364217	729.9914057918129
677	149.80531551622354	446.5176419727394	296.8395136068965	139.08140064509564	264.97469108931364
678	361.42127494538323	590.4801370165768	118.88801688783906	1473.4553596866897	708.498549469481
679	253.78477250299028	262.52841506479	78.85926674022315	1463.3314410105456	246.1209241259315
680	117.1169137025892	256.4555199037787	597.3728996538466	2652.26139743516	623.1590450708742
681	27.15996102106952	204.80936392000345	416.98841708263205	1325.3193959559321	213.77127998121242
682	115.37854342324964	39.93547117426006	188.78659305169012	2374.9927086166085	401.57733369139794
683	62.30683590045925	182.8261361434106	169.11461391544643	680.4721863813381	825.3496781468089
684	351.17494950863403	255.38838900115013	754.8041527032203	1684.2977308497539	1078.717108765009
685	128.5480314503902	167.2920396369143	282.9071357601099	982.5215112015385	275.8259509186823
686	147.17891636661673	267.5256118135735	106.27626090045436	1490.2866386846172	55.97813601787874
687	368.385683731262	229.6910783097117	179.3567030051566	1532.5065290364864	871.5661791280985
688	225.03232515404298	494.972027832378	342.19478191413765	2154.3527309693427	610.9035040775987
689	129.03119305946385	164.20042495765477	207.0499459792368	537.0086801633664	194.64172381589825
690	195.0774402415426	260.18108746893915	373.36905173744464	2988.114714252488	864.9433561973475
691	251.55620673085258	374.5518358802061	290.13062963980144	1851.0743329004058	449.19531301617207
692	465.3407702812659	363.22665034608485	345.2617786837326	1761.258958545478	751.2371960581847
693	168.85082821268705	177.07676045265575	536.2323855763865	560.6643313352836	316.01499053551885
694	172.1618936928933	121.5488248179033	53.76579669990384	1152.287465177325	365.1481789489848
695	371.04775004782306	66.23831995082021	380.54445331376985	2527.6114013541505	304.439524089966
696	171.54166124591103	191.86884173473038	677.4308769528071	1677.8653327756758	474.3250209552095
697	467.0817737020179	86.25566971429373	659.5864479324758	2845.4897173654017	97.10637837310829
698	15.30459241073223	149.06890429288498	96.27688635298296	1618.790403747629	88.15465456855259
699	39.37176190337406	351.4812737112083	145.49908515144426	819.2079968736412	119.93662737538371
700	198.6689306211231	411.45240875588576	319.0609788400703	1152.4099772878415	971.1598593654018
701	110.39509684690219	136.78424392501833	261.6738800447623	485.63821918655907	31.23107459152825
702	128.98492102504525	221.5446761996295	136.77361622303684	823.5369440163507	164.30759920318448
703	77.2955641102331	230.30981782466827	406.19341326041314	576.1794676888578	109.93405015074892
704	153.61857831490545	280.2937267825642	357.28686154010245	3484.101248135092	483.7527391775091
705	193.50090767896415	349.21544551096656	368.70015407198986	845.5216834724127	843.4484835248396
706	14.73897282534604	45.567754413725176	28.845457875781353	1835.6337409658524	73.63008833239924
707	27.01319054423054	169.5731316287089	235.76370734193904	1825.811279406156	41.87428219308112
708	301.85404625114717	90.57668196032247	303.59418365400427	854.683593618333	701.4307199391969
709	153.76335396188014	271.08536280253355	261.40268934598674	1468.7930979069954	558.8291656599644
710	318.8312940059133	380.27638764054564	715.6687657223945	2707.402181128525	1197.2800103327681
711	178.13619701345146	175.14317742600468	179.16526379775328	424.47277874611984	112.71870432938174
712	14.483798874607722	119.2294006469784	255.45696650122656	3177.37667010686	491.34343747955944
713	260.3987103314553	269.7968764209841	237.78022084669558	972.1972309288922	122.24705311474489
714	115.81418272423328	192.9094892186923	105.18243290828028	673.6472578818664	548.0120859005465
715	88.46916704743188	141.62269912291725	85.4322871618059	96.05934089226434	292.306189363917
716	217.39400707501986	314.0808570955157	430.21728778279453	1088.6766983951388	898.2851127898443
717	212.03166750569517	387.4325646377486	778.4379843853914	5137.332621404651	2552.769229618966
718	409.11611012760517	762.1472213512527	393.0039840795382	1576.9497135468464	265.72089023843
719	166.75321227586977	226.53811196864072	375.63563367673163	1325.4977842964984	66.15278154379789
720	60.708746226871796	57.29753239329684	604.5775954098019	805.2373865721341	332.82584855223564
721	202.83644603554862	299.5975647525595	426.43766839008566	1380.4116500331934	699.0614927145633
722	440.545647779265	326.2987157763065	781.7535920684287	711.0040039749182	450.25941902339883
723	116.90324687185087	273.8344579154257	81.74387058996118	2109.612635232744	326.753176853932
724	91.97743409117345	63.64671245993785	214.08200773133382	31.536675371115688	219.16843451909835
725	212.71165158345312	378.1469119748736	76.42602083561987	1233.6797068752828	941.1298749931458
726	97.44032284487403	183.68048366815242	190.44108459484303	593.0295549460843	477.0692806993929
727	319.0278400063656	118.208087421135	513.122322984373	1154.9543806587083	418.5714597274233
728	161.70532278443005	658.2048654957747	293.78446249234577	3052.5246938205323	459.40700541478867
729	159.57398657987198	373.87128016828746	388.3131582922876	1002.6279623808006	826.7173991556907
730	70.51484989118094	975.6159105834224	98.18667549743833	497.6448070701695	115.00444148235731
731	213.5825081356726	231.3693047002361	199.99532626413134	3336.039818802818	1231.2114864309292
732	55.82636354722668	420.5657722937121	169.87439379047078	1049.7583289273653	480.88950384160347
733	78.27303718535347	327.35509792569206	129.96067427988916	682.4653522234471	215.714059437477
734	110.98017073837623	295.15672769745134	156.3972802729368	883.5179529962035	202.1538639538119
735	244.52513899994705	425.45442936920887	385.65960411972935	1129.7283333399369	279.9286407070417
736	64.47092280792054	258.1829941152542	79.03126409431715	502.2895471887583	319.2571070648469
737	326.8303040035475	365.7609409513243	255.74675393678106	885.8971932140772	294.8970044614839
738	257.85405787806513	193.27522336280558	145.66874510608392	1096.937106642936	478.338935618983
739	152.77679456291364	369.5287365108117	571.1940224733536	1232.5047068578551	1614.0204319567652
740	26.37230551095129	378.39129963610014	612.9877416340274	3392.8427147926654	342.9190176531334
741	227.84406492812937	134.96964776071096	174.32279391307705	1950.7945023031166	617.4106646823695
742	142.34580956988412	421.42598675487125	364.4970788930213	2921.72095228953	1421.7039930232413
743	32.99899943597737	137.25341019971123	172.0174988228687	624.0447646614717	158.04749715308293
744	56.66847567569199	155.9710901811295	59.87452627484382	124.98547634436406	25.704226800093114
745	76.8325153343144	610.6483128731059	770.4661108011607	1536.1152401301417	838.0992026595271
746	33.34515064733432	324.1638885483606	53.957700418813154	1387.1894623813212	538.5498667724164
747	251.99436320706613	408.0569877655353	288.4655145565565	2744.78382166267	1039.5592477564458
748	18.31255207770432	310.14612359492264	30.020216170211867	415.9183282825988	112.15820528474639
749	397.31420525542995	192.02314531373983	211.89357778296176	761.9635252245234	148.11780375452
750	68.64020069111871	149.2528361301826	250.7889262893291	1135.2465721150863	263.41659509291173
751	66.22501832206476	199.7596363714063	463.2647878735848	784.6540335576393	319.3725909569617
752	436.9162347851955	256.5766911139906	375.74949525150754	691.000845449016	12.98880711458946
753	57.37161131847632	327.0558924606204	366.7832595524434	1117.319111354178	939.5698643846632
754	27.15400797167485	378.3770222809898	539.0726195834568	464.9486887896105	427.2498805412541
755	253.90334283379252	359.1276776764651	239.82367669715393	3230.927037732133	747.5850495661862
756	187.93909832471707	531.0754977217415	633.7856038522732	2143.749292195818	763.4248746273788
757	70.72154121773588	86.22034287234315	163.60785684909484	588.4368611239603	1639.2150866066024
758	176.39019940240712	419.2632316635061	260.4414880097981	841.9665599738307	191.81184641160235
759	218.72561191208254	416.9866255784044	158.36269150565306	4522.948166220755	454.3951226297937
760	122.20573719248532	297.24914632791763	414.702238472664	1934.6951736744118	232.18865938577466
761	112.67593942288256	133.66400560661762	77.92952921839345	2546.1987679018057	79.50417969470676
762	198.90835965724122	726.2568238875034	252.69712182124178	2739.252406523186	271.6872087542454
763	42.400015151273074	87.32143979463943	509.52121829791355	471.4753870805041	63.89133658774343
764	283.8720400348111	74.51171875	327.05124062187804	2016.7470007179347	417.88338608789667
765	238.97239254270147	453.9318550491035	360.7509477990191	1613.1032822209304	525.4119927259177
766	408.2216795473299	509.62986890400543	330.4244836834244	750.3145310367674	631.9280291905801
767	98.34252269501495	299.4649772736795	127.54115121997528	1206.488634361866	302.89731222567826
768	101.0769222162602	131.25964168919919	648.7731725416751	868.5508108258999	386.254432114539
769	389.5487313997698	84.02349348434363	180.635559333047	232.6933673525677	666.2329300488317
770	239.592160389927	316.904152540769	280.6778836247685	800.6383339884536	458.6764262809665
771	80.29926601278733	621.3999642280345	231.67055432833465	1455.8940674633745	58.18151339537811
772	340.4420923855073	283.9671176088116	533.5809984578566	1891.1516178377635	687.4680776613156
773	188.68286575939203	329.83587375129656	403.076453309449	882.2399806737085	455.5942614407465
774	34.311741554758015	77.2805380103929	54.95937608833939	483.8725618199004	80.42064247646947
775	485.54475993228994	434.87661833213923	141.25020258053456	1589.1671756034773	538.271719701193
776	108.85680320990348	91.58523750119019	43.50795019877709	2804.8274981251598	1326.496776296866
777	214.77709353046825	704.8985122788351	510.98327663102833	1214.2182803111725	1084.8156129608087
778	101.97608435508548	161.5433040703508	23.54445193758002	279.5918855256394	131.93866079046597
779	337.2025300672015	267.41055841821213	203.9985567303634	916.5213766815177	475.38449205565996
780	20.954527623780763	144.13188542695372	388.8480929290283	1412.7682272323036	1072.4700365927201
781	90.82727804269766	84.17265931000031	127.09501589915416	865.743174822058	136.00416917581285
782	23.870063011651997	271.40216212469096	641.1045846825435	1011.0020356275702	298.55472330175274
783	115.45401712254393	188.7993392726684	108.63672050571266	450.1830376283814	284.58326819341386
784	119.48708839174009	260.0034470187534	156.7904871264263	460.25517287862124	222.8853650985691
785	38.12848876249339	103.89923290909421	106.21938985265433	1727.723217512203	485.23897389812305
786	18.4224833743108	403.3092269208966	27.166018644065726	680.5523007690381	149.84230001660939
787	13.225538021458002	82.37504038136814	147.10957855842594	1075.1874457449496	127.25974618577384
788	498.8894579445215	249.62026286895386	335.16491031439466	2036.796405635825	973.8361819446659
789	84.45456390425453	252.2188958309519	420.62090813969036	1116.4919336884316	358.81536082682305
790	76.36736738334993	121.5488248179033	60.600912574783436	1267.7037251342588	407.8789089996421
791	371.68087446030256	285.27670240669	96.65013792419855	1312.4517932285933	738.6965599495333
792	300.49375761787394	158.17931157580534	20.424813442242026	2345.53032041008	461.6982397160344
793	231.68388034163328	293.3080700081141	268.25773872525343	351.65188258282916	221.20696792664953
794	192.28626562973525	96.61032589205838	360.8978543102294	1223.5918019676362	34.39949877174187
795	244.0740316990505	326.6079136568887	588.9928411362824	2325.7700981215676	958.3195838892799
796	28.9061774175609	61.94050807942808	103.97047269246463	136.38384790852953	149.57950195392803
797	180.08520785157393	67.03440941965373	54.19468640431435	1396.925552345403	760.088139357748
798	63.82920662046374	60.506271825376075	325.18227784500016	994.761042126892	658.3670675286179
799	156.77814535238073	184.71933132771332	123.7540166501626	2377.72670986644	97.95705803395681
800	363.5523653996702	130.93071959062752	426.1229059285962	735.8373117594958	439.45209508559867
801	114.67694631970244	170.3567859656202	34.80928964382658	1264.7888965797324	160.41447932085572
802	44.396774924055315	258.7978181891472	34.26741888009807	892.8307701198901	155.564003139788
803	134.30356108491728	131.3632355067478	192.79416000281063	749.0399601135601	159.37833729858824
804	37.93616911864826	102.88868863333687	94.62634536411619	1530.8030472989499	39.13223930878876
805	78.15428874816433	68.55523949207972	446.349691929267	2562.3385630954917	549.1633020663578
806	65.9938916428559	152.07771164663419	191.74312861302184	1235.609234828934	54.77713907967041
807	115.7316044140662	139.1312373049282	175.3756866550394	664.4256290813895	378.9263701216125
808	11.835075321836154	59.456679570011545	213.8736975700991	4093.5776000966675	181.73256453848032
809	223.93072771227986	431.78666677540076	194.11171537927677	1345.1669911974325	133.2411314140434
810	19.867229358120476	70.02214048921532	278.86753377661825	678.312152055092	67.72338073980156
811	301.4789584158771	548.9715942813581	793.1371082357554	5192.600200175537	411.9469133230429
812	163.9103238162259	86.26397866016977	51.246677532893784	1601.0594331573695	727.5973327362387
813	201.621506019207	366.80941822124316	718.575431299261	1083.687068929223	682.1243125879907
814	176.01659363041168	25.880639975287657	205.7043882934992	1608.015784749123	858.4943020365147
815	266.42129306417564	377.2228208942716	8.656776439757579	1914.6234894500171	825.7673557038657
816	108.7717979596369	261.4706118027164	158.03112337945802	1663.2838604724443	809.3134327852991
817	155.9355582692092	25.880639975287657	179.91250059607793	1582.5700266865558	880.9489200946899
818	135.1400895775756	91.88987717877967	383.09419668339467	1551.8186428131778	130.2382014059739
819	11.619651015026163	428.9421203266614	335.2291768937187	2688.6992624396607	661.6165148019594
820	12.248812248102173	56.678672633165284	730.5659700021307	443.1187767043758	885.5600746412878
821	232.6948793169965	665.9179806537798	142.38761635628984	472.2599310166464	385.2861885634863
822	169.99059028388805	269.7968764209841	347.80215041673216	1217.2708301857679	140.4964352219981
823	187.2437619645934	587.3910016958814	35.99200520221904	804.24714893029	639.2476199109134
824	89.05236030547738	44.80588439034516	422.12251073155846	150.55532794495693	20.751769300656413
825	15.055581510710553	70.08377666839675	181.59080933567233	1300.6412262017823	108.26419640434123
826	202.17946433087397	473.9666746150302	356.7809908477438	1826.7277396863428	622.6119265145891
827	355.32831523962807	66.92101725318747	306.2606320166595	872.8496845922202	453.3661872421642
828	455.63935521330416	297.11553950287913	264.88652520446146	1417.1956519585347	538.9174079604817
829	221.72809889164094	76.43418379272856	105.36207920747346	242.80728612318129	1186.879607379515
830	24.12464455851667	565.3684410247787	359.8913309539773	633.5135449999008	141.28956452297112
831	45.07308044239273	216.19933929624713	192.46652921524839	2519.161040113069	617.5389558311234
832	65.67245087426697	377.9097393798737	419.23878834336324	902.6489626032485	348.5329184179699
833	384.9402152472189	290.7428208807171	140.99624444816368	2071.921988123292	315.01959499387107
834	204.23112906753514	83.15712242428603	173.49434514133452	2540.6284818933705	265.7045257791655
835	128.2995082188708	219.9318480268132	363.14677645967305	1954.5441858659945	652.1418210112844
836	130.2208194078465	124.93467293193812	158.40961803559037	386.05582552020996	653.9739012804014
837	23.028440720796752	55.006260740965885	55.33917041615851	155.3869995492102	154.7378763062539
838	83.57901212171888	650.9015557322545	265.09628637526646	1548.824445441129	102.95902868756752
839	47.37721255326897	301.5010781735426	469.6712003507794	1192.9158412366994	75.45512874562965
840	32.491323926914426	138.05814100147606	140.07001624649703	1349.3731197554337	52.3058668007923
841	32.74106108999567	679.9384759565814	580.7152955535946	2150.4047830571753	410.7327887852421
842	393.3052297866175	316.6071769917812	50.113472247950995	1405.154101276144	610.3358216095222
843	211.71475600413217	365.9403912737063	735.1841238817175	2111.7738072049815	1089.7426009398453
844	143.82133611252334	114.25376595815844	27.07569223647908	2012.12318768526	523.2769911940444
845	42.61729455474638	217.09755770988912	17.602641323602057	1058.6642461608133	49.908227698613
846	129.38307131224326	392.4709672674626	779.2185665762995	2194.5982363848916	1046.7875351213067
847	227.87154153583842	134.25026062100082	393.8688329533463	2094.7498190417987	380.5566377343309
848	154.74662180835392	55.091773090174165	111.2200777253797	1885.5229010890034	128.22552878794573
849	195.55742715246402	83.70824721619762	432.4037169078822	1705.643845584262	182.64388892359037
850	143.1866221973382	102.18110989063963	203.83882847467262	5017.676143858281	95.41553282973315
851	50.70458711417484	208.0118903471918	279.360422663386	1264.3487669357464	691.3723312601265
852	184.65071876235177	371.6129807043593	154.23428107594918	1974.8167527071478	425.3254479023102
853	216.5977208438521	548.88380184948	210.6082398059759	1046.2398699836313	802.1317893144128
854	41.75903606281529	178.48368166749034	87.07138412726589	1576.3547694624942	230.6133892000209
855	76.77009764223497	352.300459600014	237.0512148169621	726.4852762666513	660.7418851177302
856	346.7385373106805	414.61132567922414	761.1193943514323	6614.141207562647	1642.4818191384325
857	270.2156822936596	259.74986636440156	147.55132806245555	1149.4804314635624	291.9679612911873
858	64.29070824011526	81.2718181718305	34.781108297246156	119.57100505659447	22.790233206666795
859	100.59233507036431	269.9185359835535	410.7731799122669	2430.5235866774688	1294.9221159030697
860	174.47471361116277	543.3721994556456	169.507849812542	1569.9187696934096	971.3758201453301
861	276.67214800525556	432.0633285560869	447.566298043722	2227.21243341116	1305.0906283833576
862	172.60023222517566	857.7646360913669	240.20624200109594	1055.061664308667	1425.800702783607
863	101.87762239977579	84.03864228293455	302.7938912325999	853.8425635921659	383.6848018021324
864	41.51683070822801	50.303852736124064	54.88475585972165	181.3163082507895	60.18987810580448
865	223.94323808290494	700.4853756757842	304.05406634248357	1754.197269886151	576.8751436408992
866	267.2957639987214	300.3921094983231	309.17673364651233	793.1689372079949	400.1739220163384
867	124.17531800479924	94.00569533280887	524.5216661202115	782.1456438741789	491.60818216018913
868	352.88514282481384	795.7611665077054	117.36301972792879	3454.9502694847256	782.197272208814
869	82.75789842049255	256.98271664343963	133.48069412137846	2012.4010654938738	1288.9373605747774
870	43.52911349802369	113.34524337420005	38.236473334584694	178.31251446188713	117.91466352470971
871	106.7413049234354	255.60255447000725	179.0706511501327	631.8865703515781	159.30503167433304
872	41.12648503831132	246.71421648804426	204.04251209177625	48.98666138005388	20.053885538601055
873	367.37433818642006	342.27974081842973	791.8685271157392	2113.8814865038953	846.4739466835899
874	352.654402752772	99.48009479722191	208.39594821176132	411.39534993174766	383.57060286597186
875	355.1172068357436	191.4112660375906	304.95813577097186	1275.0040520098755	1083.9444303187095
876	310.6542098866033	116.5616114687356	36.272920084345465	3910.8297057900604	502.1942589884778
877	57.29733851245057	63.289811944897636	150.22511834457188	670.3019915132732	642.9092536358802
878	66.14083355447866	71.72040609471355	130.9124244732704	184.81234779390346	165.29576268981612
879	278.6918375748581	219.30089052639633	414.41863297374545	3330.8900484150354	440.13305172736915
880	219.16881391033345	833.60188678896	219.38604542470807	1674.1828174453842	82.99011989755378
881	108.23946887938344	625.6694706708495	135.90397984934657	1500.5625314467438	500.3046064946686
882	347.8428825769943	248.7874772100242	67.07840798187456	879.8691073433189	339.7133134202153
883	30.2686893957974	92.57213036037362	223.17582432383233	604.8058030369807	176.96010480508582
884	48.37158005722643	136.74777488014016	33.76344297208662	1604.297270426027	152.84065935109973
885	239.1472737716211	443.21841235922244	544.4076411450257	1179.0820571814231	294.7592235688026
886	286.67916263875856	88.64642341916432	241.7312860119546	1397.56365772133	587.9303265248836
887	49.31676036382766	158.97270237017722	113.60968278600022	3197.3582999917294	252.8944316041319
888	116.66347452474197	86.48401650730945	224.94457922053405	2146.8537890538914	762.4173861815805
889	6.087607393355354	233.30458966550674	187.37233512871674	2294.7685874014123	895.6702588504678
890	77.73537114257505	63.03106608479817	261.805424117222	781.3017206512648	110.45229777151678
891	52.43490154025402	56.48455018666643	58.900434503426055	682.6678545663353	120.15475047828946
892	319.4978933966352	426.22266061760513	482.23451346472757	692.8347281903151	294.20041175777163
893	40.063094588463215	193.93679591108557	64.99351551282497	647.0486796017855	80.98111177317693
894	111.51645261893832	325.2273037004514	456.3381839175813	637.843816277161	235.50891724892236
895	13.725790037892414	207.19901166554985	322.7886242023706	2005.8217730175422	43.36062608168333
896	23.297196261303533	43.96214208991401	38.962399281092246	603.81278828854	70.84197346967491
897	349.34701359936815	1060.1805314141577	803.3936170762703	198.35080606553052	1549.9548886533285
898	17.80704797661874	62.72579245950466	26.902603239001913	372.1842444699467	198.98161165784666
899	69.37599185715706	163.14458393692962	540.7161491566068	1707.8456495598034	95.37597512887844
900	381.3910313490441	335.23551911919145	290.9142821130539	1924.6998018835675	1285.004027899875
901	45.20141859951082	242.09761688937712	49.93534164634217	384.8290271564918	2.152035339745987
902	332.48685269858	275.7770337698354	301.77059967344485	504.3138737089552	458.1673414202944
903	133.44212489901784	509.3612535777828	422.4554147270635	3355.6375135235767	690.8282396117428
904	43.981621285080635	76.49820203475883	79.69815655231251	1158.35062679271	158.57422235843387
905	256.6654107504829	1237.8443649354797	501.9897757663073	1672.0655066295208	562.2280634446372
906	71.99321428747561	319.8369805182879	224.08290868198517	1317.9126875788468	414.9161538782812
907	90.74690398933002	138.59942787349576	355.08413525084734	451.8343369714239	31.838416853704334
908	120.29189088353682	404.1417061290369	173.4570121195563	1582.9524565586682	362.77210320344096
909	128.203509134325	460.64772312736534	335.3495682676514	1011.344076453071	480.56868779013513
910	157.8366730137612	626.8014716219348	107.66592708772579	2125.749841203519	611.9240797876028
911	55.859943119174446	67.4441897279928	281.93161596721694	761.4631712411667	178.71663062994642
912	47.1805156060894	289.2777170206811	497.5282945110874	967.7392540948288	442.5855377971719
913	28.22637978248362	110.50466791710532	87.28288012388069	207.20417781579908	202.91716083359387
914	361.0262241309224	283.23142082680096	375.5191131291382	3062.1879362951368	437.0803166842053
915	37.896465853375105	177.20842803132143	426.73388459538967	55.805013430029575	94.93748489188903
916	256.3126121490287	368.76698637583723	995.8256576915967	7010.35519179037	2137.5229024452074
917	40.556048757495006	105.51322123770571	145.2366477094904	626.8346986087183	98.6323602248294
918	7.6555653791483005	184.40578770026042	81.47745693607239	679.616004781883	651.5599769978879
919	322.8882667807968	356.0169909901601	441.3736336988608	1542.925190570117	747.1706531981903
920	35.6361681113603	173.69080821013372	85.0886445014592	1131.7143798305556	49.249694203623136
921	211.52390459031992	148.8235374052005	382.8525051840565	372.95755526326866	218.0415213003852
922	112.80992418555637	265.739357075778	27.870344791093167	835.678328991789	542.9420427896639
923	219.25656947142582	204.67717829414477	526.9290822863113	1809.3152845505488	1106.1526714514612
924	233.7370301590617	243.06654796726482	191.94535721621492	945.2512211704715	246.27349400635396
925	153.25647160927997	149.5205707782497	419.42695314973844	2082.1181796398996	1575.7392974785405
926	363.1865789151989	355.66753584932223	320.59424044646573	3465.644021888312	398.92875666347544
927	145.21938302000842	720.0731931173368	293.703398071883	1489.9963803868204	311.3119100868749
928	30.903494979212898	157.7937447067165	309.47257261660917	1608.20571692928	123.8860951679334
929	124.390828962989	320.22277416287244	37.339005460965744	1210.7526097795312	487.76604449358626
930	365.51553500098584	362.35882934408164	373.04408090106267	1554.2610951555776	738.2571536375406
931	152.44757950848341	451.1400629936578	508.978202728063	1792.088636719195	457.7918039563982
932	553.9111901032569	272.2624210995582	101.91538483714766	1682.6750867504995	735.9492516644002
933	165.56786217363816	458.57152009650275	693.4712778461105	2293.0735233013543	2137.335697088905
934	10.71696284884988	470.87751115271635	289.50009942629526	896.8553430637454	4.307796207323835
935	123.02228431115148	164.6161178359315	152.57798544100442	1182.9897202797267	155.49642753790448
936	120.20324946627265	233.57731864372028	162.92270236465137	451.38925661376584	131.9418498758344
937	63.12249707890488	281.14409647843667	242.62844143763198	5302.2118609269255	195.5159297123705
938	79.13093554274072	423.31408748782434	342.0008027028262	1098.0428197967547	758.0755613027237
939	102.90122992593322	149.05136244969194	149.46768867934165	1555.1858181173402	626.9889367236349
940	377.37630433864547	86.94866246428057	174.60034499336408	1465.7885753104124	807.9376491742141
941	41.40666955123528	343.22693033619584	318.1179209463014	1311.4952831467083	336.8520661483076
942	310.69585874490724	265.77131810634614	267.0889914077465	635.507697442211	481.3469578161143
943	137.51420032000317	109.16338591753963	155.04260029042234	342.55681779251995	395.05658377605073
944	81.70248387738661	506.14762790903757	632.2751013379957	1711.7006233183888	971.1868802311739
945	230.90667887296922	389.58339482121653	191.08225544429874	1491.637785361667	570.3765010408525
946	304.798454408469	527.5282419400403	415.1630195970247	721.2565016593967	683.6104455355182
947	74.60495497787647	244.5902121967799	415.2613121113328	2114.0460953067377	499.5569136598467
948	77.54556628108092	609.3836560132413	314.6108130680521	1533.5083729677378	202.22379603815676
949	309.6415380543463	400.76454650336393	48.99029990933516	1863.5401493278569	905.0661020743985
950	56.509649212338616	224.0433490905912	224.28681709913957	1403.6090567428425	196.97941772294314
951	144.07180273177795	235.7018576927115	200.6076234321656	429.0604279692449	1603.4625954882808
952	599.9499831142339	116.84770621585386	225.19305282636887	3064.9987090445657	616.6476744746282
953	283.2696421076048	523.3165078505704	520.3423611046959	1187.3115678327645	496.2742600514107
954	202.9386982554924	285.27687975172495	347.56251971212686	1699.5340828661094	370.9503075205177
955	144.21813693593032	29.782921378917955	437.26878582260287	3551.6503216607725	244.3956478288804
956	148.2341991780178	29.782921378917955	410.9252798292657	3546.975975910819	253.25742944512572
957	173.93754408490042	241.00073754921908	385.0982802549529	2041.3006664804548	795.9885855777671
958	113.03980958235483	223.01708122659426	392.9519025621372	2165.5317212196805	915.7811143709378
959	189.89348524870115	265.7912903554951	200.71571618866363	1399.6904074139388	387.0975713722163
960	83.79866549719827	262.4265995037578	420.3293199360187	1712.88460744137	757.9695083806246
961	32.77550462789675	154.8189657106237	107.98145763732515	1237.4132069678433	95.70043859829742
962	323.94280821336974	48.66343288041886	203.1695794305374	1067.926600337826	482.1421206191154
963	54.03468579233859	233.50395578305094	43.67811564450649	1021.231056484055	43.12500442283718
964	151.83605665610006	205.26246094615317	448.4262182739896	1003.4477727497826	422.0101154912212
965	333.25291598990935	477.7526449637928	408.6314133800567	1711.3841356559956	242.81367033660433
966	43.86865275407951	266.90778444271376	200.46478102955527	610.8826964634872	405.0378581872828
967	51.305211840152175	98.88668302821299	318.1382416732888	771.4330964465362	39.07208417580025
968	39.9191214192248	436.70937757231036	45.54008746862912	982.0290596463366	21.46139822494171
969	213.66746831056426	544.2291539439996	556.5071097125018	264.55549097182757	1034.0315773161683
970	85.94011732519999	191.5383873056404	119.19528318455922	1790.9694860895202	147.70998221455852
971	64.1891641521812	122.7390059696826	122.83385355272902	465.95374112699136	164.88066539039707
972	21.587655517159316	616.8912119241472	101.69719388648227	2134.335481688569	464.934660703797
973	249.53141541018704	392.32568012466163	193.55781326310574	1447.2100776494399	914.0018758107642
974	95.1376837195724	344.8767197314776	209.2748765457695	1177.1349922299698	137.73867424515345
975	367.98399179304306	173.0940858638306	198.17985796623134	2373.0367296111576	444.7060099177411
976	63.96195258256136	111.34281488882955	101.46637676296183	1974.7312780280672	173.867178943285
977	173.7495172068523	215.73628109028905	266.6817139488908	133.34576793544647	194.01145827482728
978	329.0126856355429	433.8930043688938	272.11233414632596	635.944892379197	334.32307563124647
979	80.07134158101904	751.2245767541094	58.12857198917108	1755.3857785416708	578.0938157532602
980	147.7802075199844	410.6668892174485	346.03780855756855	712.0174821062905	1161.3857858428178
981	255.99602964421834	435.28968082380436	300.30393602940165	2228.2335673312314	440.3786247769076
982	21.129319781986897	196.73567246421348	62.93096466378622	519.3180594216136	347.93709129472575
983	155.26211786815085	168.87641393378766	226.68001247857987	2006.8830962755235	377.40504396243847
984	51.95127670327418	42.62043930221129	573.3898352264555	1340.4293396118371	288.1312370171371
985	130.81144067268832	747.7890856803124	318.77800323146243	2039.7433753408059	315.3182977905164
986	261.9414642696634	237.94302652933436	372.1304804648565	2450.6339875669123	1139.0635255178431
987	432.18689273728125	437.93029122444113	674.1031250547784	1976.7943183675247	336.64290220278764
988	16.91450442998833	161.5474739039623	37.80547170659325	1991.6129057162866	40.56296592600569
989	291.6033188420399	144.23525962686415	337.6390454542525	2285.643234104257	393.94308455616897
990	17.581434150325354	29.75100321640957	208.5730649051566	875.0632047223281	401.43426669162557
991	44.62952645903839	29.75100321640957	213.49929562883526	903.91534325354	431.13749022404045
992	338.73255171655296	83.60474883833042	265.05788094692673	2169.9241459575483	495.3681408823348
993	470.76224883558945	99.82534339075714	18.79447506925818	1415.6185080679609	382.98771994901404
994	49.21801435617153	101.31837970632326	377.2612286230754	275.3549033791507	123.80900366216257
995	365.1177187111654	83.60474883833042	226.72598388404555	2181.625732201434	547.9477478788626
996	40.67117155377554	467.54606290515414	51.760731786775764	1508.1687739406677	156.04893845988832
997	399.41290094287854	472.55187899254616	362.00194040062934	2495.0314936758223	458.23357697509516
998	168.82737709878882	197.7666271757267	310.4312871069741	941.6170582337012	339.18001458023645
999	50.35029772582384	120.57524996230735	74.59991240406774	152.05085490926282	103.17675534921065
1000	9.352324465093725	161.0016995926705	48.42461537930672	1727.997152123047	100.99357184170053
1001	135.8715053662115	316.11300800697035	222.8443399902494	1065.775276525155	269.41909642250477
1002	181.2572241034074	551.5203479184524	326.9695266616699	1205.9184977635475	218.80238797908848
1003	117.15073544397183	208.71673026480565	222.67101979521408	651.7700967269262	372.17232537711794
1004	346.8980617025882	84.25517143881775	207.49947715601485	2235.3977848200025	567.7398566511974
1005	124.97706240962795	136.11985893804936	270.00592557268135	1332.9265799023885	779.082497935538
1006	318.4606768288823	760.1623071028922	272.5417397843122	1228.821513496078	418.52185207545955
1007	227.47312807108844	163.57303497705985	77.5296287013462	2750.954973100549	816.7183241036448
1008	64.50142946063924	319.4969813722143	109.16933265129141	1127.8804812386402	375.0669614084412
1009	68.95986810764525	108.85362309273	464.61800099484924	572.8431832794205	205.77532385053422
1010	85.64680602024647	269.4863952996272	191.47603259985482	1078.2992726704633	308.6526032931738
1011	107.45314686863598	377.6192040401119	116.85482760876263	232.64816255776427	95.36739590030581
1012	228.83529727071726	57.713091925613014	160.91085532053253	2263.140489027889	513.4031427814036
1013	21.859763806629765	538.2774442700415	204.5576419317564	1215.9570773856244	583.0772810501879
1014	42.6681305713653	66.97997667960908	50.18793431304333	2220.2889675160936	201.000873468883
1015	105.003927684166	261.5923764975776	38.72332534666051	1329.6914406992594	134.6860077883732
1016	182.3210222085214	764.3436422083979	788.9574189873746	2598.442459279717	1478.5326430865039
1017	167.58562273800914	287.9919070329473	107.66826959734102	2094.7430293346447	868.8813025025488
1018	125.79214220356188	474.78287634128156	151.88991747776606	1023.0065609674009	550.5498729985245
1019	111.61701706537988	213.61216887482382	116.10459873856726	846.7626713682281	350.5714000416146
1020	460.21445756771453	615.8632417566396	437.5610398659266	1812.1002672466273	607.3428468517421
1021	183.42717262388797	393.80185543047486	576.4133403589128	1602.6637971730659	1042.4996655352718
1022	20.161003770551552	143.51573047083767	445.1729917249477	3790.867388186289	976.091542973778
1023	239.82393009166245	1407.7911162905084	238.32246416111957	1332.2103850476617	816.8996862719332
1024	290.34417810635347	578.1704543073857	338.24799404409407	1937.4798264015583	774.545668751015
1025	112.01378274308061	214.59189972108294	391.7820875979371	1463.6907273407674	212.04464571866487
1026	344.0398315224281	128.68869810950054	319.8826130612854	993.8230813966525	470.4804909671754
1027	93.81099163471868	463.65032075270045	234.0102459873302	1609.4318636798903	226.72130917157017
1028	148.66367185395887	208.6737818314847	187.03336223534538	3979.9510065749714	586.8761680201403
1029	136.65678914049047	172.73520417068343	108.7040776250347	1202.0774803896225	215.72228631419162
1030	231.16937631982248	333.1165683387823	24.121155427552726	1397.7484123754516	323.7216370872998
1031	165.83636618321708	184.59301399121682	420.0919475924671	1203.7214333934808	588.3096308932548
1032	151.05840118238885	303.6898030729358	135.3371444601644	3417.7861956863944	119.71390572437858
1033	145.36967680575086	221.6357956616645	365.4005445489861	1199.6944927710329	343.4934779107429
1034	251.91347583496	222.712198811152	393.8717483730108	689.6536306163555	394.9251685423062
1035	44.343026174776504	289.2777170206811	219.7110991781043	1192.761065554696	613.3898266371859
1036	164.01793835681923	299.17366062443693	316.3838247879314	2499.4952572897573	313.76000587496685
1037	26.675791546161435	558.1904146346664	315.1450577510724	960.9171665229939	234.77804960102827
1038	267.33327278016026	85.45575805334978	35.18657112589484	1350.237090025224	225.94669138678003
1039	67.15070542726922	418.07912314955524	14.61580427548004	239.1525015044377	184.2011395579656
1040	385.4486488658557	110.58567912220794	284.377739117604	2411.12168497423	883.8332052826152
1041	25.507972592936547	97.34684667667385	237.50728568697537	856.3429761140499	189.6844297157437
1042	53.66520940488326	320.29934915481834	266.8587962392837	2688.1603265702306	62.40611090570573
1043	117.10490539857074	95.99231856132198	233.42123777232453	1309.3667372063646	279.31385538963525
1044	50.33781177394835	208.80820878799514	194.78408899048335	164.20090111916173	169.41161880190805
1045	174.04082886933568	113.0974652749182	133.8616723586709	1853.7433982314856	725.6311270101097
1046	121.26610698881873	89.24125470396355	266.62696367659333	1024.4559341418912	73.33804144340034
1047	58.31780399515557	136.28004367909404	126.42442313740253	1922.4921397987277	164.40310017987764
1048	242.1814635576631	241.15374127554085	153.13588330264992	2877.1704052331606	670.2953977829771
1049	244.2833393188623	514.4376143732409	350.35938245280545	1560.9981546641554	806.4176535075236
1050	39.83512214444169	265.7370762019585	612.7126747974554	232.59616918765158	480.06910637351393
1051	166.11266580206387	168.89432747656082	214.00770854435652	3509.2502829718783	704.8121988698917
1052	186.62738432130823	124.42657542305336	313.36724098925805	1868.8333380018269	200.60571637513925
1053	238.77747799595318	475.71446500641446	415.07546272479505	1245.2641056998818	299.4196148799865
1054	62.98689702936394	311.08459538890907	106.09751415738248	804.6186768202007	262.47177396609004
1055	133.12869983331487	114.17851867208039	135.17240686155452	1910.60003070267	555.5661178147172
1056	56.7122268351517	121.22837898047443	335.2406409292099	3799.2917889592777	107.03901830953097
1057	23.28737990818807	45.17964173680243	165.6288703207138	749.2239346837356	677.7812035334716
1058	37.1910745393384	100.49316269120335	69.79424690677065	1158.125769408743	589.1802686104062
1059	198.1825005590353	226.89978278709967	441.6476811561789	1099.5974372131745	437.50388811400086
1060	416.72449452431744	582.4601240793897	286.5321677159239	289.2736396328324	317.693008726316
1061	71.76940825606535	99.39535471387126	327.1044809088742	1198.1749354089682	317.9363686099206
1062	178.17778908698406	644.9861616794074	332.09535440459604	747.9517777856405	429.73028133972286
1063	306.30897857618976	76.65616065868439	115.69142004921605	885.8781817617989	300.8274203433989
1064	173.11331527333985	410.4411091907943	736.4296266247734	1278.395560762721	1233.9574111501372
1065	287.1532468872257	127.5144978975813	77.12570165379904	3743.400328646111	908.1565661978004
1066	83.19575961479384	314.49160040491563	206.30196215259974	3396.6412374044985	489.40396256032847
1067	29.355853995855558	73.67153147418126	106.40839917313355	407.7631227029367	80.25819697362707
1068	94.42881144173028	163.0937403167061	65.48090322944653	159.19397582536504	154.34285376057426
1069	253.5813889326034	304.5351579285236	209.17628542401516	520.2350790807013	395.14753969245464
1070	352.09465705373515	173.08725491769002	398.5566698174034	596.1572000578254	1127.0374057658253
1071	371.38578182402193	183.1436847619608	7.988777872704564	1204.69939744272	824.34084641606
1072	42.90470102157777	60.58270188133269	220.3721356565483	488.9099737350451	172.13931669202213
1073	93.44906340528226	368.72699246802887	49.94728456587155	971.5216694396612	52.13743461288343
1074	237.14642838827334	422.45677054189173	270.71570948382015	1461.2152112071428	316.6500647225096
1075	145.2203930408248	391.7137686426014	187.17034517626803	1353.8542943904463	546.6223212716682
1076	72.93220580564362	369.80415571816627	165.33013192020368	880.234034420837	95.80908300548826
1077	111.35537331013292	65.69968185928401	90.40514043185767	1029.4540317642284	105.79824255365212
1078	50.947599989393616	707.0948676165684	676.8654214711388	2256.359189577075	764.7824368239889
1079	31.137809170566687	192.61418792858416	270.7804364314902	1091.1164366986643	56.7946078387132
1080	46.34722479914014	305.0871442028676	108.37716443849467	590.2470091405092	125.77208920687417
1081	78.40300506074179	570.6223044476973	135.51562711209226	1162.236331164424	289.6420164155627
1082	265.2277539961988	295.56102898325025	362.7771697855345	1450.2235190070448	293.677623439017
1083	351.9199787778646	374.53622709491555	73.85140260618368	652.5392580024634	55.55091505421486
1084	229.75528618809201	409.1620441639222	217.2674258566592	2695.17323320288	198.7811887441444
1085	72.68249693927778	154.80365913659818	255.0482151599466	243.26238151003653	114.39171353986666
1086	184.868574029488	230.29176192065688	211.5372064208029	749.7333382246214	226.81297633945442
1087	298.6243196450136	744.5141093785401	408.58553622390616	1564.2860617386543	603.2464307228097
1088	430.861320541845	386.5255752530575	21.808084385283912	1596.5364704500334	733.6132552818244
1089	144.99405969750865	57.75950706965059	244.8153872325761	1780.6233530408501	496.5754851346128
1090	352.68377184954994	1230.86688565078	747.4672273832231	15.619875136107142	978.7044482645233
1091	159.10233554816185	184.13890140262492	285.5519827903289	144.67504845053634	816.8877107642645
1092	359.25516025816404	142.24457913815013	363.98380918964426	4363.150901395153	378.90403634280074
1093	51.07913306902348	177.76534950735936	74.14369611740567	1616.6584763204744	9.938550977492975
1094	10.008785251151826	156.36418093693365	22.996662063535506	332.85104010139963	104.86044856206719
1095	471.9917646311948	650.3864574988477	353.2092005122135	1364.1422410517034	744.0414473155956
1096	353.1897169160703	335.01398278276855	127.98311247288476	1616.9560630705664	351.1583295507488
1097	53.147717023679405	498.70872445316525	330.378933199369	1090.5142502376177	201.85723761017425
1098	178.64390413745897	293.1782550447929	317.97578621092373	2077.6580219649973	199.41620179167444
1099	63.73829286078064	277.31484205087924	47.56474212695277	2460.313793188332	789.8808762853507
1100	63.980717734496295	297.24914632791763	301.78462272182213	2072.3717872341163	431.5333636525831
1101	23.277986581948774	73.67153147418126	50.47895060813261	431.10909643506756	124.46595709691599
1102	324.32009600039714	342.54733209736526	354.0738760108813	3626.900102940726	449.47952513929846
1103	307.39817116465736	51.75457979291316	204.32793808120704	960.8644146813217	699.7516818992298
1104	186.52767936380926	110.88470563694926	192.29392299492434	1835.4553763470906	885.9465044053131
1105	42.21675942088611	95.64242398957464	28.99832674658251	492.0604777188574	32.11512741203756
1106	26.44939297590675	49.732787600396016	79.41582808063498	914.6566201041503	61.70633992648655
1107	298.634984663454	165.17526318722705	290.77798413836337	278.8716066599442	451.56682659043184
1108	196.7623341146654	368.82895657688636	184.76568264401848	913.7418160527353	151.48166437266684
1109	193.93057709356827	353.06619088736693	557.3348499222194	1452.9373872392584	1935.0665785937267
1110	95.10747776736858	289.8216055598968	806.0109500945773	1165.1969950122893	460.9893217194731
1111	75.73049990509269	85.26071260774145	455.07939003646595	1703.017351557154	516.9603506707738
1112	508.9910123589919	204.6173202760656	252.273419384706	1570.0670171976167	1482.143628577552
1113	36.17532655137522	149.8476971342095	431.9187378394248	470.73705972074396	249.95358419212212
1114	94.21099418741557	99.74020758344682	154.33684154063243	106.99817384961914	137.68325235305718
1115	235.76322579728972	37.36979679900698	323.61217128423556	2608.976657627216	174.03385232057596
1116	244.58798940495265	195.79245906565845	255.24823303059412	2561.8148592089497	243.1008871560521
1117	55.69778258397482	199.4273327872137	203.8124516734768	478.49565936105864	329.93779843507116
1118	192.96774832894124	282.0487723954239	162.80847940880483	1918.4684655662684	337.8097107778294
1119	199.79306757664185	215.81249205464718	327.4060362924117	1230.3957799702869	744.2465577409539
1120	260.81072542568165	662.3396357655785	110.45541048349838	1417.70745238483	620.0846406321089
1121	47.697161944349176	114.725509216856	585.4231050981222	3695.2770864993286	1042.9275658294896
1122	105.99612858738142	165.129002674921	559.0233296420699	1794.053793692847	306.58001799543626
1123	142.1184950172797	1302.5933947329663	160.82688439177096	1167.2665965554236	393.70650623188385
1124	6.4825581038902	476.91044337395834	418.444558612981	779.2806652547388	965.7601008547382
1125	51.07594572396972	51.41919695946365	110.81103604162432	938.0670178070962	102.10167040079615
1126	65.63233918340707	77.9706562306117	87.34339544944251	913.1541627941192	687.1415074325847
1127	205.63945326997728	252.1370945659856	399.52051265538984	3577.4901998247046	671.4666949333159
1128	32.613220192855174	88.19597132471617	231.7370488602397	147.41421781626045	109.74178900449112
1129	207.06758823930693	524.7145220070648	414.6170233257363	2259.7773283141464	955.2567747105975
1130	331.4882068406266	244.7232064377325	230.46253455105355	1105.8886237001118	865.9483380776898
1131	405.37580597191885	288.0125299483107	441.4701947771638	980.2288649288852	500.8593920757533
1132	125.295597117946	173.33986642825556	311.7887553083733	2311.4335143214785	462.36285836561365
1133	211.87881075827607	93.77549185993803	243.19113060195292	1360.7753377584725	339.38940327747025
1134	112.53958987980062	110.21036175529935	294.0963784305989	555.2366037208374	1310.070613310555
1135	164.48706082644097	181.62141350856356	120.5986487349285	4322.464841422773	790.1584003367177
1136	102.96880401470985	329.3925403188053	170.70917309973564	199.26208999311146	666.524374628473
1137	255.47028540846892	251.6401312912341	204.96304524121118	2812.856275980216	800.0754728955898
1138	65.34081662716562	79.40096933460204	503.5430941431942	1672.7705517317206	472.90324455853465
1139	48.48548089799828	67.07434841981234	84.99681354608701	310.9305182358434	76.22108186264808
1140	152.29328887152008	490.0266123843471	84.96398618923988	2175.256973430792	207.7075614871495
1141	384.7788092006727	578.5584398359813	454.6244633713147	2775.5080021478457	941.8013323026133
1142	45.954674864220515	155.55779584467305	526.6562110096412	904.5857302607744	82.88141187256934
1143	261.63570250980433	445.93210551628636	545.1961035626302	963.5232306170717	266.5664830472612
1144	56.62048470050152	237.50703944163902	49.00797440392513	511.9746814219569	314.27528523617366
1145	249.51239426469527	111.76773947741192	371.79827561376175	220.61349985554367	213.07515929154724
1146	198.60144264334923	527.9719371851861	259.1521562478125	686.1712719281941	321.56650219679756
1147	25.271348822719773	240.7192866460411	92.0587939767946	1752.3669673257477	119.63480235788907
1148	132.50482368056043	958.0938402145564	1068.7480416402666	8591.000432769979	4245.762787268851
1149	185.5067925867546	197.06749990250108	306.4856341979613	1622.137638827966	764.10717589902
1150	81.49050092044405	342.95555908418277	97.01536621216516	824.3936085715595	9.240362972379826
1151	301.8437387269158	286.4874591845506	575.6141502194515	2207.6034881630594	1292.5633681562629
1152	381.26177398011185	633.6982764842028	684.5287251209747	2368.254717885467	912.4967792192865
1153	31.691379106534196	111.86627621868621	131.9534996808855	686.3091048366941	45.129293559804715
1154	453.436028288984	328.21383844917665	490.120161920401	911.041887461399	355.0134912855439
1155	131.88485474488496	138.3568250234827	135.96814219400972	2340.5601310333964	454.41824399732195
1156	161.29878631201402	750.4055949183519	635.4274097407665	464.46613929937246	681.3953348959368
1157	77.52387681902125	199.98903126202214	46.085974582541446	1066.0616832944054	56.73639223404456
1158	58.04018154649583	121.10257150327995	117.29334913620173	1657.0271174825443	52.52262536209284
1159	43.4612806060814	54.42590220969132	356.6846520363833	1615.7209595850188	407.7490760262415
1160	555.7724416494332	129.46490668748282	53.474310759123675	1646.0851696733318	1243.0812697354563
1161	231.52657559403158	427.26616442142875	259.02673063455734	2155.01721452533	243.75876217474294
1162	117.80452792770777	91.88987717877967	328.443300910993	1525.0192806945697	39.54086770830589
1163	176.4917101230289	276.6379547192797	215.7249506385677	2987.958517928663	515.0606618600084
1164	194.6371147903081	283.1444620697975	172.46134907415234	1228.8502385032407	243.42134791840596
1165	61.830953568507894	201.18842724541696	70.26970206272843	1156.454331749753	990.1618680082166
1166	36.096224084916095	274.24448608308	190.85352472933616	714.7840880263966	285.80883130710134
1167	35.96506272546906	355.92353310448533	85.77837160489098	892.7260582415395	313.48178853217775
1168	305.70041267484464	194.07972593163922	164.04483907918475	800.9056053214099	306.49251265349466
1169	158.73527922374174	716.8745668471473	303.25674428461036	511.12524987240545	1165.8798559788527
1170	26.812351181933305	90.65036586008027	127.67596165324947	169.31155790656192	56.06980958914772
1171	170.93253677666593	377.835558206755	341.4503834818213	509.23682492516514	335.0220718855889
1172	155.8447781160388	437.31339508512684	190.09216423085007	437.21468279562765	249.6630733625696
1173	199.53340510352345	620.8869803129415	186.01723594276382	3533.96812691278	503.95205061420154
1174	145.63418203802394	441.5918097466568	334.4403972756877	3203.0466124298705	1080.3722370310547
1175	294.66440194828965	92.05913080186757	490.8623051800138	1521.849474127855	660.7042633865976
1176	221.55465664559537	585.1300298828693	339.66226197426266	868.7993064533367	232.4597127567746
1177	252.08681320646937	327.25484275294554	1098.442004462566	2073.649786197912	1318.54182665631
1178	29.761749575982364	60.05061443436955	275.1425436857334	2430.7139506395083	257.482377006649
1179	304.94723547116934	408.79073951519365	306.23562588337217	2224.26497726826	1493.9508701248517
1180	100.494925527425	240.01490066684246	795.6191363386032	447.9030864829818	160.6231734947526
1181	32.94731072202216	249.52118542462082	123.08598566178445	972.3795950835324	105.25254010467552
1182	113.12678673107723	176.72946703833327	105.19851084768412	2075.4109214169653	181.02623937946694
1183	26.08858372146792	53.60743407891662	242.39759080810092	2415.605293179723	278.77709336608797
1184	206.66263916439178	451.0246962998404	32.59247403010886	1330.842612444195	400.14688886591057
1185	327.37482464631984	328.9774472209495	647.7274971671472	2972.4184294115244	1100.3563657361988
1186	149.33263538969518	211.41770867238913	374.1795995186307	452.5156379653077	199.38004170802589
1187	176.9445657750979	520.7577232892877	100.07110768833955	2046.1338918356842	192.14686272695704
1188	137.43841127767467	170.47672237002223	351.80601588468124	395.87015207909894	231.8725796472952
1189	156.50834985706575	127.1884359526817	140.98506908294513	1349.9283469222878	297.5700972864583
1190	147.16545250212855	401.615484804667	622.6926847014412	1745.2621008313176	514.80091402318
1191	276.8844178537675	333.5660639732052	575.0704209841778	2954.996255204366	1116.1060263851355
1192	122.1567463526836	210.16844125775427	404.43755825268084	762.7449322672497	174.02925254208398
1193	275.09565924350596	230.7371986305769	1037.6442183417544	2023.0530565239364	396.48180875983115
1194	304.93744712120764	502.1847927445443	595.2348189999544	1488.2535030455767	1284.8209453905874
1195	58.656024670765085	501.1979762917464	358.9492413119715	1798.0427179734604	1003.7387361001666
1196	140.76395782049133	510.50608225756986	259.59561424371236	684.4717465373288	608.7334672065354
1197	135.7527476220591	87.23416544899155	112.59753814770475	362.5168632005087	419.7119878264376
1198	106.02458812630924	345.48279518896965	297.6989593254457	1610.7131432323797	322.4995358500726
1199	265.66968567692163	395.74301002483986	503.7432603411242	1833.2400127625663	388.4379656398373
1200	19.429263807830132	149.69754179399553	107.7746267830358	716.7482667122977	39.51239611072875
1201	218.76813744038907	135.9246916110196	187.04473068618057	2329.8059711792066	508.77185290967196
1202	115.04548704487985	511.25963523011586	191.85205048486102	2130.4196473678317	197.32136032902253
1203	45.263970004749034	86.4921568528594	386.57028935077483	482.6728045725762	103.27280756484615
1204	168.7338948568413	76.56716314322843	127.81300523280338	265.74938749456294	474.2184838504453
1205	93.37735437900098	117.97548388531251	52.91936664251308	558.1664442029851	148.99077558446038
1206	312.41240422707517	224.90357430867212	416.22569758407	854.5497229915538	634.2732472322485
1207	55.43509349739074	198.64205135378572	39.85243260941163	610.8950117879493	190.45375765345585
1208	272.11719683637585	128.3325217745663	142.50728296775762	2601.249294127296	1093.628199970405
1209	113.50052948546735	391.8054377530466	276.3709329472349	673.4809506900568	920.2364678376321
1210	65.35889236560176	308.2463412137322	256.6121838003683	518.7834288488907	197.03296006176805
1211	208.9420582248125	180.96662776429218	88.75155588854733	3846.4170245770515	837.3705239695236
1212	21.453918753524086	299.1214325720412	39.52292807816838	1460.5294195527279	40.27670293199613
1213	135.2939934706179	502.1165261797031	120.1161691722348	1983.7909933508404	298.6484378129435
1214	73.588029837576	301.28480041330164	258.95549954505486	608.0907719889765	236.82741092343443
1215	82.15225155438725	550.0340640252517	148.8889560643957	3117.2791723797945	436.3646281312018
1216	81.36083232877749	84.08759726786244	25.046484189188266	766.2234157910434	145.46223263671305
1217	243.97265825137694	183.8561998062177	108.90198568700328	2047.806853701909	212.9504506321564
1218	89.79497325736023	134.82616195814614	412.2378038923745	170.48426902892865	234.72693541038984
1219	64.97940162582782	153.09406819478886	245.8038662214532	237.1884625361316	87.78603081943761
1220	112.41473548386017	348.5225886025687	212.33240705654373	614.1092846065278	673.2216741621183
1221	128.16961333937002	651.5564178021913	223.35227248703353	1455.7008561691891	771.8675610488854
1222	78.25454241087922	52.75499836350172	93.74559210015161	2587.786730304127	376.6333049854905
1223	254.52908528474677	597.8867459715539	172.59275678065333	1651.9712217528313	1496.4807533329072
1224	118.2539043790052	107.38876023679254	16.97623218227311	328.3923496270568	53.99324177024706
1225	75.66599613962508	648.4093797819515	132.20612355880235	1973.4372665306068	388.508644788437
1226	43.59711140898089	70.04926182468904	14.438001483613316	1716.5066665513846	385.6894833766127
1227	153.0460719758835	428.65956162832833	620.0450146677026	1040.3047316201862	1010.8139469568247
1228	291.8092693216201	301.24370643088145	401.29553187259563	1761.0867420540746	1797.441940330253
1229	273.6638944751065	119.26984649827433	267.13653083301665	617.9644514834747	293.1122542808798
1230	74.17216105593802	334.07876855045936	149.1426433988166	1830.903274456365	163.5808109212696
1231	292.56977224000866	295.7720935530735	346.05387123873703	780.6348879503255	1021.278712620047
1232	169.96413020767346	223.55749019803613	437.7420363036774	498.91969720368076	681.1175635721737
1233	71.69800951547711	78.19692002106764	14.974576130824257	1101.7935324270807	161.03274643815473
1234	143.99020363016047	85.28083650762024	621.2681064477005	2631.2053739396006	541.6537080046085
1235	131.76205064939225	164.79512227997074	128.85982275318753	163.98352547216973	750.3734974564114
1236	155.17115995714633	365.94752223284485	160.7027084797685	551.939675794323	507.5211317050722
1237	49.592542906447086	149.31864452533176	323.4430653440649	2194.0847942465466	174.8203674990033
1238	26.53878766968383	98.73818141858109	42.33854993583206	134.2196981945007	33.8710633415127
1239	62.01225701045923	85.28083650762024	664.2126692567831	2598.225731919767	611.1015153204723
1240	72.76494945550841	197.29525651522442	67.40038674806742	1417.0321836403916	61.536928084414534
1241	150.9387581024495	361.4624976917368	212.7070364150046	993.1608548067668	28.535006523392266
1242	109.75694682178832	83.92440004159874	262.45949587090354	2478.6026824642204	505.8066275522749
1243	48.44330515868282	164.03953419989213	197.10171860904128	366.8067331151627	272.8785063255762
1244	219.84384553930272	255.90534132063493	149.62525418545988	2164.6734971206056	1432.341643949325
1245	112.40157505438717	152.21364762101567	158.2079146651498	438.58261454124244	204.7285910046065
1246	186.22050650136782	360.93082356937293	584.7503030750913	1604.2009989403512	898.8316975225069
1247	25.67612263905081	64.72321639220627	458.454206558293	246.82068543035734	269.2753196719369
1248	1.7655299338344919	101.61950518590669	54.099608070519224	25.250926085759243	167.61788504319142
1249	233.98712205092625	93.48442617546006	385.46108223688105	1286.809977404129	510.60819867997037
1250	47.269066571501234	74.79277534477788	67.77488122111416	323.3337156103437	46.16229229159074
1251	126.13829867215313	284.05074154070206	348.152794157568	1371.058722859489	968.0038567378963
1252	366.6286187238836	489.51158894038423	587.0741542787166	1714.2650632103287	304.4795183644116
1253	66.64098021981664	84.41346375457377	386.7799832274845	1287.9160562586035	222.37033353321746
1254	280.3797483480064	388.29403324813467	236.16068047919097	1568.932666469171	303.17754651372684
1255	190.10114126088618	329.8149720707081	261.29822144164024	61.8081149405947	234.95773078131788
1256	19.22057997512245	293.94902852717564	106.47429178346769	1513.6085398695207	62.998423359836515
1257	289.62630631529265	184.59301399121682	269.3122578427494	1068.6242092398543	404.57161419622133
1258	47.45391553635427	75.67021545064911	298.1403678275977	284.4684238241296	137.19069998447944
1259	305.3583918902459	459.05157096660673	297.63923759002915	1427.7948705508675	437.69182787739237
1260	76.76104080361279	117.9013705160193	1265.6153354499945	2192.802606044899	562.6201007988215
1261	29.40297999427856	202.01766233370634	131.40932927101488	1239.3981793289145	169.6572113600099
1262	75.08318669526757	175.09825039985643	221.91968355075136	214.37210776821982	210.11137023691037
1263	155.40014524759897	531.2339100454332	431.5848759954272	1586.1251494685441	1040.8041810289837
1264	15.588223320790222	324.29268194146937	30.876082551950834	861.5283316516081	1.447195774714521
1265	275.65300942308596	348.86100755744275	224.94969683048248	3653.4014972147843	339.50776531456955
1266	182.54802256233833	163.76538223643144	232.29027642784862	927.640674513637	485.27161744522675
1267	289.921355330655	312.92444457348995	194.49234190821912	874.7729453614988	679.3132647022979
1268	98.23640173072302	549.7861712717992	252.43280177550508	1861.7495843060356	649.44906876985
1269	40.49675714202034	438.6862188468081	120.4977473922954	279.38173003485844	134.57956812328536
1270	46.73479242881322	237.0170238513194	100.50999788116735	2001.2627578929137	347.275888003927
1271	69.38085033046312	99.21296988884588	312.4824358345251	294.50474355403867	183.33833068047747
1272	249.72414852498974	451.47750084075216	290.07102079602186	1576.0880065544056	353.7110773601287
1273	216.94508408785782	266.2691328311128	498.46518733408936	1718.4102276819137	348.23708118539645
1274	73.4312341492477	145.13678819092337	44.16830454734384	3192.77676857583	313.6791259474812
1275	230.0909832994399	395.7176527634548	611.7222854952508	1061.3902711866995	145.18906578109696
1276	239.10820541190515	182.39640566804877	463.7088222879917	3451.7838878991993	1133.1790194357136
1277	216.06059280626337	174.9473732427584	241.73804691275907	2009.605313546755	293.980455280888
1278	140.3193283254681	282.92323120789894	189.97212898222483	3306.5572571770126	891.2448229030784
1279	229.7296767850248	149.33636409090914	481.2730781074915	2264.5146264269065	328.6893689076514
1280	11.969079075365553	397.6173787062673	141.10821083288963	570.1927359299926	138.54448232136693
1281	44.63169665271368	64.84786158016142	48.06802384042923	468.53498174371595	1.492342156988601
1282	98.18630007612224	250.04931470141662	307.8064583993917	958.4746622400289	246.02121266536545
1283	162.6558321490312	202.18620563546756	222.5071366440725	1190.6471557770483	380.8077885386222
1284	114.60553452207628	150.14827271546775	182.98322911360162	1382.3864965991293	337.9449579916203
1285	70.70680120363383	243.90242420350936	202.17472206078693	788.9044555232642	379.07039753485293
1286	124.10804496358865	95.86930601477407	512.384824857303	2603.84425289776	368.01189081013257
1287	90.31956341322875	117.2804894080886	89.27652634784958	42.71710206364449	124.2552388428062
1288	234.503715469435	197.65213504895513	203.34389779938644	259.7315185551361	622.9432523210563
1289	151.1554065844066	270.28115250180707	273.42386132280745	1317.262144387879	566.8635157724618
1290	73.89350527665007	802.1513536762947	357.7810000164602	426.50542395520364	174.48277766105565
1291	38.41800678679887	135.12183699756744	68.44592867468207	181.2396815607016	46.42053715894412
1292	464.5312611682222	119.08318063144668	342.9733083588022	1737.1003138291053	514.4699191835718
1293	111.63293159302846	162.57043204192482	109.61467763047278	1213.7524458356704	67.85915863613951
1294	148.58016109164618	635.3417793038095	84.97034547408497	2887.000160878609	415.69514491568185
1295	26.30543956129027	292.36795556045234	404.9350688359117	502.5542335356984	9.726387580003447
1296	25.014767672008674	288.4142023301087	187.30421634618793	332.81485057305196	52.39291082868501
1297	83.55249557580483	263.458946035665	533.9328784584098	1411.6542388987489	308.04782174932626
1298	46.429042872665796	148.89336935014774	190.99627877649797	1170.589908587135	1011.731105073288
1299	63.53314077075278	81.4942794383554	78.23011688048145	396.40178211477496	214.29409678094527
1300	106.448630968915	260.62482037801067	177.47438582311256	976.9822530471907	330.81393377532817
1301	183.64404585544153	398.9470614542957	277.39431826074724	821.1790048252883	135.04291112401506
1302	54.983103566972694	176.55888581754476	74.72865730695548	207.97257422320934	154.64324596813006
1303	292.14050371027054	101.882802095801	450.24682676037986	2884.0545667588185	820.951646793423
1304	88.94353519853638	102.41864059776682	147.38815806684124	887.4842515542146	1033.7159735895095
1305	130.4137248884573	114.30087576569859	270.71368466169264	215.99331531070848	40.59600546593272
1306	87.59573638309102	292.7203872808617	170.84690532736911	1075.4925476259011	294.0384505156054
1307	115.84845911152908	158.48339333164867	174.58442849094186	253.14686658058858	279.06891286899514
1308	89.74627992895032	297.05907272072915	87.87575755871262	2995.057688879502	117.90923801966282
1309	232.96118496458539	498.0967196756488	527.2764714606153	2014.4695543055873	177.03707347695405
1310	156.6754483676872	64.42495655773328	132.82876997080868	1536.3189189949514	349.55145452472595
1311	39.898280890198315	110.49672145208724	24.444690241685677	2004.812031874739	117.25950658848934
1312	289.2925768865432	450.10686997309057	33.52178798823205	1182.323059626933	469.3071835793738
1313	209.68914396775745	230.84307628227052	447.0840457058529	1413.8209473000188	335.8848718314716
1314	338.21126545506877	205.9276022493441	27.35881455837052	1720.4024032231857	42.21311866819736
1315	105.48941579942097	229.07230178657738	9.814098446638514	1863.337066188524	219.3373174836931
1316	384.458124234231	164.97579579699726	317.0849135176943	2362.656427177532	860.9194027508248
1317	345.53221752068896	47.2904266609374	606.4283427563668	3020.7724154254024	941.8839816555594
1318	210.41262034035037	442.5783402272549	855.6630160862268	734.7111231619086	438.0392773231451
1319	544.4650505906667	1198.843656750471	944.5649109300194	2390.345425607593	1099.2005491743978
1320	61.96012149668357	232.25039531563252	17.99424312508118	25.600742675022055	65.47463078636892
1321	32.96241052794076	229.5610475896664	199.4573499388233	447.50275522694506	55.098055458718605
1322	189.72018361009438	35.830466475504466	122.39058593161076	1366.206896221867	3083.2737251800795
1323	56.55036673051694	368.8320911183722	324.31887845809473	343.41445528420104	593.9297281949199
1324	128.58525309156596	100.13675684488256	165.01265270387046	1014.1669380114487	168.15531535758188
1325	82.56757273889771	96.07340398490662	126.20022858902773	481.75596795099756	75.4001739621369
1326	70.01297261058662	84.54287916140918	236.17712622636674	937.4472902520359	415.9649630702256
1327	208.1002961421071	401.08417995851494	366.98557779106335	2602.8973418475803	312.4104639345145
1328	268.565141531258	204.65286721570374	388.519035659753	1773.8866276002755	497.1760611857661
1329	182.84809770436894	247.469326268626	211.6843474485346	2034.6840047776695	1144.9203225011331
1330	192.77866509226217	138.3568250234827	222.33111508057345	2311.495243780758	424.4212897358161
1331	225.2390130927357	35.830466475504466	105.92669147728208	1332.4015702389713	3102.639091200889
1332	146.07688944925803	34.74293533474217	1141.7127997114503	9811.490043879667	5054.253725979515
1333	153.15452401917176	104.6217748584688	111.02651117950336	1507.54735029516	471.24337674856986
1334	208.19654203102888	414.0522349295099	345.942010645074	1456.404680563371	538.7836236042419
1335	216.4221934370662	183.679494358195	366.00861734657883	1006.6312941772824	583.0326217182954
1336	179.31817360561618	391.19629103105655	230.53466383971295	2522.3061725775196	201.80970022670076
1337	163.37692297042392	75.14987103678943	538.6271684985398	3293.548292153314	737.8446294352694
1338	158.5464922861909	34.74293533474217	1118.4709276839646	9797.668014300734	5030.494720973597
1339	138.35544745429658	412.4890600302764	310.05946608052733	679.030730826684	1119.0077439488496
1340	67.80996924393584	158.16413736414628	257.2509071697407	660.0245663810332	136.9123027258519
1341	368.2386730006552	181.34862673070964	615.087078799228	733.9302700641755	306.9723591819025
1342	174.63082157335168	420.5781175126096	308.5598650613697	472.9537745504107	257.93597995836114
1343	168.4243566845327	96.70017649053584	176.89453569235116	716.2137968497184	382.9788057175158
1344	325.70784379336635	104.87748619379029	616.6781309057297	1350.3869370029397	800.5116786904563
1345	67.52850644082768	283.67245294905496	84.91324164084793	1179.586696451168	98.898784723327
1346	126.71275399317992	187.08828793133765	127.78123304330103	946.8500009591837	785.2940297041544
1347	43.90384346553782	65.3947136296905	158.76217641014316	1713.2719266485594	374.0640264481557
1348	47.52896943599729	55.942785067201264	125.69853710790045	2208.7802209243346	773.623713284648
1349	134.63294720016256	245.41794720646482	418.062852505481	3296.5352316497847	229.44747370253734
1350	123.18983170050771	370.00661970995674	88.52488153983515	1675.2235482445487	171.70734846534174
1351	139.01735408771393	233.83810960817945	163.81975126318153	284.79207749652227	513.3518194478281
1352	159.40341950389939	368.701549158238	221.79089026632033	1860.4860888901414	162.98828382452066
1353	50.47058487618447	146.01891324589667	270.2326446310173	2123.487294360495	374.6769051091867
1354	138.98773649716887	533.6416932901953	67.39662641464479	729.3423047684979	254.4407970764888
1355	115.64172158238708	153.12746814217817	96.71166352916977	996.4879303778816	514.9705111792186
1356	77.52344379849818	265.8527783719147	225.60511326101764	1015.9102228403758	277.0692096278981
1357	347.2684027105233	228.1109475685785	364.53996857290394	2664.796963668051	805.5963255710391
1358	330.5279304847678	177.27660782450317	323.9653284939613	1553.8991366075247	409.6872975096504
1359	58.04219677480611	619.0526928174431	126.99929028410362	2276.8037168751266	124.32426093975114
1360	66.99504939336185	190.66336578010507	249.90420788217637	208.56725052775255	783.9820029397232
1361	268.83278285910467	196.5428584778863	99.04684135796306	1141.4659868407898	232.59718168721005
1362	51.625445126145465	448.4480914608326	235.5414458653443	623.4760306002406	29.254584059195963
1363	88.78806387007839	294.34516554695693	77.84623047235416	932.0934055105324	453.5094664110333
1364	44.88941643240199	263.2569618862289	561.5759811422006	1264.1135112640604	550.6544122710178
1365	45.21922756488595	493.9892948359928	411.66589196170213	3066.2338788411175	782.5142870822053
1366	20.191804527329527	65.3947136296905	215.90863540442572	1667.4198571138281	342.88829186793674
1367	32.463987146155986	167.46940037223266	257.9059082679791	1888.0905026640414	361.43532312388373
1368	73.34873011243239	197.73170207133788	352.04233905446443	2186.4779234529933	592.9879036967483
1369	180.13602432568786	194.59754283682798	204.4828557613657	763.8149170009739	440.3743884969987
1370	54.19410519233301	397.551964895953	78.85336817173751	682.1012651013145	610.4611324306622
1371	213.11090531713268	464.6757221425036	355.3812011220654	1542.5496842950236	1237.9519731761104
1372	46.021299158066896	409.63868291478667	129.45239944208635	1054.7948895341817	135.87856374381872
1373	21.103956067715572	81.27677593655291	181.3663934707103	10.945935685621054	48.17580932032396
1374	137.6907761271044	621.981230014255	155.51671434463807	455.85626338782623	639.4961031363674
1375	81.71649080439495	375.55904997042285	224.92491341725213	2045.4931042449368	533.2454015119517
1376	366.20056643894134	552.6956993829214	1299.9405439719148	7397.57819043842	2604.9984333401544
1377	220.00298086227684	94.78184952815128	102.94057913959527	1389.0946400717144	716.3686200198775
1378	99.86409106971666	192.008616571993	89.60543401112061	129.0820010473372	87.32354775659228
1379	247.9253423973274	145.8705351603061	294.397425567991	683.2892981518678	434.6453679040582
1380	179.89022228573947	54.46581730085001	142.5036048600506	1387.1287269855038	267.9484487173679
1381	240.30729584534163	41.24479231184297	486.223472754199	1110.3457864707946	234.25399659817614
1382	172.00036412577566	460.47230473011285	371.0610210896185	1142.1077825320017	715.4028147039799
1383	54.34472293871228	422.972969368392	419.36722814689466	917.5211718057641	276.93124793073616
1384	244.42399695253917	334.06890236096234	207.86077274304768	1646.1102581524206	909.1631923684911
1385	79.40924237170287	416.40736883131234	150.08297042054406	1156.7152740232539	709.2324981197352
1386	74.349813245322	176.5946362658315	96.39171450452612	645.0083541210814	186.4702992043279
1387	271.81910754724953	516.1811889750387	114.1966177604861	1371.201904660775	240.29529747078337
1388	179.55711616387663	191.53614824516737	260.2527004032219	1910.855985276249	683.7783759413117
1389	209.37056388140988	318.3391234212508	219.92535188192977	586.875010985028	371.4148956666291
1390	30.778729675438704	63.52985410381133	272.4608791880118	2541.6149987367926	1085.648470659259
1391	104.96095756641306	382.8975270102027	106.35378942818139	1768.8239761076761	845.9936821303726
1392	82.16629353477865	214.45207032991812	356.01187343433116	17.284820463722923	734.5224674007343
1393	269.4671515508395	94.76771255043046	329.0221870863269	1891.7554580089989	648.9974927016201
1394	402.0022665764717	232.22228989709154	300.5660891605157	3555.0179676583775	565.029353701387
1395	244.75266086400273	154.7508195668952	275.1606794391777	1394.7439697021246	475.31560447451506
1396	276.9087279845711	481.9921489566856	170.39469893183963	744.4806496057028	640.2533287548683
1397	39.07295158030083	52.556107539440795	127.85253070449542	401.458449117462	31.710484462226393
1398	550.4893439679515	160.70950289297303	270.95053562013516	1302.9350377977826	659.866538703153
1399	99.123156016878	192.04111152823057	399.4077818882729	679.2888821792026	474.50274522748975
1400	120.67677174202649	154.20007349358409	748.3608053011935	2987.2831870699047	928.3410744016138
1401	145.18676389785955	298.584931704599	229.45440726254753	889.421687966894	666.9617856158119
1402	29.6306404506488	44.62327747600119	93.435742252619	624.7016350448898	139.65308367489502
1403	174.47691607884627	435.2610330602026	198.75479101008582	1681.5694285024765	262.9018375267217
1404	42.90908801867882	99.39535471387126	285.23468326833006	1199.3973734348704	388.8857652871768
1405	546.7848045319485	501.8391493898733	519.5602807326031	1216.1338879259208	248.09239608293348
1406	74.24015861050336	44.62327747600119	96.58136335398488	662.1421786213839	184.16199137879542
1407	92.52983587924308	520.4608936414298	722.2887924410203	5644.1982926783585	1892.6756029093024
1408	257.8376610887324	215.95693667612338	323.3001228528154	583.0110234940888	301.82121401096174
1409	299.88498299357195	320.8743033020754	280.4093384584874	426.68733475266896	838.8744129536393
1410	401.38534274655916	157.76949691668193	348.47704059494055	789.1542284565033	743.963568769824
1411	111.17171008914771	118.29699831175056	410.79503976711504	1240.4403377455715	762.6265529985033
1412	47.361517426987405	150.97836844840933	114.82480306747595	2934.6090567717483	278.96480037841377
1413	192.0278481811461	530.7087286824168	101.20228737217529	1086.7696184011434	351.2333675532816
1414	64.41047653848743	476.50436199229136	87.00049573384378	648.0450067902735	183.1967913100922
1415	122.80570972200888	80.37562451631676	379.09128505196907	3182.0898850079866	316.360703596712
1416	29.892716138708675	55.082446777473166	117.04709101422631	575.1912725346239	80.40703659769976
1417	43.74886058958522	124.15027329610302	122.7264659098554	402.3058213359183	91.2840066537291
1418	62.59063862282355	55.082446777473166	165.7843945290399	605.3293765116584	97.73444720783203
1419	180.5663122802622	174.5567557826963	45.95193175861743	1780.9933460803127	398.3954053284455
1420	15.211463640906906	176.36616659449817	68.81242128067989	1034.3373805130918	20.026503740063596
1421	229.8481928145088	584.1797206218765	196.6387396704251	1023.5753294669832	740.4502989374084
1422	139.81604064905542	315.134048519637	80.94974211380179	1539.8907100242438	922.8080748764886
1423	357.56423337396564	418.03172755864654	604.5371755373163	2148.2019285545593	318.2687108022621
1424	76.44067645705337	57.11319508854899	167.2077124354627	542.5043302161031	34.94093133935225
1425	72.15764832329177	324.65511828908353	100.17113385471514	1451.1108590017907	39.70385693472568
1426	244.79623175943325	149.9834814004301	245.8451275426263	757.6369048836808	997.2557961426263
1427	198.65877154149518	197.62055523173103	376.4676709118876	1479.78282418108	415.4262092333525
1428	87.87869302686717	151.55429121616834	151.05112854814737	173.08297049653186	67.3492467349606
1429	294.53633492975206	252.43891782851216	179.5483703265517	1833.0605635372158	429.8775609409624
1430	35.62313762950019	64.9915953851198	120.21165238706648	97.75281288412017	117.88658077110948
1431	190.93892328259423	429.44425385979366	305.47509085315676	2589.1655929728545	441.81178562410366
1432	76.89521397255336	614.6121661723993	2.346437261523441	1393.3972367144436	243.97093218275424
1433	244.69262958085068	47.90116309115689	462.8146550864375	2724.990684392956	531.3983753629249
1434	217.47534264417914	100.36786076107671	256.29501929829667	1159.8512324469425	629.4268887265249
1435	8.031490337174839	250.1507817392069	182.3957630702707	632.3831865964981	273.85010878230105
1436	52.275659128828934	795.7611665077054	208.47448347462037	3378.4661289948763	37.03046915381917
1437	247.2604932882277	236.95022192238474	251.99038974662943	776.5420708493986	222.99322516580776
1438	99.12375275451359	203.79169291457956	551.2604216137617	2587.016872733632	1272.0475759245994
1439	204.58539393281362	150.0488382815039	511.7224961844029	2731.4231507329628	519.9885070704463
1440	170.50465453833885	860.2903894700194	156.18348999493216	549.9446710673279	240.81944688231494
1441	83.05836863465501	114.54273850508545	128.2154852097944	100.3845429973077	100.3750006840802
1442	158.46642073219152	331.2667430921612	107.05703270665185	1512.7509631278522	194.93223495931719
1443	74.79945603296943	315.9634277869888	414.0085131985368	946.3930455105325	597.856006861371
1444	47.196649212623285	221.80920297639685	262.689823740289	2294.44013430782	1178.899274883327
1445	96.01998248350607	296.55932510011047	6.6140841398328964	381.9918665793979	188.86678144346214
1446	101.07525605013134	112.60937424441788	311.2438996108076	1129.6161313275568	475.7521341660016
1447	192.8632686926278	444.471453068615	228.85604667626413	1867.232337007272	277.2112611032797
1448	253.22704166685605	351.9059468674461	94.10340291112286	1676.4813019904104	812.3197568255382
1449	136.98318316973612	306.54528782672475	139.981362110394	2512.808704683711	216.17068409869154
1450	191.40933069108817	173.18080402096433	267.7775603712509	1443.8917373745246	584.7427294386375
1451	79.19698876041336	464.220649829384	238.59084060184148	2290.193067580289	584.7049618330753
1452	61.586354237934174	101.56987721103654	88.7221399555158	440.4414860704853	11.54693050138894
1453	23.26625100158909	47.015127304247194	204.86428322730228	796.4535726939965	314.86656055899607
1454	81.21980546219257	99.88764631012174	56.19107115602205	127.18965621732626	182.70795358801786
1455	237.58500046570504	257.4374275105544	81.85153649437045	2753.922989953555	849.8760432166671
1456	243.68873679235386	385.1650988817736	224.89845870233208	453.3683433496288	665.5004551955457
1457	64.2709848889543	223.55749019803613	484.7168709469698	409.18541576576604	853.7878498227079
1458	375.8903386722693	170.67739920130504	10.74797540273858	2313.791104251354	376.8490736614036
1459	178.3304962693095	242.5737324733145	145.65919212409543	2383.879426332887	294.7928137774216
1460	88.3050546065591	390.3387405810684	410.91364289280517	3362.627499652023	912.4400633809846
1461	237.97915667135592	303.9136024978203	467.02000951273845	1768.5250232577412	157.10772571276593
1462	197.97596136265085	468.01213518124763	198.26360399441387	951.5477184030772	316.0716811919723
1463	32.76927142211332	58.332078466087836	264.1022742153644	731.8748400680666	255.76789729197105
1464	81.78004486746991	248.19509498735314	156.40202623698696	1802.825073693477	310.82850447134757
1465	106.8202200968492	161.41890871496054	463.1871280115333	233.6499255146975	112.65735362196185
1466	199.3654270851536	506.5698795597674	292.76234630217306	894.5183164001712	212.45352545165534
1467	347.0722120490013	341.8850721922363	250.42430402520597	1094.669426196295	317.194430751904
1468	261.1637663088844	568.5208920520926	404.5785063204535	695.3453180457354	722.0284302521662
1469	158.8667240223292	1151.5976246352507	19.361740201814975	3232.833680801883	715.6523720969478
1470	265.94227197402273	182.12953208672636	168.57416534511378	2251.820696703838	601.6114205453271
1471	119.05751399922934	495.72063457277716	287.5762374177608	1241.9424607565531	418.44616676005916
1472	295.7050306866263	440.8190569782758	636.2640929777094	3929.625442899107	646.3851962713721
1473	66.74478598386393	33.5154784583954	479.2748307485124	2007.3506452067716	863.6037572477952
1474	203.06136416807075	574.1246384167504	551.2975003457586	1844.3763614547395	964.6336609443052
1475	169.63442933222066	185.20257941606343	157.61385122708225	1578.1978480488622	964.8815201678524
1476	294.5239660763805	114.80048519723152	137.73581790092553	1106.9146003132475	553.3056914101188
1477	329.51006057500217	1211.3264471394402	978.6996101844785	1246.338487025445	1197.28774304738
1478	11.928794682537083	31.87078949289444	300.2973864004325	749.7738293520749	250.93711147254518
1479	124.72957124268011	429.8439540140104	225.98744687520173	502.4694038907379	118.01104194896809
1480	86.0252975693744	116.95764599906072	172.18498821330397	1593.1225734376442	163.2549576992347
1481	128.67778861116767	606.9854224024109	90.5565626726789	1997.363584521502	150.1797674111691
1482	51.293322009911776	54.53767982329109	84.82508607157898	1020.6006403822164	1109.1182063339734
1483	71.90171548338138	149.66533507934983	82.54104240703909	607.8284980421917	41.41099766413582
1484	314.11833472415617	54.59350683707295	452.5255318240809	2284.5553643501294	1281.0340419552097
1485	315.90945791279324	195.76565087746258	162.3076530734636	1105.7213284567788	899.6155746451731
1486	26.5746755183624	79.10249112109238	83.4081036735811	599.5899636770419	67.42244814809254
1487	123.62124270523803	288.4279944030406	150.61541956907664	727.1650758053817	542.22183322607
1488	210.45714087693787	110.31190570962993	411.2309907502698	2011.3786363773286	409.698445567459
1489	194.89416927447542	443.62258731619136	415.8629244059349	1866.5402312688325	177.63578307557054
1490	336.11556750163993	279.06453694009184	308.6499013886077	2195.6262106292975	595.1876441437045
1491	248.29352049037624	158.17931157580534	176.91997171490155	2374.5725944605097	417.10054487194174
1492	152.77736991750817	122.71168855614685	5.80472035867214	1272.1970322913614	336.43366302904445
1493	293.11299720379384	328.2487658370699	276.337149738268	273.0125951760951	288.1120528417299
1494	386.82638354895033	538.0501223910792	248.79386076766002	2198.28229032293	621.7180346227664
1495	273.2598231889172	65.75545093292706	367.9744361622765	2522.2972284879297	870.2385415514875
1496	345.79713323341406	571.2225393669105	329.8057653561096	1186.1004203402788	701.3040616668626
1497	286.40403126191745	383.70878911613516	247.7287220598955	3197.4507793017365	1100.2307589893476
1498	470.9800959634021	256.8764203889703	452.41651820432116	895.98598915377	471.7760513149618
1499	41.691536360532005	54.53767982329109	126.5679495836778	998.3957623459828	1080.41610420488
1500	101.13971572012285	1218.4868764252776	133.36414904370884	1471.5237418011573	1285.4787833125843
1501	282.03235857209415	340.50566690129335	273.0928778363265	2305.2343308003447	555.2453619133342
1502	60.64930103556512	39.79968917955343	113.87018258030989	1815.7274991429294	288.14874699307086
1503	359.4740361161033	291.83620054825184	381.6152003429797	1402.7539027310518	886.7578942351071
1504	65.62558727909887	39.79968917955343	97.53265949417609	1843.616319436912	262.1842094933286
1505	44.42937106480477	64.34248307079906	170.93321710831555	1330.3201476805866	21.169237486342624
1506	91.18180838817972	211.87374913569388	297.9499373723819	1278.7465253348328	369.2010766073072
1507	49.579841747550724	122.746875672678	74.6145871451902	2148.511844589502	595.3795455704633
1508	43.36949581214678	66.05059961339904	108.14154330137775	1394.39581341327	39.09474499211544
1509	207.0680857284091	477.0595496354096	111.92770593827115	2485.044895932649	983.7650896507681
1510	173.42763912177475	125.89918584219494	47.56506597387028	2266.4686533764993	526.2148292368707
1511	57.969698652951976	134.96156639913167	292.1861839876781	910.1167080080634	185.25690170384004
1512	94.38090180928403	402.2305559274797	685.4453253040208	1022.0396681462078	1321.3539683919005
1513	13.936427601154701	109.48452875935801	427.8329608892334	1294.8217505730233	997.929010320362
1514	161.79990627630323	447.63073984155585	128.2720184164035	2312.7150779481676	402.5096753207389
1515	166.99307040154028	114.92749008060171	186.18596307146422	894.5503659619084	493.7428879817163
1516	129.99760323295763	189.65117567700165	185.0479331939314	532.0459130057692	776.5495059609077
1517	152.27350425004389	220.67366273768044	159.91259881843038	2095.9011294225265	703.152755173394
1518	308.4586028357632	281.82033297984657	579.353554262278	1697.071172623304	242.76063429446157
1519	32.856395316061125	114.79473405583316	1204.5487634171175	1120.4349102978322	195.65564610099113
1520	18.11453789618835	88.09694414413816	33.43101117641961	25.392224108297714	287.3793048975915
1521	100.2902655277128	249.7545943042863	54.68062080058798	1813.692524348043	380.88128374485524
1522	187.77195540514415	31.130819182678426	69.48054440651275	2571.7413159523526	1056.39614060971
1523	291.7503411324541	529.0088687290315	380.8342108072958	19.364768987883682	455.0213169512005
1524	44.158310374402575	73.42055655604906	173.49041088330222	970.1723599939927	117.60802801847555
1525	203.71878812473278	228.54799146451893	252.67304514665364	1374.061905872528	431.26818731905456
1526	131.79686245287897	360.52310456482047	121.97675929160232	1689.5613891106275	1235.9870969000845
1527	236.98065416432337	426.61554066196624	201.85160003247174	2337.020328787522	388.2760147447929
1528	19.93599530225181	166.52685114998923	99.81701091970903	874.4375928069362	70.97964876274513
1529	48.863062032344615	250.45528075137486	294.55329930833034	540.7312844997441	430.54347372800277
1530	76.88874369015272	315.88773201031273	103.6987537717473	394.95049452740454	200.98465901754886
1531	151.4638187525763	496.9239814847275	35.30504649672602	1931.0946383257767	922.6856949009558
1532	91.15105979248922	460.9759772117357	270.4967067116112	1125.7966716409487	143.72924485015326
1533	63.29125993843642	119.65968602752173	96.81578055451438	2443.005836789017	56.62997650442389
1534	142.28062970021824	217.66501084418869	211.7185512279971	1073.360113317673	171.5274620200823
1535	148.93433515393332	86.19569469772738	287.403856259824	740.8103885194114	233.4536945572749
1536	84.89762376890442	43.83944332970174	548.5417192540456	4156.6730783336725	919.803218873267
1537	282.28828842356364	174.27297112095582	162.70106253438203	1338.4166492823335	973.3322604304653
1538	250.55227965522727	215.65907934035664	617.5835151721853	1008.4269955887381	374.47475077409865
1539	213.64155743965372	438.1902048041493	271.40923307115804	1015.0572833846788	1849.4952089673557
1540	246.48464422776502	498.68635730490575	174.7195727227125	1261.1712472727522	460.36600623355605
1541	54.88620833021866	347.76176754137447	48.42995231643399	345.2374837210114	1144.1304628901728
1542	197.15203274388313	465.65099360268755	6.362642465731398	1769.73912099638	549.877302501009
1543	71.83415338604273	167.520343023439	226.65213266038762	980.6752829366593	189.97748350188516
1544	451.5804988370641	132.84351481845582	716.7433171940354	2790.2092832382305	787.1890786743083
1545	233.86123915231536	193.24087499909604	393.96289145288665	1584.4233690583983	442.63259411911525
1546	135.67528640621245	184.64771909402504	369.12051970711093	926.360079185371	186.13056425099768
1547	78.9441933833345	204.44467811029782	65.03173053642738	2568.81259966828	346.25604763327027
1548	216.27214326772017	111.55348101578679	197.73806538598984	3029.162389183767	736.2711100299618
1549	32.9203390334367	69.92569090931822	127.26646764955169	2364.8457401162664	126.81953706200531
1550	61.62952435890673	39.54529842397711	247.86790498475838	1097.5022396403685	309.76626864391676
1551	321.39006865942537	219.3267911884178	44.17311097160982	1409.6455815517527	1136.9395249789993
1552	281.68598743588706	1083.3730812469494	474.1692168076138	1263.6565191515467	1255.1846122630602
1553	104.35562293933556	323.85513404332795	364.54925637343956	1650.652707721515	477.12352514226404
1554	195.50598424157656	116.32897104502615	60.84031024098847	258.8793802595324	222.1384626697728
1555	217.85633529406206	252.1847114569536	226.62100032721293	2000.457051493787	212.85172652085808
1556	172.64604909459948	252.74408555775113	164.03787659341177	1772.5895345438107	175.43768617126133
1557	36.18164225919362	78.29870941930344	187.70509526730126	1715.6700102958364	170.59771581911698
1558	185.05995505765796	299.1898994740057	230.96604534470615	672.0041631842128	307.08071208716757
1559	50.911702369306695	107.64052715704064	676.8689347528162	2042.0646224534084	1370.8816703788411
1560	28.14225517774398	121.8980449466537	68.1710428016189	868.0540624737594	381.2314587296306
1561	131.7038180149395	56.5740699210353	126.71814166392203	379.8778760878983	241.2507735719286
1562	67.31867146514428	478.39075682650997	54.67584976352248	1348.4206480526946	96.66843100505208
1563	263.77107300664744	200.224649412963	35.745275011796245	1318.272986984445	436.1633751326777
1564	33.16523228391879	65.84383910489491	129.72907824881102	76.69470250661466	142.15731269739425
1565	51.191396562618316	241.44618683863288	130.97716538688414	1363.3059686714087	139.58731447530164
1566	46.42297950542591	274.64460731106726	590.4348683819999	970.4266654823855	541.9861383117168
1567	277.2942111622011	219.8685416291847	240.45442221468429	1684.3512331682532	311.6284567545206
1568	435.4645507303431	225.25383187103168	501.38801057568963	1930.3155878063008	1062.4759406760859
1569	40.921205309048666	233.4454092705553	78.5257912077054	519.8556564889205	438.21305424211533
1570	51.894267206234545	54.008443808014654	240.917593293688	1146.214801736289	317.84521080778813
1571	122.64940049794325	88.76082714821419	205.75902625641075	918.6294435047665	324.578783625463
1572	96.13666178945861	225.42425175830624	177.22827105641332	361.94922035724574	344.15131783300296
1573	90.24009115501967	522.9520611794779	107.31042205740523	312.20438273566805	293.53017423146923
1574	166.3424021529938	189.28388414696062	594.9808115197163	287.98119412720155	626.4977894079568
1575	604.1775897969217	335.96591540434065	180.9327203886875	828.5269422921647	636.2964977368857
1576	191.87701395077528	379.8768465951848	347.1670606747969	1580.748088612895	428.38137012083234
1577	159.91036343572168	237.94302652933436	188.90707746124153	2335.5642574415674	938.869381167232
1578	27.430413236825608	380.5016826186403	279.00647190066627	708.6965317379806	379.8446999077039
1579	37.990627651366694	311.0076580086033	47.734529435677445	1652.4512703112343	57.24015743487212
1580	50.942688625035345	225.96929330170957	462.46242990227995	1701.1146729418833	2853.3986065974664
1581	231.18073775360435	379.38434801729477	346.83789163136294	692.5510864804515	296.0386043840305
1582	4.596795869375697	173.3941852760606	215.4784502751891	887.2340799060471	322.17723648788103
1583	56.378944993889554	70.08377666839675	144.00415380853204	1349.3702686967247	40.628351046928984
1584	160.90614914793704	82.40539240182899	202.56268383984107	1289.5932005636753	1073.5798325297355
1585	46.6733059837749	467.8043578637635	172.64662219515188	2027.7844077374955	951.31224254637
1586	595.5463697058766	248.7874772100242	224.2471402771624	667.2431558062899	101.06931072020828
1587	42.05868009592233	689.5065865094879	108.071677829245	245.9119349452872	275.3960544954576
1588	210.83852893725052	343.4225416957591	272.706773865867	1371.2917740334697	489.6539381297536
1589	33.21610614809631	160.2870293027334	253.9622872057068	638.7868386233113	478.97487337154655
1590	117.0764556729102	307.01208062897155	145.74676839867575	1160.5878232573857	593.781630453744
1591	36.720383752229694	79.39609859369357	227.7743931761561	781.9954051202286	168.00772556709785
1592	45.81558346227058	129.7256796797912	340.3528059252938	1235.8582942987582	269.1555318350021
1593	102.66654761006112	120.31295911032532	591.3069277691229	571.6840383546428	144.26129899489783
1594	88.34073372796777	93.55971329793918	58.7813668135801	73.2102551223401	86.18042627065837
1595	65.52487921501708	118.75032444959788	44.884033653970775	258.36287822811056	308.8300848630656
1596	296.9723709834647	203.03578406437092	455.05501145136134	845.0328839579234	652.3804722308108
1597	48.360501583454656	164.08867945889045	48.04829155051043	205.17090419893745	190.525169972543
1598	193.8089390255037	100.10732765777563	317.11174174175306	1805.5083048525703	690.2000950143639
1599	192.13654995304245	285.55448100813203	508.85129333257515	3312.925423412919	274.4948710885707
1600	17.932941562008345	681.6804841497981	233.30453785825492	752.7804584200506	358.53230667856275
1601	245.04016276884386	56.71357061944898	111.24382598975517	2396.3412932278416	768.8795596585855
1602	80.87001477402352	497.0984253009111	565.6251824175292	995.0928748640011	672.6153997400054
1603	42.59684669393501	337.71477383012837	255.70972439472146	1657.630702291199	304.533739474178
1604	191.84942477380864	46.4289682696224	125.29352250842773	2339.69487694033	801.8121557458734
1605	33.81354136106156	107.49288541183404	162.42946805687333	3141.470914008895	430.3481565829773
1606	451.3088831273906	122.11185546620555	724.8212032047234	2817.5650789944584	701.5176285631135
1607	18.38112875526492	387.4270178011782	37.4183455616605	2393.723060210304	82.4171062749614
1608	142.4484543046679	249.4094141415411	103.45367426885602	683.5209097353278	415.7762991913299
1609	156.95573296893747	82.88256543640715	186.99562797943392	304.9853921362528	45.13724865142217
1610	86.51937042941987	254.99340366732798	311.9924571091411	921.8929417716622	418.7158292851725
1611	154.14544002632127	197.73170207133788	204.65618893687534	2047.1959256740215	773.4943175251997
1612	50.80347830811513	265.8328069898921	198.99985891365915	1082.4436469741343	322.8089398522903
1613	336.22832705624177	127.22976421746615	218.43323972201233	1334.3019613948445	214.01464440694212
1614	103.37702001237852	471.36845314094325	658.9203074500094	2184.0795415403663	1359.7532005433704
1615	65.26995205479587	303.4535598857834	23.482424149286672	603.0553370685006	183.83736323380526
1616	30.102548170745784	574.3669278985822	214.87103205019113	2840.4242910909443	1454.6523629735884
1617	397.9876536282613	180.50846272598903	199.4532768204108	1731.027356199082	344.1824953689659
1618	191.54428480957841	102.60048911589695	143.03022254673164	1949.8321253265797	304.5390151512078
1619	87.05653951907458	259.1881690769836	387.0890448307312	1365.009936884458	1062.0076856680785
1620	129.94408358601322	234.26853551985837	120.37441214698183	1359.6919474538433	364.1521110250348
1621	296.0153839649982	518.6843293910482	213.8835776264113	1414.9635002443542	665.528604360639
1622	73.66049123860728	630.7511750405729	73.19722021301865	687.9832835744891	523.4995928838362
1623	78.47676054045172	340.19948876761316	21.28609087721531	301.7382025273201	897.5834359746914
1624	105.61611971571826	192.32299503554228	253.38287408277714	3079.94576384813	769.3637818449067
1625	206.9747156213345	428.0838573428593	303.6394906541786	2187.727051478668	565.2331976065668
1626	251.26756834032165	812.5393928438766	598.6511332745308	1278.0883047030368	29.111384930022574
1627	290.60024101210576	381.0344689864503	392.12880873479634	1969.8908672989967	539.006936816022
1628	264.04482603663587	386.23054890743924	162.85462891017468	2241.6591178860594	771.4250872184424
1629	116.75641441286672	193.60752889322416	390.93840133355735	3203.2774675722335	781.6077758535996
1630	125.56225058804735	1438.3185970101085	134.91180986722546	1185.7467164587908	746.9645889371243
1631	101.35593059974275	804.4652660700309	392.5195214403987	5097.511383161912	1403.8526050505823
1632	121.50472121622283	296.60182929135647	387.1964743792594	4158.4175673865875	1741.2381620367548
1633	44.92550478990233	205.36754357389836	364.04996003660693	1615.3074600353827	655.1858767709781
1634	148.81912625559102	212.31312314341554	190.23343080008237	849.2702571147485	277.68631380262696
1635	228.69516394190768	366.0212559159189	257.1936075224684	3707.9493356909297	790.8615697302507
1636	45.89336009150214	196.73567246421348	139.51047517899684	362.44787012359296	277.6589642908868
1637	644.4911226263439	251.2618850326243	180.8910830820542	3325.1891823875444	840.586921878871
1638	29.983395113694936	98.19499907336207	422.43844688818484	1913.8910184544548	619.1980942990058
1639	124.65337447882847	496.09073536931606	292.81040895869586	1919.3993351970266	1099.8881320544422
1640	109.55497916957471	78.5854371788086	577.2480195293593	4450.221498452007	54.192751760861036
1641	45.254277791097934	236.37263886206966	681.7859201176469	2507.238333155267	1094.082689430996
1642	165.6640996305554	745.385103343075	169.4633171875034	1531.385698169795	590.8835854355495
1643	407.8270496283932	415.436393872908	335.5465130464069	1632.728001163789	991.5776319097561
1644	71.99548731013411	61.6415463841645	206.2696388096254	374.2163426382721	190.21032926829068
1645	14.94183568399677	95.04790295094088	32.365942363881004	1584.6378688795955	207.7885985812637
1646	66.8638490310794	304.4213505539579	213.0040595513991	1427.540638643481	204.7411174780416
1647	122.91301250306302	105.53595095786117	297.58418198458	1163.153044853756	633.4579739740118
1648	162.41538028621906	213.24921992428708	163.78182563469502	2543.8523470447462	568.5287297352912
1649	219.57667618660844	159.83910461715794	101.78889039373696	2714.69540377986	669.2405163253675
1650	198.87687733529583	647.3833937858541	249.73563029979698	1438.0970088888905	968.9663588035193
1651	57.25106853837228	442.989136607872	128.11750323437374	782.3176082801791	394.9449849941478
1652	265.4094657779487	174.67952397516834	436.33179456897506	1449.15965671405	836.5672150380323
1653	53.251667121974045	267.16258621510707	21.373092477020027	1474.317675308497	213.776934366728
1654	222.24628621528942	141.78256991190113	140.34838146126506	2562.445582357104	714.1963416786006
1655	18.688414509828657	99.82089406393649	192.52819098599772	1274.2120324780687	290.25371220076966
1656	45.53211009745494	383.44861721098385	189.63687263592692	1791.6532887348214	692.3611830692728
1657	30.97371026433647	437.70230313262294	321.1398881940807	1817.2519475653826	587.4807695074074
1658	57.828460238870555	76.27984575341027	513.9178259803327	800.9992917042242	433.262574891104
1659	101.73463825536855	118.55226305925724	71.12841029782236	590.4467013964439	108.8203253662838
1660	32.04463635106615	73.42055655604906	103.33432738123392	935.5919770655574	85.92579359188096
1661	39.16171813437618	158.45642130953112	78.45494390193808	1890.1628825244518	61.601918817335054
1662	40.6415764427057	225.2184363318395	196.1252426452303	1568.4345856421544	382.78479571307633
1663	313.01132718056147	288.913708183612	243.62311964645212	640.7906943714714	511.8947485536473
1664	114.83708559797961	353.01560481433626	248.45821436098117	1000.9670850161081	284.049748670631
1665	332.0745001243132	124.9325865580395	215.23747459769038	600.2328800808901	465.64166072659737
1666	200.14916594667685	107.46920108062683	73.61756442334925	1746.8272789009857	224.26659376995218
1667	43.06573217301264	187.21168229909642	67.78362633359095	317.47398008523226	58.070910153700034
1668	189.65547585813553	62.54623371449366	570.4822624985077	508.31317312729226	235.49708228066172
1669	50.886873476486194	43.90992411923786	89.8293718114463	260.29276460021447	88.61171735863756
1670	664.1264487133527	341.0614476038479	336.2195959877414	1175.4593694992834	593.7955338837583
1671	250.3227585351312	877.8298184515711	612.49791321579	4281.52941980304	1175.0642953007755
1672	137.39115598331517	367.5780131259793	183.23183618639072	1133.93440582992	247.69107001497073
1673	210.8757213225179	415.55115330948814	442.1731651112362	2111.9507085437867	1177.3578155021648
1674	51.334576298581474	223.5501655757174	211.5501245572673	121.5361247420271	189.2298376512529
1675	262.09831659357855	102.43389787560795	132.66218551818443	2472.719740490693	900.8990716498367
1676	57.768107304417796	550.7408169341422	63.13745339557481	2124.4684659541535	159.6152870491161
1677	72.46245950668438	297.81511463086287	43.82011785955349	425.9477315109052	70.4825495299805
1678	3.5721241300914013	95.27014435742075	100.46885023809152	1016.8713622231527	855.3179977491176
1679	425.7917126769626	451.39332255189566	582.9881803547822	472.9843244515725	642.828447861223
1680	19.568601784012316	194.99104065486944	437.99093181332876	2060.8995959226227	266.5808279554337
1681	227.3262128199577	73.4110924563583	550.8691148783322	1269.4542332948824	606.1490826958608
1682	224.27074385760966	66.48267617840035	81.05805895308474	2368.000805694372	783.4779563199489
1683	481.0838182822331	1481.5965471650234	270.5542561453083	1812.968976008388	1186.7089275021408
1684	35.797756708709784	141.84409860861012	133.9376016777532	462.2072139144011	159.30195439702908
1685	263.52197064003934	402.94589591505957	398.96030838572943	3545.658463702214	311.9777163348401
1686	236.12193345622606	769.1286796185458	244.7853713071544	345.54093858387716	601.4063013779937
1687	186.59159900688533	175.71445067571855	163.08101756239006	791.4620036043513	183.48233271477946
1688	316.42295258920467	394.40295430299494	269.8064277275787	754.6294155980565	489.1700928657688
1689	119.63696753770313	75.38872093207587	166.16928403598317	252.35736723731725	165.97440811881398
1690	145.25798426365446	97.09590365081229	318.4145487082862	654.4952521825862	103.6980883047822
1691	289.5962044432907	224.44338161672715	217.48635994244984	1273.4246390925916	964.3888733316503
1692	129.08000091789157	413.0275723395417	395.40869645399215	2482.3695105517863	460.1917713634872
1693	220.49815794333202	521.1469608070773	181.49181526162002	967.1334872653006	277.5571590906997
1694	184.18080779915113	335.19286624810223	264.37454242351066	1424.3226761678504	264.537576122766
1695	212.73973537700448	644.8144113925144	485.4226684829666	1379.1549827556767	775.3518328578434
1696	136.7134102735	318.9451047619437	208.48027759934993	950.2537633860445	639.7808576152335
1697	149.78260817569597	67.37067191354136	81.75714938664433	1498.7004680068512	518.9694454335237
1698	85.87472069929477	418.3430856659686	277.0965703371345	2368.6803694148934	645.6690764220563
1699	148.03917861137526	156.53765026250724	427.5159357502765	1122.9575560269138	358.8009450859628
1700	397.4326434809785	263.18842833134903	765.9815494441741	1218.713523373657	501.2008694855073
1701	43.80028295033653	316.515151012258	316.70021522160533	2003.722018292449	210.06422118980274
1702	270.6176096059063	410.80534328121576	341.8068402802306	890.477647667372	260.19956345349283
1703	70.29112316103121	129.72575137129735	58.63566885947201	640.6750147801915	45.30659259040918
1704	154.70599102512855	759.2411430203092	56.39164041908743	353.31512109150987	162.18098361939326
1705	113.98812757541644	538.5036988277436	119.4244310583881	3377.523849075706	146.83434083176553
1706	399.653923436539	342.93252963104914	8.779770261500387	1043.4550478236297	873.7768484921341
1707	28.241735008909714	169.36749980691314	64.18986125046163	521.2898530137552	178.48778900351772
1708	55.80150001177794	126.21749043904617	331.9563358732464	1258.5700137911508	149.79029065040848
1709	50.00391296334226	119.40392428391712	14.025265919277443	185.0806576968961	106.71911159917693
1710	860.724308045969	886.0276647257137	251.3233605015926	901.2169907555128	552.6928713575365
1711	189.6125914616782	375.12928633265307	137.87503000420756	1441.252888716663	581.0448055562333
1712	539.5803810178292	434.04808738295014	413.2079479239709	5780.003752035438	465.00453335182686
1713	161.29562248254368	357.5228208714063	260.90011801843104	1393.4200570314483	25.38791331673647
1714	118.33159202091453	158.7735240417794	444.8874793621561	2468.476329619666	269.0803725701037
1715	278.3720762752754	511.0277248455299	351.8676207193826	1841.364361305053	1222.5604343341276
1716	60.524854866745656	237.48959941376782	50.73552042540723	685.3304822852555	40.81120057542079
1717	84.77428329196312	169.98783355260517	508.1223278280379	1907.5105729388772	1258.0318101843357
1718	31.545792733494117	76.70798766558866	55.781086555476584	88.05463066163546	173.20713181117546
1719	34.4862334386266	123.80207194626621	83.70752627444304	106.3017616477683	52.61918905256021
1720	357.08925406237205	257.582084772035	467.12501863556645	1114.2292625135674	777.4457307967589
1721	241.50187887720605	511.08855723463586	33.786985349810664	978.1875936254528	333.46126497305016
1722	217.5067563646341	63.77105193447002	207.98643390953845	2267.035857870341	449.9503641527018
1723	32.91992167743297	173.21489983308902	120.24780059713456	2877.514917527203	44.40235720127762
1724	101.2169136146947	254.3797897900171	298.89590862150294	633.8782999339836	201.50835884116898
1725	94.52862930574446	214.7107161983086	282.8670236202124	635.9623887199093	77.11684647899094
1726	263.1900162786037	578.1195499373597	481.361241649461	2900.425187168467	404.7330984883283
1727	179.3789134379558	261.7804884328576	375.36789128307834	1771.5509431705289	642.8468485711131
1728	196.2405484687397	460.54770337937055	133.87874491891702	1301.340724658951	523.3784378117423
1729	82.84686869733883	312.5201054567486	207.30189521537832	653.0437458918522	589.6472245169082
1730	429.5583558283164	325.09110489225446	551.6698142310543	2551.0680706905578	666.1477990819445
1731	118.68274289079693	620.9380098599019	559.873374607855	2469.0897053484605	1091.1305147875748
1732	154.1584013226793	132.64152597909336	171.01452847160166	973.4877690828761	247.39056184076753
1733	355.5719348220974	145.00616823428157	290.10112406826164	4399.121146830411	965.9669289071493
1734	33.341308962018594	92.82215628692272	64.1874362904382	362.973663551681	210.0499859492736
1735	159.10231844101733	351.40240834647864	250.79118644067137	3614.674488007864	893.0986178602604
1736	55.30365795433321	119.65968602752173	143.0222206191063	2523.1820649549163	25.119787482073395
1737	279.98570231990516	416.6534054306505	746.7836961043288	1283.2037934026037	383.8719377411086
1738	218.6939421754482	484.54673332661764	131.9582328607297	718.1726514844745	1151.0939980858868
1739	57.5846041342717	66.9468095220062	58.25402045393821	317.23873539879514	96.13922450426386
1740	212.69103977868403	364.1840447673879	47.276465214819176	747.7607758573625	682.931488957435
1741	105.7322366283186	155.41854800533594	121.03961724774845	1172.1285486711708	498.24428593736855
1742	290.27702707107386	229.70077343066515	400.9219369108117	1891.540370872346	1194.8611509540362
1743	111.21278297171362	341.7632914974356	153.72417946455522	1795.3732223135426	151.26838332763282
1744	221.42016240831109	297.945314676569	669.0468209508361	799.3426971589678	226.24140976252116
1745	100.60261235893165	117.42148270125855	79.5646299749815	2671.766700740441	61.57803375694254
1746	212.117674935446	136.72396106140397	38.9676539948369	1759.8473067587652	188.4924665407797
1747	41.31511565684261	88.9515626235091	104.6816623984587	94.40941999682533	31.216920969005837
1748	59.92890596483137	79.35923310274859	98.99527343872539	2180.543909073879	194.19270202573958
1749	145.08505805997262	234.30848278103252	231.90086943482748	372.16712413394714	118.07067320983184
1750	97.77925604752782	194.3228033014514	106.06850985043049	5083.656415563444	631.5378136507749
1751	53.39685968887861	79.13982070559344	100.59156143258396	183.99706664027707	142.24656423700168
1752	203.2234468839738	355.73803881832237	128.7555140981128	1583.45213657707	472.87088288030736
1753	47.90363239420517	183.30060504219963	140.05237312956032	1036.459228218395	119.24584848546968
1754	30.06476291062463	77.28358020963788	28.63985274335629	769.085470710463	306.1471068381843
1755	408.28167415323867	179.4955217764473	274.58847355138835	912.6306725338654	1431.744266126184
1756	95.27578858825196	357.16496028186947	178.89199673708723	590.7814707273623	245.22148568513725
1757	235.11504116190952	70.29974670038943	206.8925318362513	433.3395316873975	405.19093626096014
1758	301.96972110990464	96.7783800684376	337.16109940176403	2300.7706862191912	463.51261550540994
1759	173.44448272738902	415.8627279484345	310.0208962457965	1694.3249701173102	537.137691771316
1760	259.02896854603057	160.96775888364854	239.5044093353282	1279.7057171370082	683.7514111492094
1761	173.13400367432737	338.0766994536002	425.66363026534964	1875.165228274911	1470.5558561477926
1762	332.7170612130758	155.67680664582443	703.7067632317911	664.2652258687503	449.96618803365124
1763	47.24607134436478	378.35730915533514	141.39467434707652	595.8545912970097	696.7705979986179
1764	42.218887746771145	235.0736104484171	414.12159478433824	1203.1823239707808	67.69387891586491
1765	42.44314027869875	75.15774563988445	81.45190231046583	333.8520451477217	30.5269208823879
1766	197.6245236472482	183.75444749912316	523.506278247222	411.4011777038482	184.08956242883315
1767	100.77263438221723	163.14458393692962	477.5851808318487	1595.5671102718768	67.78170108601098
1768	285.2483945729499	132.23357546083557	269.7331120858611	1018.8760785792238	408.6394181016918
1769	329.67670693326266	499.38118378268337	392.5813723678268	853.5602536534687	1024.6941770363385
1770	115.42400637722183	296.2198240468136	147.18747952536017	1107.6357225252746	476.17485726352817
1771	216.6384023844695	207.68489150671564	380.0875793723916	1941.487936190197	222.25917969702562
1772	17.464985286554647	555.6722792979087	343.2819020170914	894.3783202380937	451.9335398805826
1773	316.064651756513	139.71695304846412	156.41059102103995	334.8347329268217	268.2818682157473
1774	46.58876405182741	56.510611002422365	287.13407542004643	861.1483357324661	116.08275501970243
1775	132.43546518632172	158.95978464619793	458.7331720534743	87.67306808723173	147.88885841987104
1776	146.04410320576713	170.6923182452408	180.43525988803924	1193.128382033465	575.6182116444738
1777	231.01559064991926	83.75800023370552	333.13152825291	1419.7638690725828	455.11256173353013
1778	122.17914286178085	144.64983184414373	161.00381318309536	1349.8857935599247	679.4469182022544
1779	149.05264612092915	201.58372864113448	304.5432880760499	789.2533203438197	309.38922784475477
1780	358.9189655238675	72.1002962606986	96.34822157889785	1190.8464119740017	346.5122290902114
1781	229.82262530519674	293.9105540340173	129.82037038733515	302.1354590275803	510.0090123146962
1782	147.7051727918085	295.8618339716421	212.73809359771542	4326.933733740273	174.0999600712239
1783	186.3785376312165	82.188278368611	489.5192135555697	708.5152866650008	222.94424850050095
1784	93.82968018931926	446.0801827580585	240.13611065142607	374.5495904307888	370.0723715768389
1785	260.34775801812907	435.9457567742204	174.13270724489908	1585.5584577439927	472.8800018660742
1786	66.79268490147447	367.08071394356364	32.169421880126514	504.72761335603786	310.5220403788355
1787	126.48890252212726	37.38479746109741	413.0954154959505	3688.079441828309	776.6569313573107
1788	62.289754284067705	114.58363146563961	61.120069683294865	285.66574285558875	28.388093725300493
1789	135.6745036967858	431.3051175750308	553.0430294355283	1415.0025558232926	512.4448439714713
1790	88.47399950504645	42.162420173341	454.9733719383002	3669.174071665375	818.3549695190715
1791	239.40986877343482	234.5839571125236	244.34314462791903	1280.5862910916564	547.0677797630813
1792	76.75998764411703	279.9167238102732	53.23544184156272	1958.8741749444143	609.3186745928945
1793	10.627714640572794	377.0449775558583	297.78568802792165	1914.277958225732	930.3729764482499
1794	153.8130285198954	252.9983452772979	125.72577441468735	1760.1932671204618	1132.0193890273379
1795	75.20572201183586	495.4065761932048	95.2086885029674	411.18747331857196	243.50850025826318
1796	125.60476568775941	37.38479746109741	441.903833141911	3702.106247498932	813.3497585498709
1797	336.14386507649436	392.853702139018	354.53787046381603	3384.7723180698754	468.2535450766034
1798	315.9424877342791	119.9803202863368	695.7009807511216	2037.570171008161	1196.6726645589429
1799	67.87104081186109	181.42609092644085	208.18311465754283	4889.407396032049	180.91167125133853
1800	140.13393447800271	531.8026819070401	312.71102328192916	2704.7452078333527	945.6803037377068
1801	16.66494335166077	160.97680079908352	124.70631545898726	637.4458174474709	115.28958853358426
1802	137.51259121204794	179.37595407052797	149.0477761600188	1863.7632878557088	281.1987956860991
1803	271.8529991846222	452.30939993303974	455.759487177668	5069.083232257337	832.2210025700696
1804	162.66318602564226	80.38077214755018	179.18080887211778	3837.149082351212	593.2165995574285
1805	435.36101759023745	74.61557547963089	210.82254481198393	1265.8605448252633	433.24277842512925
1806	21.922614543944864	66.64180201645944	0.2297725182789491	758.3843662179675	10.125498064765521
1807	172.2883765180563	46.91661596662493	81.57020783817272	1451.7661617555973	371.87802193575857
1808	87.44224804849435	256.12096265195794	145.38289226648894	1352.2959290101076	52.19671293702951
1809	203.69525386429203	255.04620289259736	115.87328899893927	1004.3476506443551	683.0909158592113
1810	43.332906476388196	149.87690888908054	86.53882525766997	1920.560685339125	10.418152563292171
1811	170.60291624294192	295.0376316156568	153.18326085005947	1319.5502684025444	236.39057802657115
1812	238.76580294890832	185.92843452985784	234.3000695326568	966.9790478618997	451.8603740852444
1813	373.50779634277114	1042.7836128109095	334.9379929732709	1041.4226981588154	793.7331742000671
1814	127.85999521055888	317.248376167296	73.77080281287611	2537.481892413095	321.44643533723564
1815	53.37483190291153	99.53952115603458	42.57667751266623	1412.2705848342973	9.902393830001568
1816	93.44905620035082	220.37419217416547	397.02789227875974	194.83590041732725	272.46792847773884
1817	117.29962500929345	427.57187713123204	107.89588347705934	1815.9639674878304	802.9543775380827
1818	117.14615709528155	143.05286225352424	128.90889373472697	957.1394286595738	175.5404025790703
1819	47.30420075850495	157.7937447067165	299.05187926212983	1464.6838021507	229.70829507541552
1820	72.63861043117713	239.26009683220732	282.6092011508184	1808.9048238426558	62.42153980991093
1821	30.23557233780645	341.15426254147803	160.31598961435972	749.0813096124109	160.1377090187129
1822	100.54115758377826	179.26874932587464	260.7671993211978	223.86098870458414	268.5331513523873
1823	38.41994779267008	53.643991304148415	513.9367278488855	3669.6722491531436	932.3636248072764
1824	480.1358624664394	439.7148602505893	514.0993254761945	2540.571561673741	783.1272632563129
1825	293.1982490180868	328.81463512140016	361.5329741585976	1370.3443424383377	685.0641698476735
1826	296.0626326100248	338.4648750427817	285.93133468234777	452.41161895388757	786.2302896670241
1827	232.5280353522336	68.18512429382896	192.87480440457426	1981.7361772618078	374.1457254600203
1828	79.14851546178384	56.75050281953615	188.5566937128661	1965.8788462752136	238.892377348204
1829	295.1524339371661	205.7747558310521	46.05819106425401	1993.6227396505483	1272.898351082568
1830	49.89658724375225	525.7482841897231	87.03968729901383	1290.952906330094	213.48797500803644
1831	306.6544519424399	288.1863030677879	234.8319492484304	1547.578406013734	886.4509011155108
1832	75.71903958267211	111.41702549680925	32.167042810747716	893.5434601412137	136.254584615026
1833	37.65463336940848	627.9815910247083	53.66528941790205	1426.251132793127	139.25798015910752
1834	145.40886526668356	487.8004093213806	416.95001588934144	1279.9416894267174	383.40395834664895
1835	55.7510039234861	279.5974283211992	186.5740100370721	1650.3500253881987	253.29385659003827
1836	43.42453687703093	180.2276682571117	345.3081141515256	951.0786757812349	496.5789620418917
1837	30.113705001543448	302.6409760157562	380.4803750870944	1274.4246934545965	253.92944438079894
1838	150.08367645941777	432.7180608447889	139.56691485202887	1229.1727998645592	444.6256832260189
1839	357.5022900114541	469.94481269290213	237.01390453385392	130.20029079328606	625.9879941215585
1840	69.74509831094456	336.4630637451465	246.64176411406453	2633.1811824024794	253.59230461719372
1841	628.5889685425951	251.2618850326243	296.55699974241367	3248.5152306947534	591.2079805245883
1842	851.2417326381479	848.3866282034737	132.58480953703068	1294.7151543685934	466.72478279682076
1843	25.465270458847208	281.4054479338692	434.52569899595255	542.1230942699456	351.7433993839292
1844	203.3960214546467	165.07987106418034	151.50815109634468	304.04150119892176	252.5723115921613
1845	27.927992805337976	260.9690175941839	244.2285519166198	556.5312042570462	974.0155001822799
1846	146.58887626630997	74.76412013979915	158.24085584017564	1701.155332260267	404.9633367450269
1847	305.9881296785063	649.3563200598046	309.5802559522947	2086.778727277826	197.71629160013933
1848	227.9496532952144	213.97847832991292	191.2745882072997	874.119403218414	25.10161234627793
1849	109.69159682575767	1364.1197584721444	708.0125567089165	2597.413348738719	786.0405101577201
1850	262.2778734898605	278.1177904887649	130.75668551272784	2170.044538826642	398.64720132654674
1851	48.25310704006298	418.584075629405	130.4895349166844	1135.4884750540584	92.83511411113447
1852	124.1386391773162	424.7251809180594	383.67645834049597	1732.9721596752865	585.4269500607461
1853	225.24865906006124	585.0467396803663	171.07048950938747	2088.2513442490135	1025.4666580218382
1854	330.56908921547847	210.3711148932888	359.2778425902014	626.8167862368563	352.2680626942851
1855	80.43012698897815	574.735893394979	68.17071428869313	1721.1293579386193	49.26139002974576
1856	165.38527038656488	565.8746719462625	264.7317087453133	1927.9347983840598	1045.1173234487012
1857	160.95386162705867	1151.5976246352507	701.8131122211053	3024.734975479713	990.6144349082955
1858	297.4068320427887	397.43238666266717	364.6090483421038	1352.6859693514596	238.95034532795435
1859	96.73595466488537	313.19606576083095	368.31675433192885	331.31601013615426	3.132781449542196
1860	167.79205186318282	362.5824214497448	139.79552508438232	872.0276458627477	377.9182332122422
1861	248.71655972625098	610.0082866418526	211.26961048227358	1116.7326749897125	498.17401554368183
1862	327.19411082907953	719.9340043902881	573.46627080525	2390.293477337094	321.90350194901794
1863	156.71720562950753	268.57234050645184	154.01454938861454	3925.6053410469513	297.0462859400083
1864	190.67031775937988	61.074247606525006	206.86830829965174	775.5225228064797	359.64951032766703
1865	268.30543726652013	168.33163839689223	533.1098963003367	397.69735213969653	228.1977823030999
1866	218.51110287877555	151.62441520861182	310.2677787217671	1150.2091283569646	434.8495673856571
1867	115.85322822218616	319.5674558554047	295.7062828018312	2524.874296471493	803.949239305263
1868	38.105403679147415	93.8979655897535	60.32623963076334	72.8230826746524	170.85591203052135
1869	208.19066218709094	65.15288475365948	101.56575956307815	407.70994336969005	442.72265492737506
1870	145.07611748493255	365.6989673621828	261.7718167107526	1081.1520960959797	555.8499015252817
1871	18.859398058835325	257.5346161620385	335.3167303410411	949.2848433860336	591.1152655287405
1872	77.10843496783512	450.77005135045135	64.56363590751594	1722.3122270951212	162.56526854099758
1873	14.19398504925129	94.7912733423366	460.04655121898554	1823.4449744796214	198.68803025061214
1874	30.467636698410466	170.59507092133774	49.79901315714782	1438.2972177160977	48.31159101768598
1875	239.56497012765027	404.31061550567455	280.71697986617545	1694.295302518684	1922.386114352399
1876	73.94107348850713	174.6133338564774	142.88844531082535	760.2177266399298	34.521183531662956
1877	130.74058287279513	330.3427036475604	120.11607596030417	1934.9215715862226	160.5526273728058
1878	170.69409520060304	260.33012691319016	478.62971275482124	1715.262104564946	364.37979218094557
1879	34.9179689684948	48.7363024125914	235.05174821902582	1349.5168996009284	352.3570185766017
1880	283.0289143123411	286.60276298921434	303.78472267397274	1192.938346940437	961.0416517510046
1881	308.91731539267016	311.1744083700795	353.78259311054126	926.818918296862	376.49141303911284
1882	350.4290166746171	148.78822422807966	188.4369781233866	2202.31152669456	734.1374101205282
1883	154.31151438661354	277.87668738537104	665.6411896922594	1644.214036344061	1163.4813462959985
1884	121.13109657526276	566.701426924657	484.3822705831917	2939.7443290997676	142.4612478066138
1885	111.2824128327733	356.12141122613144	657.0157117895508	2261.4061923090617	109.00686014968224
1886	183.22638329234798	162.48522301915642	461.17257327611526	798.3332479403249	682.2951020601141
1887	141.0992634993972	97.75824763730807	152.4082049427656	1529.4520142863314	596.122287084158
1888	397.5800676235025	423.5008862338651	251.26501201362484	1343.9432167705465	652.745954801253
1889	170.73217761969173	163.40672456545119	122.8288437856624	443.14120156782707	324.36673778676504
1890	206.17032441903714	161.8145854870076	514.5500064529954	1950.0514378793714	434.76155637525335
1891	52.28389491147592	84.96553444819483	330.1993344850725	634.5724141768444	110.6421504460315
1892	220.4201353678743	520.3671572211439	251.8595365231442	4000.160443966809	1104.446612723507
1893	410.4819945360422	146.2389412766286	429.775470189684	1077.670028096235	936.8186146386882
1894	215.21654557115107	552.5610993445983	501.42884227510933	1591.1537163479372	757.9075450726505
1895	97.34252458661378	340.59903606607674	393.69543344389353	1392.3990869853887	80.81932856835212
1896	88.48935909201664	376.82436211587117	51.80089528403716	545.7943698497617	388.631154318073
1897	93.46213331815127	78.19692002106764	92.93785471742684	1100.336903779405	201.53748349631718
1898	78.5380737886016	336.6033587548266	74.42409978340723	1145.346047456499	178.2855355793281
1899	183.20290627489882	455.3465132034862	407.3350249171476	1722.924785299385	264.28811210803406
1900	484.64833165783534	226.27469393395788	457.68669200650345	3646.9265082559887	89.48406005079244
1901	207.12463890877595	317.56461033817186	601.1155671228155	2748.3261357527995	201.89735576982108
1902	304.9157030525282	249.65911745169214	276.2427561366871	1423.7264747933382	640.0292237881458
1903	223.90270071577382	421.919408054074	407.39459018476964	1490.1508960481701	295.60112187607564
1904	30.485465416892858	106.80395016455128	152.95380936038032	713.1141412976444	610.5895407182284
1905	45.96348818623689	415.60155701111546	51.5764669841171	1884.807402034564	35.756521417114094
1906	65.28650147099712	464.8403185600763	82.31884326403855	729.5002143551026	345.11104970313147
1907	90.26367092411148	74.40004994380465	41.49020453979356	241.9914903642097	44.70990751587533
1908	117.49072529326621	396.4241388635255	466.5022577924153	877.3280959982725	730.5650897574524
1909	232.1742403539013	577.8263737667025	352.00870194875074	1901.470009277625	568.0142472121134
1910	150.75373823044688	250.0136692124869	152.16960369059754	480.38513058560017	332.48786142320205
1911	78.31545644721977	390.08994891359123	81.20394916420803	2296.595358095085	408.25628967602654
1912	105.32345496909022	190.99386195361117	33.74746920668934	1220.9695179451535	148.53291022915622
1913	115.54567076472706	129.0683938220875	235.63527783712047	724.3417251330181	357.09190241451785
1914	9.576300940518168	178.24405578931618	174.18131573898356	1727.6840700719165	194.12568873954473
1915	230.07278995565406	128.80773324674664	363.5612248173254	363.85967192738264	296.1951327607234
1916	162.40979506216678	520.2473998694495	30.833454860413394	942.9928413536057	390.27606689007223
1917	96.13782684504721	214.61268615056915	617.2675949808774	1251.673786242301	514.0025451834632
1918	476.4482757738924	414.1546928982674	565.9113554537012	2508.2969306168125	767.4903017605557
1919	213.89085114518872	532.3589536886834	125.20792338494054	2165.3404271008812	490.7796176673149
1920	151.43509192604728	192.68811993247107	148.98760550746707	1302.490778955193	217.02126496362317
1921	283.3820852934405	399.50068788624384	292.9732421791017	2051.6817999700265	319.7818600050373
1922	195.55237839651352	269.836778882251	200.92357485442443	1714.967064304893	403.8357477644659
1923	132.30298150412466	112.45038343052947	365.99987444849415	1388.788743905907	1074.671109445965
1924	169.92519105959724	88.567341437286	234.41018743835352	1915.7582315447062	1425.6674396935935
1925	161.17502027688684	174.6252962627369	438.2586789879374	1102.8591512842477	662.3614988835379
1926	21.249375637082146	232.1205180304987	200.84246771631467	1024.0047384465377	252.5932002827898
1927	245.46361366886126	134.20972962449073	308.7024073193956	2000.942635300621	480.78906142094297
1928	110.98621059372901	109.48452875935801	357.2768088306381	1311.8291447229744	1080.1922782408656
1929	226.3976631300057	905.8059920467592	368.219153253716	1092.6440665926434	773.7418417363388
1930	254.6993577812062	104.10329279794608	436.92163365563437	1686.7594061758039	608.7779583271908
1931	131.79048174698187	743.8804453395842	10.39559987225853	1752.6083657275415	55.25250003733746
1932	49.25499999134132	78.33886657272785	377.63174912407766	1037.4600666629221	230.13153526272103
1933	220.5571472716155	115.77146248368757	288.1343395382695	970.1721188555257	219.25811613365312
1934	167.42311399484674	304.6831291002592	307.6994224654497	1237.4861276176564	382.7605597137559
1935	141.24999395049767	257.4374275105544	178.17579221178687	3011.358981212105	1078.9470368221102
1936	184.36200423652815	363.3729434222539	55.859589706755195	404.2436377626839	379.75167025110267
1937	67.09282767199795	70.08162671104189	62.77934156662574	362.4967134524035	246.4932157190291
1938	339.87484538617394	52.54616997841646	51.65673299887858	464.85178509090764	336.2614735967953
1939	49.51538894804101	179.15537346785675	196.70694751193435	606.43957178241	159.87294464341076
1940	293.24689312888285	86.94866246428057	231.42362036564217	1399.0117068179231	862.6359897605004
1941	318.7007150642601	280.2332148021443	500.7009260762928	2630.875607216651	488.16702496763037
1942	159.02172434443213	344.3609876603151	414.6187484403323	1733.8602340891237	41.45374413526517
1943	39.69327656015036	35.235605763933314	314.2937616640206	1590.1589549256505	546.7162640729033
1944	194.72791126821005	942.2387570028969	256.75949019709947	2422.1451378576917	411.18918330144743
1945	25.12240275912807	519.8209527133273	66.50795213578706	471.7503189385028	54.86887125535675
1946	147.952466806343	399.99468694973024	272.65005152785966	1670.748768967114	753.6978483210104
1947	203.78908397578658	83.75800023370552	369.1304169027117	1412.7555263980262	372.03020217280124
1948	38.99699135937294	247.6023325821016	43.88081186605843	2363.0935476369577	102.82372280656715
1949	8.627158074668188	433.838112184278	342.43810395676456	1633.441373662185	398.6906524978485
1950	164.25687524117632	383.83365924493955	259.64398188618185	3245.1737389164105	363.11402386410555
1951	103.20415648436556	483.11247921766227	608.9301872640457	1850.6397490568456	155.20754971231722
1952	120.49275491979459	89.97734725469488	360.8002475229682	2710.0269573209284	939.3160201797814
1953	12.769129828780182	35.235605763933314	283.08826418099864	1596.621199188272	565.7026004800945
1954	13.246793187944599	64.85576168169455	167.20592448596028	1861.0913318358587	209.37862895553582
1955	213.6908149941872	196.3982918279487	297.8913369207031	1508.6920925700074	1027.6062593895003
1956	187.11908842545654	90.61348898689054	107.92483322487662	850.2919653352245	173.99346934112668
1957	11.55698606623699	208.7279110488822	465.78147578702647	3931.0095873304335	1081.4723109753995
1958	161.59230908703267	265.02073363760144	410.0370150535062	2561.1760050073653	400.55813801486
1959	156.32688733268182	293.04576938128713	306.74162713199246	321.8067142561386	412.310834662992
1960	271.95780788895564	689.9441917897773	544.2838234138491	4377.410729118257	1024.6472871968883
1961	298.13920601000854	64.00794707071934	145.46428759949086	1529.6581750183643	1730.3348188253656
1962	228.957389132144	355.21631704775706	127.21670696255075	1120.3495509108736	695.2103473064487
1963	233.2515406256165	406.5564793650401	535.5840055537552	2499.7777837305534	764.0352313521377
1964	335.4339050191305	206.47354436810005	438.6245641785025	1231.8998774493373	347.1075590241997
1965	305.1532650421185	238.84211108154366	244.25061718561136	1758.7223531317923	325.055666085777
1966	147.43597679111383	264.045325405333	49.79073889385402	1543.7313097559836	1255.4808946308142
1967	204.650651054549	419.21719989070596	230.63269212088463	917.2667103386603	131.50441882465455
1968	55.50717529102938	434.8353366730115	255.70322823573383	1557.0929580261713	438.5007445308406
1969	126.06649702824947	79.96033448111652	275.1467705813174	1173.8120170743791	277.2971140642899
1970	269.7397097060212	316.62014957489805	293.2540954802242	1561.695029347559	503.4848195378185
1971	136.35492506095594	143.50232645468327	166.2465761678249	609.1479890189144	141.8684866195715
1972	42.5425598668488	751.7526940061849	146.18505987811267	621.0965505538276	270.7182306616931
1973	197.31984470099172	64.72959520214278	230.47433610359766	2068.080059203506	673.7766307776681
1974	72.57188356168942	99.0395669956633	128.32046096119646	1505.881342824727	47.43413948952092
1975	302.3095935416044	134.59430981606644	392.0690216684751	551.4762558723771	428.00698599060587
1976	17.890730785073785	148.36159590775821	220.00117749202502	731.296081760973	679.5550906885109
1977	361.3838667307947	552.1203095485375	227.13682886454552	942.4219330367765	324.2218400643409
1978	24.11688388426982	110.51501178180311	122.53829052444513	1899.0440141499705	106.7467656594792
1979	101.47547992255417	178.579180169716	272.93690161162255	510.53989334481315	91.13777521113059
1980	182.75001352625847	221.80920297639685	360.99322420983896	2320.719501472895	1195.1494342535302
1981	87.01195899938774	408.0569877655353	392.54409313001963	2457.475366708386	1107.4593894177767
1982	183.73545914810308	252.42501624138384	84.07798425945873	5102.060851622469	43.842651092395975
1983	16.731191066884676	318.08490780833887	133.16814831580635	779.9352436182822	283.2722734547155
1984	35.49021981066717	199.06831687201526	147.3042541999281	557.1084217457633	325.60773034162986
1985	22.095870589339313	75.78977526974558	244.24849309427137	1717.6797461169347	190.68397881311628
1986	99.67333156623539	227.2957053306181	221.7220933421507	205.40110355663904	161.0239290260741
1987	31.709744141748548	96.07340398490662	60.39117530877985	448.2732322829488	164.24444934169583
1988	103.83183903075583	92.99345760508442	200.93224111174513	964.6460734447268	386.0178290681928
1989	140.7671072474625	158.46958348696904	606.2093993255866	883.3646545624847	491.15793016678725
1990	189.55508093900593	266.0892885722275	411.7724407082003	2648.611795517352	1303.0039358782224
1991	353.7067448890463	257.3597468654347	299.90706020133297	2056.2740186240435	772.6522365941804
1992	332.9227252916583	79.01918588723406	25.719048128682907	955.0522403189688	103.90963457833506
1993	247.90368289404586	284.04945415759306	604.7273404093418	4545.32462873942	856.6456271072929
1994	371.1033833042398	621.4886463260668	192.6746780727415	2852.834825584629	339.1013418312264
1995	178.34066884768336	575.2743488780382	290.95693755977044	1003.5596521473403	201.11314562944588
1996	469.87384698781636	194.15252808706265	194.3999682516692	1026.6440697012092	428.0716618412258
1997	194.32921774068433	367.7164011478496	457.62285765016435	1506.95138838189	795.2544335460866
1998	236.2766030021992	104.28510935966266	97.41614714473906	315.7619874193421	320.3682651786773
[truncated: 10,978 more rows]
