# Supplementary material for: Glycan atlassing enables functional tracing of cell state
Source: Nat Nanotechnol. 2026 May 14;21(5):720–31. doi: 10.1038/s41565-026-02151-y (PMC13186696; doi:10.1038/s41565-026-02151-y)
Supplement: Supplementary file 3 — Lectin class data and NN distance data. [file 41565_2026_2151_MOESM3_ESM.zip › Source data/Source Data Figure 6/Lectin classes.json]

{
    "('SNA', 'AAL')": 10.321958549903206,
    "('AAL', 'PSA')": 3.7249076263303427,
    "('SNA', 'PSA')": 2.240313067942584,
    "('WGA', 'AAL')": 2.22998904458801,
    "('WGA', 'SNA')": 1.4598169023367806,
    "('WGA', 'PSA')": 0.4604514416140058,
    "('SNA', 'AAL', 'PSA')": 0.11769386624214498,
    "('PHAL', 'AAL')": 0.09085140552025227,
    "('SNA', 'PHAL')": 0.07433296815293366,
    "('WGA', 'SNA', 'AAL')": 0.07020335881110402,
    "('PHAL', 'PSA')": 0.047490507431040954,
    "('WGA', 'PHAL')": 0.02064804670914824,
    "('WGA', 'AAL', 'PSA')": 0.018583242038233416,
    "('WGA', 'SNA', 'PSA')": 0.016518437367318593,
    "('PHAL', 'AAL', 'PSA')": 0.004129609341829648,
    "('WGA', 'PHAL', 'PSA')": 0.002064804670914824,
    "('SNA', 'PHAL', 'AAL')": 0.002064804670914824,
    "('WGA', 'SNA', 'AAL', 'PSA')": 0.002064804670914824,
    "('WGA', 'WGA')": 0.0,
    "('WGA', 'DBCO')": 0.0,
    "('SNA', 'SNA')": 0.0,
    "('SNA', 'DBCO')": 0.0,
    "('PHAL', 'PHAL')": 0.0,
    "('PHAL', 'DBCO')": 0.0,
    "('AAL', 'AAL')": 0.0,
    "('AAL', 'DBCO')": 0.0,
    "('PSA', 'PSA')": 0.0,
    "('PSA', 'DBCO')": 0.0,
    "('DBCO', 'DBCO')": 0.0,
    "('WGA', 'WGA', 'WGA')": 0.0,
    "('WGA', 'WGA', 'SNA')": 0.0,
    "('WGA', 'WGA', 'PHAL')": 0.0,
    "('WGA', 'WGA', 'AAL')": 0.0,
    "('WGA', 'WGA', 'PSA')": 0.0,
    "('WGA', 'WGA', 'DBCO')": 0.0,
    "('WGA', 'SNA', 'SNA')": 0.0,
    "('WGA', 'SNA', 'PHAL')": 0.0,
    "('WGA', 'SNA', 'DBCO')": 0.0,
    "('WGA', 'PHAL', 'PHAL')": 0.0,
    "('WGA', 'PHAL', 'AAL')": 0.0,
    "('WGA', 'PHAL', 'DBCO')": 0.0,
    "('WGA', 'AAL', 'AAL')": 0.0,
    "('WGA', 'AAL', 'DBCO')": 0.0,
    "('WGA', 'PSA', 'PSA')": 0.0,
    "('WGA', 'PSA', 'DBCO')": 0.0,
    "('WGA', 'DBCO', 'DBCO')": 0.0,
    "('SNA', 'SNA', 'SNA')": 0.0,
    "('SNA', 'SNA', 'PHAL')": 0.0,
    "('SNA', 'SNA', 'AAL')": 0.0,
    "('SNA', 'SNA', 'PSA')": 0.0,
    "('SNA', 'SNA', 'DBCO')": 0.0,
    "('SNA', 'PHAL', 'PHAL')": 0.0,
    "('SNA', 'PHAL', 'PSA')": 0.0,
    "('SNA', 'PHAL', 'DBCO')": 0.0,
    "('SNA', 'AAL', 'AAL')": 0.0,
    "('SNA', 'AAL', 'DBCO')": 0.0,
    "('SNA', 'PSA', 'PSA')": 0.0,
    "('SNA', 'PSA', 'DBCO')": 0.0,
    "('SNA', 'DBCO', 'DBCO')": 0.0,
    "('PHAL', 'PHAL', 'PHAL')": 0.0,
    "('PHAL', 'PHAL', 'AAL')": 0.0,
    "('PHAL', 'PHAL', 'PSA')": 0.0,
    "('PHAL', 'PHAL', 'DBCO')": 0.0,
    "('PHAL', 'AAL', 'AAL')": 0.0,
    "('PHAL', 'AAL', 'DBCO')": 0.0,
    "('PHAL', 'PSA', 'PSA')": 0.0,
    "('PHAL', 'PSA', 'DBCO')": 0.0,
    "('PHAL', 'DBCO', 'DBCO')": 0.0,
    "('AAL', 'AAL', 'AAL')": 0.0,
    "('AAL', 'AAL', 'PSA')": 0.0,
    "('AAL', 'AAL', 'DBCO')": 0.0,
    "('AAL', 'PSA', 'PSA')": 0.0,
    "('AAL', 'PSA', 'DBCO')": 0.0,
    "('AAL', 'DBCO', 'DBCO')": 0.0,
    "('PSA', 'PSA', 'PSA')": 0.0,
    "('PSA', 'PSA', 'DBCO')": 0.0,
    "('PSA', 'DBCO', 'DBCO')": 0.0,
    "('DBCO', 'DBCO', 'DBCO')": 0.0,
    "('WGA', 'WGA', 'WGA', 'WGA')": 0.0,
    "('WGA', 'WGA', 'WGA', 'SNA')": 0.0,
    "('WGA', 'WGA', 'WGA', 'PHAL')": 0.0,
    "('WGA', 'WGA', 'WGA', 'AAL')": 0.0,
    "('WGA', 'WGA', 'WGA', 'PSA')": 0.0,
    "('WGA', 'WGA', 'WGA', 'DBCO')": 0.0,
    "('WGA', 'WGA', 'SNA', 'SNA')": 0.0,
    "('WGA', 'WGA', 'SNA', 'PHAL')": 0.0,
    "('WGA', 'WGA', 'SNA', 'AAL')": 0.0,
    "('WGA', 'WGA', 'SNA', 'PSA')": 0.0,
    "('WGA', 'WGA', 'SNA', 'DBCO')": 0.0,
    "('WGA', 'WGA', 'PHAL', 'PHAL')": 0.0,
    "('WGA', 'WGA', 'PHAL', 'AAL')": 0.0,
    "('WGA', 'WGA', 'PHAL', 'PSA')": 0.0,
    "('WGA', 'WGA', 'PHAL', 'DBCO')": 0.0,
    "('WGA', 'WGA', 'AAL', 'AAL')": 0.0,
    "('WGA', 'WGA', 'AAL', 'PSA')": 0.0,
    "('WGA', 'WGA', 'AAL', 'DBCO')": 0.0,
    "('WGA', 'WGA', 'PSA', 'PSA')": 0.0,
    "('WGA', 'WGA', 'PSA', 'DBCO')": 0.0,
    "('WGA', 'WGA', 'DBCO', 'DBCO')": 0.0,
    "('WGA', 'SNA', 'SNA', 'SNA')": 0.0,
    "('WGA', 'SNA', 'SNA', 'PHAL')": 0.0,
    "('WGA', 'SNA', 'SNA', 'AAL')": 0.0,
    "('WGA', 'SNA', 'SNA', 'PSA')": 0.0,
    "('WGA', 'SNA', 'SNA', 'DBCO')": 0.0,
    "('WGA', 'SNA', 'PHAL', 'PHAL')": 0.0,
    "('WGA', 'SNA', 'PHAL', 'AAL')": 0.0,
    "('WGA', 'SNA', 'PHAL', 'PSA')": 0.0,
    "('WGA', 'SNA', 'PHAL', 'DBCO')": 0.0,
    "('WGA', 'SNA', 'AAL', 'AAL')": 0.0,
    "('WGA', 'SNA', 'AAL', 'DBCO')": 0.0,
    "('WGA', 'SNA', 'PSA', 'PSA')": 0.0,
    "('WGA', 'SNA', 'PSA', 'DBCO')": 0.0,
    "('WGA', 'SNA', 'DBCO', 'DBCO')": 0.0,
    "('WGA', 'PHAL', 'PHAL', 'PHAL')": 0.0,
    "('WGA', 'PHAL', 'PHAL', 'AAL')": 0.0,
    "('WGA', 'PHAL', 'PHAL', 'PSA')": 0.0,
    "('WGA', 'PHAL', 'PHAL', 'DBCO')": 0.0,
    "('WGA', 'PHAL', 'AAL', 'AAL')": 0.0,
    "('WGA', 'PHAL', 'AAL', 'PSA')": 0.0,
    "('WGA', 'PHAL', 'AAL', 'DBCO')": 0.0,
    "('WGA', 'PHAL', 'PSA', 'PSA')": 0.0,
    "('WGA', 'PHAL', 'PSA', 'DBCO')": 0.0,
    "('WGA', 'PHAL', 'DBCO', 'DBCO')": 0.0,
    "('WGA', 'AAL', 'AAL', 'AAL')": 0.0,
    "('WGA', 'AAL', 'AAL', 'PSA')": 0.0,
    "('WGA', 'AAL', 'AAL', 'DBCO')": 0.0,
    "('WGA', 'AAL', 'PSA', 'PSA')": 0.0,
    "('WGA', 'AAL', 'PSA', 'DBCO')": 0.0,
    "('WGA', 'AAL', 'DBCO', 'DBCO')": 0.0,
    "('WGA', 'PSA', 'PSA', 'PSA')": 0.0,
    "('WGA', 'PSA', 'PSA', 'DBCO')": 0.0,
    "('WGA', 'PSA', 'DBCO', 'DBCO')": 0.0,
    "('WGA', 'DBCO', 'DBCO', 'DBCO')": 0.0,
    "('SNA', 'SNA', 'SNA', 'SNA')": 0.0,
    "('SNA', 'SNA', 'SNA', 'PHAL')": 0.0,
    "('SNA', 'SNA', 'SNA', 'AAL')": 0.0,
    "('SNA', 'SNA', 'SNA', 'PSA')": 0.0,
    "('SNA', 'SNA', 'SNA', 'DBCO')": 0.0,
    "('SNA', 'SNA', 'PHAL', 'PHAL')": 0.0,
    "('SNA', 'SNA', 'PHAL', 'AAL')": 0.0,
    "('SNA', 'SNA', 'PHAL', 'PSA')": 0.0,
    "('SNA', 'SNA', 'PHAL', 'DBCO')": 0.0,
    "('SNA', 'SNA', 'AAL', 'AAL')": 0.0,
    "('SNA', 'SNA', 'AAL', 'PSA')": 0.0,
    "('SNA', 'SNA', 'AAL', 'DBCO')": 0.0,
    "('SNA', 'SNA', 'PSA', 'PSA')": 0.0,
    "('SNA', 'SNA', 'PSA', 'DBCO')": 0.0,
    "('SNA', 'SNA', 'DBCO', 'DBCO')": 0.0,
    "('SNA', 'PHAL', 'PHAL', 'PHAL')": 0.0,
    "('SNA', 'PHAL', 'PHAL', 'AAL')": 0.0,
    "('SNA', 'PHAL', 'PHAL', 'PSA')": 0.0,
    "('SNA', 'PHAL', 'PHAL', 'DBCO')": 0.0,
    "('SNA', 'PHAL', 'AAL', 'AAL')": 0.0,
    "('SNA', 'PHAL', 'AAL', 'PSA')": 0.0,
    "('SNA', 'PHAL', 'AAL', 'DBCO')": 0.0,
    "('SNA', 'PHAL', 'PSA', 'PSA')": 0.0,
    "('SNA', 'PHAL', 'PSA', 'DBCO')": 0.0,
    "('SNA', 'PHAL', 'DBCO', 'DBCO')": 0.0,
    "('SNA', 'AAL', 'AAL', 'AAL')": 0.0,
    "('SNA', 'AAL', 'AAL', 'PSA')": 0.0,
    "('SNA', 'AAL', 'AAL', 'DBCO')": 0.0,
    "('SNA', 'AAL', 'PSA', 'PSA')": 0.0,
    "('SNA', 'AAL', 'PSA', 'DBCO')": 0.0,
    "('SNA', 'AAL', 'DBCO', 'DBCO')": 0.0,
    "('SNA', 'PSA', 'PSA', 'PSA')": 0.0,
    "('SNA', 'PSA', 'PSA', 'DBCO')": 0.0,
    "('SNA', 'PSA', 'DBCO', 'DBCO')": 0.0,
    "('SNA', 'DBCO', 'DBCO', 'DBCO')": 0.0,
    "('PHAL', 'PHAL', 'PHAL', 'PHAL')": 0.0,
    "('PHAL', 'PHAL', 'PHAL', 'AAL')": 0.0,
    "('PHAL', 'PHAL', 'PHAL', 'PSA')": 0.0,
    "('PHAL', 'PHAL', 'PHAL', 'DBCO')": 0.0,
    "('PHAL', 'PHAL', 'AAL', 'AAL')": 0.0,
    "('PHAL', 'PHAL', 'AAL', 'PSA')": 0.0,
    "('PHAL', 'PHAL', 'AAL', 'DBCO')": 0.0,
    "('PHAL', 'PHAL', 'PSA', 'PSA')": 0.0,
    "('PHAL', 'PHAL', 'PSA', 'DBCO')": 0.0,
    "('PHAL', 'PHAL', 'DBCO', 'DBCO')": 0.0,
    "('PHAL', 'AAL', 'AAL', 'AAL')": 0.0,
    "('PHAL', 'AAL', 'AAL', 'PSA')": 0.0,
    "('PHAL', 'AAL', 'AAL', 'DBCO')": 0.0,
    "('PHAL', 'AAL', 'PSA', 'PSA')": 0.0,
    "('PHAL', 'AAL', 'PSA', 'DBCO')": 0.0,
    "('PHAL', 'AAL', 'DBCO', 'DBCO')": 0.0,
    "('PHAL', 'PSA', 'PSA', 'PSA')": 0.0,
    "('PHAL', 'PSA', 'PSA', 'DBCO')": 0.0,
    "('PHAL', 'PSA', 'DBCO', 'DBCO')": 0.0,
    "('PHAL', 'DBCO', 'DBCO', 'DBCO')": 0.0,
    "('AAL', 'AAL', 'AAL', 'AAL')": 0.0,
    "('AAL', 'AAL', 'AAL', 'PSA')": 0.0,
    "('AAL', 'AAL', 'AAL', 'DBCO')": 0.0,
    "('AAL', 'AAL', 'PSA', 'PSA')": 0.0,
    "('AAL', 'AAL', 'PSA', 'DBCO')": 0.0,
    "('AAL', 'AAL', 'DBCO', 'DBCO')": 0.0,
    "('AAL', 'PSA', 'PSA', 'PSA')": 0.0,
    "('AAL', 'PSA', 'PSA', 'DBCO')": 0.0,
    "('AAL', 'PSA', 'DBCO', 'DBCO')": 0.0,
    "('AAL', 'DBCO', 'DBCO', 'DBCO')": 0.0,
    "('PSA', 'PSA', 'PSA', 'PSA')": 0.0,
    "('PSA', 'PSA', 'PSA', 'DBCO')": 0.0,
    "('PSA', 'PSA', 'DBCO', 'DBCO')": 0.0,
    "('PSA', 'DBCO', 'DBCO', 'DBCO')": 0.0,
    "('DBCO', 'DBCO', 'DBCO', 'DBCO')": 0.0,
    "('WGA', 'WGA', 'WGA', 'WGA', 'WGA')": 0.0,
    "('WGA', 'WGA', 'WGA', 'WGA', 'SNA')": 0.0,
    "('WGA', 'WGA', 'WGA', 'WGA', 'PHAL')": 0.0,
    "('WGA', 'WGA', 'WGA', 'WGA', 'AAL')": 0.0,
    "('WGA', 'WGA', 'WGA', 'WGA', 'PSA')": 0.0,
    "('WGA', 'WGA', 'WGA', 'WGA', 'DBCO')": 0.0,
    "('WGA', 'WGA', 'WGA', 'SNA', 'SNA')": 0.0,
    "('WGA', 'WGA', 'WGA', 'SNA', 'PHAL')": 0.0,
    "('WGA', 'WGA', 'WGA', 'SNA', 'AAL')": 0.0,
    "('WGA', 'WGA', 'WGA', 'SNA', 'PSA')": 0.0,
    "('WGA', 'WGA', 'WGA', 'SNA', 'DBCO')": 0.0,
    "('WGA', 'WGA', 'WGA', 'PHAL', 'PHAL')": 0.0,
    "('WGA', 'WGA', 'WGA', 'PHAL', 'AAL')": 0.0,
    "('WGA', 'WGA', 'WGA', 'PHAL', 'PSA')": 0.0,
    "('WGA', 'WGA', 'WGA', 'PHAL', 'DBCO')": 0.0,
    "('WGA', 'WGA', 'WGA', 'AAL', 'AAL')": 0.0,
    "('WGA', 'WGA', 'WGA', 'AAL', 'PSA')": 0.0,
    "('WGA', 'WGA', 'WGA', 'AAL', 'DBCO')": 0.0,
    "('WGA', 'WGA', 'WGA', 'PSA', 'PSA')": 0.0,
    "('WGA', 'WGA', 'WGA', 'PSA', 'DBCO')": 0.0,
    "('WGA', 'WGA', 'WGA', 'DBCO', 'DBCO')": 0.0,
    "('WGA', 'WGA', 'SNA', 'SNA', 'SNA')": 0.0,
    "('WGA', 'WGA', 'SNA', 'SNA', 'PHAL')": 0.0,
    "('WGA', 'WGA', 'SNA', 'SNA', 'AAL')": 0.0,
    "('WGA', 'WGA', 'SNA', 'SNA', 'PSA')": 0.0,
    "('WGA', 'WGA', 'SNA', 'SNA', 'DBCO')": 0.0,
    "('WGA', 'WGA', 'SNA', 'PHAL', 'PHAL')": 0.0,
    "('WGA', 'WGA', 'SNA', 'PHAL', 'AAL')": 0.0,
    "('WGA', 'WGA', 'SNA', 'PHAL', 'PSA')": 0.0,
    "('WGA', 'WGA', 'SNA', 'PHAL', 'DBCO')": 0.0,
    "('WGA', 'WGA', 'SNA', 'AAL', 'AAL')": 0.0,
    "('WGA', 'WGA', 'SNA', 'AAL', 'PSA')": 0.0,
    "('WGA', 'WGA', 'SNA', 'AAL', 'DBCO')": 0.0,
    "('WGA', 'WGA', 'SNA', 'PSA', 'PSA')": 0.0,
    "('WGA', 'WGA', 'SNA', 'PSA', 'DBCO')": 0.0,
    "('WGA', 'WGA', 'SNA', 'DBCO', 'DBCO')": 0.0,
    "('WGA', 'WGA', 'PHAL', 'PHAL', 'PHAL')": 0.0,
    "('WGA', 'WGA', 'PHAL', 'PHAL', 'AAL')": 0.0,
    "('WGA', 'WGA', 'PHAL', 'PHAL', 'PSA')": 0.0,
    "('WGA', 'WGA', 'PHAL', 'PHAL', 'DBCO')": 0.0,
    "('WGA', 'WGA', 'PHAL', 'AAL', 'AAL')": 0.0,
    "('WGA', 'WGA', 'PHAL', 'AAL', 'PSA')": 0.0,
    "('WGA', 'WGA', 'PHAL', 'AAL', 'DBCO')": 0.0,
    "('WGA', 'WGA', 'PHAL', 'PSA', 'PSA')": 0.0,
    "('WGA', 'WGA', 'PHAL', 'PSA', 'DBCO')": 0.0,
    "('WGA', 'WGA', 'PHAL', 'DBCO', 'DBCO')": 0.0,
    "('WGA', 'WGA', 'AAL', 'AAL', 'AAL')": 0.0,
    "('WGA', 'WGA', 'AAL', 'AAL', 'PSA')": 0.0,
    "('WGA', 'WGA', 'AAL', 'AAL', 'DBCO')": 0.0,
    "('WGA', 'WGA', 'AAL', 'PSA', 'PSA')": 0.0,
    "('WGA', 'WGA', 'AAL', 'PSA', 'DBCO')": 0.0,
    "('WGA', 'WGA', 'AAL', 'DBCO', 'DBCO')": 0.0,
    "('WGA', 'WGA', 'PSA', 'PSA', 'PSA')": 0.0,
    "('WGA', 'WGA', 'PSA', 'PSA', 'DBCO')": 0.0,
    "('WGA', 'WGA', 'PSA', 'DBCO', 'DBCO')": 0.0,
    "('WGA', 'WGA', 'DBCO', 'DBCO', 'DBCO')": 0.0,
    "('WGA', 'SNA', 'SNA', 'SNA', 'SNA')": 0.0,
    "('WGA', 'SNA', 'SNA', 'SNA', 'PHAL')": 0.0,
    "('WGA', 'SNA', 'SNA', 'SNA', 'AAL')": 0.0,
    "('WGA', 'SNA', 'SNA', 'SNA', 'PSA')": 0.0,
    "('WGA', 'SNA', 'SNA', 'SNA', 'DBCO')": 0.0,
    "('WGA', 'SNA', 'SNA', 'PHAL', 'PHAL')": 0.0,
    "('WGA', 'SNA', 'SNA', 'PHAL', 'AAL')": 0.0,
    "('WGA', 'SNA', 'SNA', 'PHAL', 'PSA')": 0.0,
    "('WGA', 'SNA', 'SNA', 'PHAL', 'DBCO')": 0.0,
    "('WGA', 'SNA', 'SNA', 'AAL', 'AAL')": 0.0,
    "('WGA', 'SNA', 'SNA', 'AAL', 'PSA')": 0.0,
    "('WGA', 'SNA', 'SNA', 'AAL', 'DBCO')": 0.0,
    "('WGA', 'SNA', 'SNA', 'PSA', 'PSA')": 0.0,
    "('WGA', 'SNA', 'SNA', 'PSA', 'DBCO')": 0.0,
    "('WGA', 'SNA', 'SNA', 'DBCO', 'DBCO')": 0.0,
    "('WGA', 'SNA', 'PHAL', 'PHAL', 'PHAL')": 0.0,
    "('WGA', 'SNA', 'PHAL', 'PHAL', 'AAL')": 0.0,
    "('WGA', 'SNA', 'PHAL', 'PHAL', 'PSA')": 0.0,
    "('WGA', 'SNA', 'PHAL', 'PHAL', 'DBCO')": 0.0,
    "('WGA', 'SNA', 'PHAL', 'AAL', 'AAL')": 0.0,
    "('WGA', 'SNA', 'PHAL', 'AAL', 'PSA')": 0.0,
    "('WGA', 'SNA', 'PHAL', 'AAL', 'DBCO')": 0.0,
    "('WGA', 'SNA', 'PHAL', 'PSA', 'PSA')": 0.0,
    "('WGA', 'SNA', 'PHAL', 'PSA', 'DBCO')": 0.0,
    "('WGA', 'SNA', 'PHAL', 'DBCO', 'DBCO')": 0.0,
    "('WGA', 'SNA', 'AAL', 'AAL', 'AAL')": 0.0,
    "('WGA', 'SNA', 'AAL', 'AAL', 'PSA')": 0.0,
    "('WGA', 'SNA', 'AAL', 'AAL', 'DBCO')": 0.0,
    "('WGA', 'SNA', 'AAL', 'PSA', 'PSA')": 0.0,
    "('WGA', 'SNA', 'AAL', 'PSA', 'DBCO')": 0.0,
    "('WGA', 'SNA', 'AAL', 'DBCO', 'DBCO')": 0.0,
    "('WGA', 'SNA', 'PSA', 'PSA', 'PSA')": 0.0,
    "('WGA', 'SNA', 'PSA', 'PSA', 'DBCO')": 0.0,
    "('WGA', 'SNA', 'PSA', 'DBCO', 'DBCO')": 0.0,
    "('WGA', 'SNA', 'DBCO', 'DBCO', 'DBCO')": 0.0,
    "('WGA', 'PHAL', 'PHAL', 'PHAL', 'PHAL')": 0.0,
    "('WGA', 'PHAL', 'PHAL', 'PHAL', 'AAL')": 0.0,
    "('WGA', 'PHAL', 'PHAL', 'PHAL', 'PSA')": 0.0,
    "('WGA', 'PHAL', 'PHAL', 'PHAL', 'DBCO')": 0.0,
    "('WGA', 'PHAL', 'PHAL', 'AAL', 'AAL')": 0.0,
    "('WGA', 'PHAL', 'PHAL', 'AAL', 'PSA')": 0.0,
    "('WGA', 'PHAL', 'PHAL', 'AAL', 'DBCO')": 0.0,
    "('WGA', 'PHAL', 'PHAL', 'PSA', 'PSA')": 0.0,
    "('WGA', 'PHAL', 'PHAL', 'PSA', 'DBCO')": 0.0,
    "('WGA', 'PHAL', 'PHAL', 'DBCO', 'DBCO')": 0.0,
    "('WGA', 'PHAL', 'AAL', 'AAL', 'AAL')": 0.0,
    "('WGA', 'PHAL', 'AAL', 'AAL', 'PSA')": 0.0,
    "('WGA', 'PHAL', 'AAL', 'AAL', 'DBCO')": 0.0,
    "('WGA', 'PHAL', 'AAL', 'PSA', 'PSA')": 0.0,
    "('WGA', 'PHAL', 'AAL', 'PSA', 'DBCO')": 0.0,
    "('WGA', 'PHAL', 'AAL', 'DBCO', 'DBCO')": 0.0,
    "('WGA', 'PHAL', 'PSA', 'PSA', 'PSA')": 0.0,
    "('WGA', 'PHAL', 'PSA', 'PSA', 'DBCO')": 0.0,
    "('WGA', 'PHAL', 'PSA', 'DBCO', 'DBCO')": 0.0,
    "('WGA', 'PHAL', 'DBCO', 'DBCO', 'DBCO')": 0.0,
    "('WGA', 'AAL', 'AAL', 'AAL', 'AAL')": 0.0,
    "('WGA', 'AAL', 'AAL', 'AAL', 'PSA')": 0.0,
    "('WGA', 'AAL', 'AAL', 'AAL', 'DBCO')": 0.0,
    "('WGA', 'AAL', 'AAL', 'PSA', 'PSA')": 0.0,
    "('WGA', 'AAL', 'AAL', 'PSA', 'DBCO')": 0.0,
    "('WGA', 'AAL', 'AAL', 'DBCO', 'DBCO')": 0.0,
    "('WGA', 'AAL', 'PSA', 'PSA', 'PSA')": 0.0,
    "('WGA', 'AAL', 'PSA', 'PSA', 'DBCO')": 0.0,
    "('WGA', 'AAL', 'PSA', 'DBCO', 'DBCO')": 0.0,
    "('WGA', 'AAL', 'DBCO', 'DBCO', 'DBCO')": 0.0,
    "('WGA', 'PSA', 'PSA', 'PSA', 'PSA')": 0.0,
    "('WGA', 'PSA', 'PSA', 'PSA', 'DBCO')": 0.0,
    "('WGA', 'PSA', 'PSA', 'DBCO', 'DBCO')": 0.0,
    "('WGA', 'PSA', 'DBCO', 'DBCO', 'DBCO')": 0.0,
    "('WGA', 'DBCO', 'DBCO', 'DBCO', 'DBCO')": 0.0,
    "('SNA', 'SNA', 'SNA', 'SNA', 'SNA')": 0.0,
    "('SNA', 'SNA', 'SNA', 'SNA', 'PHAL')": 0.0,
    "('SNA', 'SNA', 'SNA', 'SNA', 'AAL')": 0.0,
    "('SNA', 'SNA', 'SNA', 'SNA', 'PSA')": 0.0,
    "('SNA', 'SNA', 'SNA', 'SNA', 'DBCO')": 0.0,
    "('SNA', 'SNA', 'SNA', 'PHAL', 'PHAL')": 0.0,
    "('SNA', 'SNA', 'SNA', 'PHAL', 'AAL')": 0.0,
    "('SNA', 'SNA', 'SNA', 'PHAL', 'PSA')": 0.0,
    "('SNA', 'SNA', 'SNA', 'PHAL', 'DBCO')": 0.0,
    "('SNA', 'SNA', 'SNA', 'AAL', 'AAL')": 0.0,
    "('SNA', 'SNA', 'SNA', 'AAL', 'PSA')": 0.0,
    "('SNA', 'SNA', 'SNA', 'AAL', 'DBCO')": 0.0,
    "('SNA', 'SNA', 'SNA', 'PSA', 'PSA')": 0.0,
    "('SNA', 'SNA', 'SNA', 'PSA', 'DBCO')": 0.0,
    "('SNA', 'SNA', 'SNA', 'DBCO', 'DBCO')": 0.0,
    "('SNA', 'SNA', 'PHAL', 'PHAL', 'PHAL')": 0.0,
    "('SNA', 'SNA', 'PHAL', 'PHAL', 'AAL')": 0.0,
    "('SNA', 'SNA', 'PHAL', 'PHAL', 'PSA')": 0.0,
    "('SNA', 'SNA', 'PHAL', 'PHAL', 'DBCO')": 0.0,
    "('SNA', 'SNA', 'PHAL', 'AAL', 'AAL')": 0.0,
    "('SNA', 'SNA', 'PHAL', 'AAL', 'PSA')": 0.0,
    "('SNA', 'SNA', 'PHAL', 'AAL', 'DBCO')": 0.0,
    "('SNA', 'SNA', 'PHAL', 'PSA', 'PSA')": 0.0,
    "('SNA', 'SNA', 'PHAL', 'PSA', 'DBCO')": 0.0,
    "('SNA', 'SNA', 'PHAL', 'DBCO', 'DBCO')": 0.0,
    "('SNA', 'SNA', 'AAL', 'AAL', 'AAL')": 0.0,
    "('SNA', 'SNA', 'AAL', 'AAL', 'PSA')": 0.0,
    "('SNA', 'SNA', 'AAL', 'AAL', 'DBCO')": 0.0,
    "('SNA', 'SNA', 'AAL', 'PSA', 'PSA')": 0.0,
    "('SNA', 'SNA', 'AAL', 'PSA', 'DBCO')": 0.0,
    "('SNA', 'SNA', 'AAL', 'DBCO', 'DBCO')": 0.0,
    "('SNA', 'SNA', 'PSA', 'PSA', 'PSA')": 0.0,
    "('SNA', 'SNA', 'PSA', 'PSA', 'DBCO')": 0.0,
    "('SNA', 'SNA', 'PSA', 'DBCO', 'DBCO')": 0.0,
    "('SNA', 'SNA', 'DBCO', 'DBCO', 'DBCO')": 0.0,
    "('SNA', 'PHAL', 'PHAL', 'PHAL', 'PHAL')": 0.0,
    "('SNA', 'PHAL', 'PHAL', 'PHAL', 'AAL')": 0.0,
    "('SNA', 'PHAL', 'PHAL', 'PHAL', 'PSA')": 0.0,
    "('SNA', 'PHAL', 'PHAL', 'PHAL', 'DBCO')": 0.0,
    "('SNA', 'PHAL', 'PHAL', 'AAL', 'AAL')": 0.0,
    "('SNA', 'PHAL', 'PHAL', 'AAL', 'PSA')": 0.0,
    "('SNA', 'PHAL', 'PHAL', 'AAL', 'DBCO')": 0.0,
    "('SNA', 'PHAL', 'PHAL', 'PSA', 'PSA')": 0.0,
    "('SNA', 'PHAL', 'PHAL', 'PSA', 'DBCO')": 0.0,
    "('SNA', 'PHAL', 'PHAL', 'DBCO', 'DBCO')": 0.0,
    "('SNA', 'PHAL', 'AAL', 'AAL', 'AAL')": 0.0,
    "('SNA', 'PHAL', 'AAL', 'AAL', 'PSA')": 0.0,
    "('SNA', 'PHAL', 'AAL', 'AAL', 'DBCO')": 0.0,
    "('SNA', 'PHAL', 'AAL', 'PSA', 'PSA')": 0.0,
    "('SNA', 'PHAL', 'AAL', 'PSA', 'DBCO')": 0.0,
    "('SNA', 'PHAL', 'AAL', 'DBCO', 'DBCO')": 0.0,
    "('SNA', 'PHAL', 'PSA', 'PSA', 'PSA')": 0.0,
    "('SNA', 'PHAL', 'PSA', 'PSA', 'DBCO')": 0.0,
    "('SNA', 'PHAL', 'PSA', 'DBCO', 'DBCO')": 0.0,
    "('SNA', 'PHAL', 'DBCO', 'DBCO', 'DBCO')": 0.0,
    "('SNA', 'AAL', 'AAL', 'AAL', 'AAL')": 0.0,
    "('SNA', 'AAL', 'AAL', 'AAL', 'PSA')": 0.0,
    "('SNA', 'AAL', 'AAL', 'AAL', 'DBCO')": 0.0,
    "('SNA', 'AAL', 'AAL', 'PSA', 'PSA')": 0.0,
    "('SNA', 'AAL', 'AAL', 'PSA', 'DBCO')": 0.0,
    "('SNA', 'AAL', 'AAL', 'DBCO', 'DBCO')": 0.0,
    "('SNA', 'AAL', 'PSA', 'PSA', 'PSA')": 0.0,
    "('SNA', 'AAL', 'PSA', 'PSA', 'DBCO')": 0.0,
    "('SNA', 'AAL', 'PSA', 'DBCO', 'DBCO')": 0.0,
    "('SNA', 'AAL', 'DBCO', 'DBCO', 'DBCO')": 0.0,
    "('SNA', 'PSA', 'PSA', 'PSA', 'PSA')": 0.0,
    "('SNA', 'PSA', 'PSA', 'PSA', 'DBCO')": 0.0,
    "('SNA', 'PSA', 'PSA', 'DBCO', 'DBCO')": 0.0,
    "('SNA', 'PSA', 'DBCO', 'DBCO', 'DBCO')": 0.0,
    "('SNA', 'DBCO', 'DBCO', 'DBCO', 'DBCO')": 0.0,
    "('PHAL', 'PHAL', 'PHAL', 'PHAL', 'PHAL')": 0.0,
    "('PHAL', 'PHAL', 'PHAL', 'PHAL', 'AAL')": 0.0,
    "('PHAL', 'PHAL', 'PHAL', 'PHAL', 'PSA')": 0.0,
    "('PHAL', 'PHAL', 'PHAL', 'PHAL', 'DBCO')": 0.0,
    "('PHAL', 'PHAL', 'PHAL', 'AAL', 'AAL')": 0.0,
    "('PHAL', 'PHAL', 'PHAL', 'AAL', 'PSA')": 0.0,
    "('PHAL', 'PHAL', 'PHAL', 'AAL', 'DBCO')": 0.0,
    "('PHAL', 'PHAL', 'PHAL', 'PSA', 'PSA')": 0.0,
    "('PHAL', 'PHAL', 'PHAL', 'PSA', 'DBCO')": 0.0,
    "('PHAL', 'PHAL', 'PHAL', 'DBCO', 'DBCO')": 0.0,
    "('PHAL', 'PHAL', 'AAL', 'AAL', 'AAL')": 0.0,
    "('PHAL', 'PHAL', 'AAL', 'AAL', 'PSA')": 0.0,
    "('PHAL', 'PHAL', 'AAL', 'AAL', 'DBCO')": 0.0,
    "('PHAL', 'PHAL', 'AAL', 'PSA', 'PSA')": 0.0,
    "('PHAL', 'PHAL', 'AAL', 'PSA', 'DBCO')": 0.0,
    "('PHAL', 'PHAL', 'AAL', 'DBCO', 'DBCO')": 0.0,
    "('PHAL', 'PHAL', 'PSA', 'PSA', 'PSA')": 0.0,
    "('PHAL', 'PHAL', 'PSA', 'PSA', 'DBCO')": 0.0,
    "('PHAL', 'PHAL', 'PSA', 'DBCO', 'DBCO')": 0.0,
    "('PHAL', 'PHAL', 'DBCO', 'DBCO', 'DBCO')": 0.0,
    "('PHAL', 'AAL', 'AAL', 'AAL', 'AAL')": 0.0,
    "('PHAL', 'AAL', 'AAL', 'AAL', 'PSA')": 0.0,
    "('PHAL', 'AAL', 'AAL', 'AAL', 'DBCO')": 0.0,
    "('PHAL', 'AAL', 'AAL', 'PSA', 'PSA')": 0.0,
    "('PHAL', 'AAL', 'AAL', 'PSA', 'DBCO')": 0.0,
    "('PHAL', 'AAL', 'AAL', 'DBCO', 'DBCO')": 0.0,
    "('PHAL', 'AAL', 'PSA', 'PSA', 'PSA')": 0.0,
    "('PHAL', 'AAL', 'PSA', 'PSA', 'DBCO')": 0.0,
    "('PHAL', 'AAL', 'PSA', 'DBCO', 'DBCO')": 0.0,
    "('PHAL', 'AAL', 'DBCO', 'DBCO', 'DBCO')": 0.0,
    "('PHAL', 'PSA', 'PSA', 'PSA', 'PSA')": 0.0,
    "('PHAL', 'PSA', 'PSA', 'PSA', 'DBCO')": 0.0,
    "('PHAL', 'PSA', 'PSA', 'DBCO', 'DBCO')": 0.0,
    "('PHAL', 'PSA', 'DBCO', 'DBCO', 'DBCO')": 0.0,
    "('PHAL', 'DBCO', 'DBCO', 'DBCO', 'DBCO')": 0.0,
    "('AAL', 'AAL', 'AAL', 'AAL', 'AAL')": 0.0,
    "('AAL', 'AAL', 'AAL', 'AAL', 'PSA')": 0.0,
    "('AAL', 'AAL', 'AAL', 'AAL', 'DBCO')": 0.0,
    "('AAL', 'AAL', 'AAL', 'PSA', 'PSA')": 0.0,
    "('AAL', 'AAL', 'AAL', 'PSA', 'DBCO')": 0.0,
    "('AAL', 'AAL', 'AAL', 'DBCO', 'DBCO')": 0.0,
    "('AAL', 'AAL', 'PSA', 'PSA', 'PSA')": 0.0,
    "('AAL', 'AAL', 'PSA', 'PSA', 'DBCO')": 0.0,
    "('AAL', 'AAL', 'PSA', 'DBCO', 'DBCO')": 0.0,
    "('AAL', 'AAL', 'DBCO', 'DBCO', 'DBCO')": 0.0,
    "('AAL', 'PSA', 'PSA', 'PSA', 'PSA')": 0.0,
    "('AAL', 'PSA', 'PSA', 'PSA', 'DBCO')": 0.0,
    "('AAL', 'PSA', 'PSA', 'DBCO', 'DBCO')": 0.0,
    "('AAL', 'PSA', 'DBCO', 'DBCO', 'DBCO')": 0.0,
    "('AAL', 'DBCO', 'DBCO', 'DBCO', 'DBCO')": 0.0,
    "('PSA', 'PSA', 'PSA', 'PSA', 'PSA')": 0.0,
    "('PSA', 'PSA', 'PSA', 'PSA', 'DBCO')": 0.0,
    "('PSA', 'PSA', 'PSA', 'DBCO', 'DBCO')": 0.0,
    "('PSA', 'PSA', 'DBCO', 'DBCO', 'DBCO')": 0.0,
    "('PSA', 'DBCO', 'DBCO', 'DBCO', 'DBCO')": 0.0,
    "('DBCO', 'DBCO', 'DBCO', 'DBCO', 'DBCO')": 0.0,
    "('WGA', 'WGA', 'WGA', 'WGA', 'WGA', 'WGA')": 0.0,
    "('WGA', 'WGA', 'WGA', 'WGA', 'WGA', 'SNA')": 0.0,
    "('WGA', 'WGA', 'WGA', 'WGA', 'WGA', 'PHAL')": 0.0,
    "('WGA', 'WGA', 'WGA', 'WGA', 'WGA', 'AAL')": 0.0,
    "('WGA', 'WGA', 'WGA', 'WGA', 'WGA', 'PSA')": 0.0,
    "('WGA', 'WGA', 'WGA', 'WGA', 'WGA', 'DBCO')": 0.0,
    "('WGA', 'WGA', 'WGA', 'WGA', 'SNA', 'SNA')": 0.0,
    "('WGA', 'WGA', 'WGA', 'WGA', 'SNA', 'PHAL')": 0.0,
    "('WGA', 'WGA', 'WGA', 'WGA', 'SNA', 'AAL')": 0.0,
    "('WGA', 'WGA', 'WGA', 'WGA', 'SNA', 'PSA')": 0.0,
    "('WGA', 'WGA', 'WGA', 'WGA', 'SNA', 'DBCO')": 0.0,
    "('WGA', 'WGA', 'WGA', 'WGA', 'PHAL', 'PHAL')": 0.0,
    "('WGA', 'WGA', 'WGA', 'WGA', 'PHAL', 'AAL')": 0.0,
    "('WGA', 'WGA', 'WGA', 'WGA', 'PHAL', 'PSA')": 0.0,
    "('WGA', 'WGA', 'WGA', 'WGA', 'PHAL', 'DBCO')": 0.0,
    "('WGA', 'WGA', 'WGA', 'WGA', 'AAL', 'AAL')": 0.0,
    "('WGA', 'WGA', 'WGA', 'WGA', 'AAL', 'PSA')": 0.0,
    "('WGA', 'WGA', 'WGA', 'WGA', 'AAL', 'DBCO')": 0.0,
    "('WGA', 'WGA', 'WGA', 'WGA', 'PSA', 'PSA')": 0.0,
    "('WGA', 'WGA', 'WGA', 'WGA', 'PSA', 'DBCO')": 0.0,
    "('WGA', 'WGA', 'WGA', 'WGA', 'DBCO', 'DBCO')": 0.0,
    "('WGA', 'WGA', 'WGA', 'SNA', 'SNA', 'SNA')": 0.0,
    "('WGA', 'WGA', 'WGA', 'SNA', 'SNA', 'PHAL')": 0.0,
    "('WGA', 'WGA', 'WGA', 'SNA', 'SNA', 'AAL')": 0.0,
    "('WGA', 'WGA', 'WGA', 'SNA', 'SNA', 'PSA')": 0.0,
    "('WGA', 'WGA', 'WGA', 'SNA', 'SNA', 'DBCO')": 0.0,
    "('WGA', 'WGA', 'WGA', 'SNA', 'PHAL', 'PHAL')": 0.0,
    "('WGA', 'WGA', 'WGA', 'SNA', 'PHAL', 'AAL')": 0.0,
    "('WGA', 'WGA', 'WGA', 'SNA', 'PHAL', 'PSA')": 0.0,
    "('WGA', 'WGA', 'WGA', 'SNA', 'PHAL', 'DBCO')": 0.0,
    "('WGA', 'WGA', 'WGA', 'SNA', 'AAL', 'AAL')": 0.0,
    "('WGA', 'WGA', 'WGA', 'SNA', 'AAL', 'PSA')": 0.0,
    "('WGA', 'WGA', 'WGA', 'SNA', 'AAL', 'DBCO')": 0.0,
    "('WGA', 'WGA', 'WGA', 'SNA', 'PSA', 'PSA')": 0.0,
    "('WGA', 'WGA', 'WGA', 'SNA', 'PSA', 'DBCO')": 0.0,
    "('WGA', 'WGA', 'WGA', 'SNA', 'DBCO', 'DBCO')": 0.0,
    "('WGA', 'WGA', 'WGA', 'PHAL', 'PHAL', 'PHAL')": 0.0,
    "('WGA', 'WGA', 'WGA', 'PHAL', 'PHAL', 'AAL')": 0.0,
    "('WGA', 'WGA', 'WGA', 'PHAL', 'PHAL', 'PSA')": 0.0,
    "('WGA', 'WGA', 'WGA', 'PHAL', 'PHAL', 'DBCO')": 0.0,
    "('WGA', 'WGA', 'WGA', 'PHAL', 'AAL', 'AAL')": 0.0,
    "('WGA', 'WGA', 'WGA', 'PHAL', 'AAL', 'PSA')": 0.0,
    "('WGA', 'WGA', 'WGA', 'PHAL', 'AAL', 'DBCO')": 0.0,
    "('WGA', 'WGA', 'WGA', 'PHAL', 'PSA', 'PSA')": 0.0,
    "('WGA', 'WGA', 'WGA', 'PHAL', 'PSA', 'DBCO')": 0.0,
    "('WGA', 'WGA', 'WGA', 'PHAL', 'DBCO', 'DBCO')": 0.0,
    "('WGA', 'WGA', 'WGA', 'AAL', 'AAL', 'AAL')": 0.0,
    "('WGA', 'WGA', 'WGA', 'AAL', 'AAL', 'PSA')": 0.0,
    "('WGA', 'WGA', 'WGA', 'AAL', 'AAL', 'DBCO')": 0.0,
    "('WGA', 'WGA', 'WGA', 'AAL', 'PSA', 'PSA')": 0.0,
    "('WGA', 'WGA', 'WGA', 'AAL', 'PSA', 'DBCO')": 0.0,
    "('WGA', 'WGA', 'WGA', 'AAL', 'DBCO', 'DBCO')": 0.0,
    "('WGA', 'WGA', 'WGA', 'PSA', 'PSA', 'PSA')": 0.0,
    "('WGA', 'WGA', 'WGA', 'PSA', 'PSA', 'DBCO')": 0.0,
    "('WGA', 'WGA', 'WGA', 'PSA', 'DBCO', 'DBCO')": 0.0,
    "('WGA', 'WGA', 'WGA', 'DBCO', 'DBCO', 'DBCO')": 0.0,
    "('WGA', 'WGA', 'SNA', 'SNA', 'SNA', 'SNA')": 0.0,
    "('WGA', 'WGA', 'SNA', 'SNA', 'SNA', 'PHAL')": 0.0,
    "('WGA', 'WGA', 'SNA', 'SNA', 'SNA', 'AAL')": 0.0,
    "('WGA', 'WGA', 'SNA', 'SNA', 'SNA', 'PSA')": 0.0,
    "('WGA', 'WGA', 'SNA', 'SNA', 'SNA', 'DBCO')": 0.0,
    "('WGA', 'WGA', 'SNA', 'SNA', 'PHAL', 'PHAL')": 0.0,
    "('WGA', 'WGA', 'SNA', 'SNA', 'PHAL', 'AAL')": 0.0,
    "('WGA', 'WGA', 'SNA', 'SNA', 'PHAL', 'PSA')": 0.0,
    "('WGA', 'WGA', 'SNA', 'SNA', 'PHAL', 'DBCO')": 0.0,
    "('WGA', 'WGA', 'SNA', 'SNA', 'AAL', 'AAL')": 0.0,
    "('WGA', 'WGA', 'SNA', 'SNA', 'AAL', 'PSA')": 0.0,
    "('WGA', 'WGA', 'SNA', 'SNA', 'AAL', 'DBCO')": 0.0,
    "('WGA', 'WGA', 'SNA', 'SNA', 'PSA', 'PSA')": 0.0,
    "('WGA', 'WGA', 'SNA', 'SNA', 'PSA', 'DBCO')": 0.0,
    "('WGA', 'WGA', 'SNA', 'SNA', 'DBCO', 'DBCO')": 0.0,
    "('WGA', 'WGA', 'SNA', 'PHAL', 'PHAL', 'PHAL')": 0.0,
    "('WGA', 'WGA', 'SNA', 'PHAL', 'PHAL', 'AAL')": 0.0,
    "('WGA', 'WGA', 'SNA', 'PHAL', 'PHAL', 'PSA')": 0.0,
    "('WGA', 'WGA', 'SNA', 'PHAL', 'PHAL', 'DBCO')": 0.0,
    "('WGA', 'WGA', 'SNA', 'PHAL', 'AAL', 'AAL')": 0.0,
    "('WGA', 'WGA', 'SNA', 'PHAL', 'AAL', 'PSA')": 0.0,
    "('WGA', 'WGA', 'SNA', 'PHAL', 'AAL', 'DBCO')": 0.0,
    "('WGA', 'WGA', 'SNA', 'PHAL', 'PSA', 'PSA')": 0.0,
    "('WGA', 'WGA', 'SNA', 'PHAL', 'PSA', 'DBCO')": 0.0,
    "('WGA', 'WGA', 'SNA', 'PHAL', 'DBCO', 'DBCO')": 0.0,
    "('WGA', 'WGA', 'SNA', 'AAL', 'AAL', 'AAL')": 0.0,
    "('WGA', 'WGA', 'SNA', 'AAL', 'AAL', 'PSA')": 0.0,
    "('WGA', 'WGA', 'SNA', 'AAL', 'AAL', 'DBCO')": 0.0,
    "('WGA', 'WGA', 'SNA', 'AAL', 'PSA', 'PSA')": 0.0,
    "('WGA', 'WGA', 'SNA', 'AAL', 'PSA', 'DBCO')": 0.0,
    "('WGA', 'WGA', 'SNA', 'AAL', 'DBCO', 'DBCO')": 0.0,
    "('WGA', 'WGA', 'SNA', 'PSA', 'PSA', 'PSA')": 0.0,
    "('WGA', 'WGA', 'SNA', 'PSA', 'PSA', 'DBCO')": 0.0,
    "('WGA', 'WGA', 'SNA', 'PSA', 'DBCO', 'DBCO')": 0.0,
    "('WGA', 'WGA', 'SNA', 'DBCO', 'DBCO', 'DBCO')": 0.0,
    "('WGA', 'WGA', 'PHAL', 'PHAL', 'PHAL', 'PHAL')": 0.0,
    "('WGA', 'WGA', 'PHAL', 'PHAL', 'PHAL', 'AAL')": 0.0,
    "('WGA', 'WGA', 'PHAL', 'PHAL', 'PHAL', 'PSA')": 0.0,
    "('WGA', 'WGA', 'PHAL', 'PHAL', 'PHAL', 'DBCO')": 0.0,
    "('WGA', 'WGA', 'PHAL', 'PHAL', 'AAL', 'AAL')": 0.0,
    "('WGA', 'WGA', 'PHAL', 'PHAL', 'AAL', 'PSA')": 0.0,
    "('WGA', 'WGA', 'PHAL', 'PHAL', 'AAL', 'DBCO')": 0.0,
    "('WGA', 'WGA', 'PHAL', 'PHAL', 'PSA', 'PSA')": 0.0,
    "('WGA', 'WGA', 'PHAL', 'PHAL', 'PSA', 'DBCO')": 0.0,
    "('WGA', 'WGA', 'PHAL', 'PHAL', 'DBCO', 'DBCO')": 0.0,
    "('WGA', 'WGA', 'PHAL', 'AAL', 'AAL', 'AAL')": 0.0,
    "('WGA', 'WGA', 'PHAL', 'AAL', 'AAL', 'PSA')": 0.0,
    "('WGA', 'WGA', 'PHAL', 'AAL', 'AAL', 'DBCO')": 0.0,
    "('WGA', 'WGA', 'PHAL', 'AAL', 'PSA', 'PSA')": 0.0,
    "('WGA', 'WGA', 'PHAL', 'AAL', 'PSA', 'DBCO')": 0.0,
    "('WGA', 'WGA', 'PHAL', 'AAL', 'DBCO', 'DBCO')": 0.0,
    "('WGA', 'WGA', 'PHAL', 'PSA', 'PSA', 'PSA')": 0.0,
    "('WGA', 'WGA', 'PHAL', 'PSA', 'PSA', 'DBCO')": 0.0,
    "('WGA', 'WGA', 'PHAL', 'PSA', 'DBCO', 'DBCO')": 0.0,
    "('WGA', 'WGA', 'PHAL', 'DBCO', 'DBCO', 'DBCO')": 0.0,
    "('WGA', 'WGA', 'AAL', 'AAL', 'AAL', 'AAL')": 0.0,
    "('WGA', 'WGA', 'AAL', 'AAL', 'AAL', 'PSA')": 0.0,
    "('WGA', 'WGA', 'AAL', 'AAL', 'AAL', 'DBCO')": 0.0,
    "('WGA', 'WGA', 'AAL', 'AAL', 'PSA', 'PSA')": 0.0,
    "('WGA', 'WGA', 'AAL', 'AAL', 'PSA', 'DBCO')": 0.0,
    "('WGA', 'WGA', 'AAL', 'AAL', 'DBCO', 'DBCO')": 0.0,
    "('WGA', 'WGA', 'AAL', 'PSA', 'PSA', 'PSA')": 0.0,
    "('WGA', 'WGA', 'AAL', 'PSA', 'PSA', 'DBCO')": 0.0,
    "('WGA', 'WGA', 'AAL', 'PSA', 'DBCO', 'DBCO')": 0.0,
    "('WGA', 'WGA', 'AAL', 'DBCO', 'DBCO', 'DBCO')": 0.0,
    "('WGA', 'WGA', 'PSA', 'PSA', 'PSA', 'PSA')": 0.0,
    "('WGA', 'WGA', 'PSA', 'PSA', 'PSA', 'DBCO')": 0.0,
    "('WGA', 'WGA', 'PSA', 'PSA', 'DBCO', 'DBCO')": 0.0,
    "('WGA', 'WGA', 'PSA', 'DBCO', 'DBCO', 'DBCO')": 0.0,
    "('WGA', 'WGA', 'DBCO', 'DBCO', 'DBCO', 'DBCO')": 0.0,
    "('WGA', 'SNA', 'SNA', 'SNA', 'SNA', 'SNA')": 0.0,
    "('WGA', 'SNA', 'SNA', 'SNA', 'SNA', 'PHAL')": 0.0,
    "('WGA', 'SNA', 'SNA', 'SNA', 'SNA', 'AAL')": 0.0,
    "('WGA', 'SNA', 'SNA', 'SNA', 'SNA', 'PSA')": 0.0,
    "('WGA', 'SNA', 'SNA', 'SNA', 'SNA', 'DBCO')": 0.0,
    "('WGA', 'SNA', 'SNA', 'SNA', 'PHAL', 'PHAL')": 0.0,
    "('WGA', 'SNA', 'SNA', 'SNA', 'PHAL', 'AAL')": 0.0,
    "('WGA', 'SNA', 'SNA', 'SNA', 'PHAL', 'PSA')": 0.0,
    "('WGA', 'SNA', 'SNA', 'SNA', 'PHAL', 'DBCO')": 0.0,
    "('WGA', 'SNA', 'SNA', 'SNA', 'AAL', 'AAL')": 0.0,
    "('WGA', 'SNA', 'SNA', 'SNA', 'AAL', 'PSA')": 0.0,
    "('WGA', 'SNA', 'SNA', 'SNA', 'AAL', 'DBCO')": 0.0,
    "('WGA', 'SNA', 'SNA', 'SNA', 'PSA', 'PSA')": 0.0,
    "('WGA', 'SNA', 'SNA', 'SNA', 'PSA', 'DBCO')": 0.0,
    "('WGA', 'SNA', 'SNA', 'SNA', 'DBCO', 'DBCO')": 0.0,
    "('WGA', 'SNA', 'SNA', 'PHAL', 'PHAL', 'PHAL')": 0.0,
    "('WGA', 'SNA', 'SNA', 'PHAL', 'PHAL', 'AAL')": 0.0,
    "('WGA', 'SNA', 'SNA', 'PHAL', 'PHAL', 'PSA')": 0.0,
    "('WGA', 'SNA', 'SNA', 'PHAL', 'PHAL', 'DBCO')": 0.0,
    "('WGA', 'SNA', 'SNA', 'PHAL', 'AAL', 'AAL')": 0.0,
    "('WGA', 'SNA', 'SNA', 'PHAL', 'AAL', 'PSA')": 0.0,
    "('WGA', 'SNA', 'SNA', 'PHAL', 'AAL', 'DBCO')": 0.0,
    "('WGA', 'SNA', 'SNA', 'PHAL', 'PSA', 'PSA')": 0.0,
    "('WGA', 'SNA', 'SNA', 'PHAL', 'PSA', 'DBCO')": 0.0,
    "('WGA', 'SNA', 'SNA', 'PHAL', 'DBCO', 'DBCO')": 0.0,
    "('WGA', 'SNA', 'SNA', 'AAL', 'AAL', 'AAL')": 0.0,
    "('WGA', 'SNA', 'SNA', 'AAL', 'AAL', 'PSA')": 0.0,
    "('WGA', 'SNA', 'SNA', 'AAL', 'AAL', 'DBCO')": 0.0,
    "('WGA', 'SNA', 'SNA', 'AAL', 'PSA', 'PSA')": 0.0,
    "('WGA', 'SNA', 'SNA', 'AAL', 'PSA', 'DBCO')": 0.0,
    "('WGA', 'SNA', 'SNA', 'AAL', 'DBCO', 'DBCO')": 0.0,
    "('WGA', 'SNA', 'SNA', 'PSA', 'PSA', 'PSA')": 0.0,
    "('WGA', 'SNA', 'SNA', 'PSA', 'PSA', 'DBCO')": 0.0,
    "('WGA', 'SNA', 'SNA', 'PSA', 'DBCO', 'DBCO')": 0.0,
    "('WGA', 'SNA', 'SNA', 'DBCO', 'DBCO', 'DBCO')": 0.0,
    "('WGA', 'SNA', 'PHAL', 'PHAL', 'PHAL', 'PHAL')": 0.0,
    "('WGA', 'SNA', 'PHAL', 'PHAL', 'PHAL', 'AAL')": 0.0,
    "('WGA', 'SNA', 'PHAL', 'PHAL', 'PHAL', 'PSA')": 0.0,
    "('WGA', 'SNA', 'PHAL', 'PHAL', 'PHAL', 'DBCO')": 0.0,
    "('WGA', 'SNA', 'PHAL', 'PHAL', 'AAL', 'AAL')": 0.0,
    "('WGA', 'SNA', 'PHAL', 'PHAL', 'AAL', 'PSA')": 0.0,
    "('WGA', 'SNA', 'PHAL', 'PHAL', 'AAL', 'DBCO')": 0.0,
    "('WGA', 'SNA', 'PHAL', 'PHAL', 'PSA', 'PSA')": 0.0,
    "('WGA', 'SNA', 'PHAL', 'PHAL', 'PSA', 'DBCO')": 0.0,
    "('WGA', 'SNA', 'PHAL', 'PHAL', 'DBCO', 'DBCO')": 0.0,
    "('WGA', 'SNA', 'PHAL', 'AAL', 'AAL', 'AAL')": 0.0,
    "('WGA', 'SNA', 'PHAL', 'AAL', 'AAL', 'PSA')": 0.0,
    "('WGA', 'SNA', 'PHAL', 'AAL', 'AAL', 'DBCO')": 0.0,
    "('WGA', 'SNA', 'PHAL', 'AAL', 'PSA', 'PSA')": 0.0,
    "('WGA', 'SNA', 'PHAL', 'AAL', 'PSA', 'DBCO')": 0.0,
    "('WGA', 'SNA', 'PHAL', 'AAL', 'DBCO', 'DBCO')": 0.0,
    "('WGA', 'SNA', 'PHAL', 'PSA', 'PSA', 'PSA')": 0.0,
    "('WGA', 'SNA', 'PHAL', 'PSA', 'PSA', 'DBCO')": 0.0,
    "('WGA', 'SNA', 'PHAL', 'PSA', 'DBCO', 'DBCO')": 0.0,
    "('WGA', 'SNA', 'PHAL', 'DBCO', 'DBCO', 'DBCO')": 0.0,
    "('WGA', 'SNA', 'AAL', 'AAL', 'AAL', 'AAL')": 0.0,
    "('WGA', 'SNA', 'AAL', 'AAL', 'AAL', 'PSA')": 0.0,
    "('WGA', 'SNA', 'AAL', 'AAL', 'AAL', 'DBCO')": 0.0,
    "('WGA', 'SNA', 'AAL', 'AAL', 'PSA', 'PSA')": 0.0,
    "('WGA', 'SNA', 'AAL', 'AAL', 'PSA', 'DBCO')": 0.0,
    "('WGA', 'SNA', 'AAL', 'AAL', 'DBCO', 'DBCO')": 0.0,
    "('WGA', 'SNA', 'AAL', 'PSA', 'PSA', 'PSA')": 0.0,
    "('WGA', 'SNA', 'AAL', 'PSA', 'PSA', 'DBCO')": 0.0,
    "('WGA', 'SNA', 'AAL', 'PSA', 'DBCO', 'DBCO')": 0.0,
    "('WGA', 'SNA', 'AAL', 'DBCO', 'DBCO', 'DBCO')": 0.0,
    "('WGA', 'SNA', 'PSA', 'PSA', 'PSA', 'PSA')": 0.0,
    "('WGA', 'SNA', 'PSA', 'PSA', 'PSA', 'DBCO')": 0.0,
    "('WGA', 'SNA', 'PSA', 'PSA', 'DBCO', 'DBCO')": 0.0,
    "('WGA', 'SNA', 'PSA', 'DBCO', 'DBCO', 'DBCO')": 0.0,
    "('WGA', 'SNA', 'DBCO', 'DBCO', 'DBCO', 'DBCO')": 0.0,
    "('WGA', 'PHAL', 'PHAL', 'PHAL', 'PHAL', 'PHAL')": 0.0,
    "('WGA', 'PHAL', 'PHAL', 'PHAL', 'PHAL', 'AAL')": 0.0,
    "('WGA', 'PHAL', 'PHAL', 'PHAL', 'PHAL', 'PSA')": 0.0,
    "('WGA', 'PHAL', 'PHAL', 'PHAL', 'PHAL', 'DBCO')": 0.0,
    "('WGA', 'PHAL', 'PHAL', 'PHAL', 'AAL', 'AAL')": 0.0,
    "('WGA', 'PHAL', 'PHAL', 'PHAL', 'AAL', 'PSA')": 0.0,
    "('WGA', 'PHAL', 'PHAL', 'PHAL', 'AAL', 'DBCO')": 0.0,
    "('WGA', 'PHAL', 'PHAL', 'PHAL', 'PSA', 'PSA')": 0.0,
    "('WGA', 'PHAL', 'PHAL', 'PHAL', 'PSA', 'DBCO')": 0.0,
    "('WGA', 'PHAL', 'PHAL', 'PHAL', 'DBCO', 'DBCO')": 0.0,
    "('WGA', 'PHAL', 'PHAL', 'AAL', 'AAL', 'AAL')": 0.0,
    "('WGA', 'PHAL', 'PHAL', 'AAL', 'AAL', 'PSA')": 0.0,
    "('WGA', 'PHAL', 'PHAL', 'AAL', 'AAL', 'DBCO')": 0.0,
    "('WGA', 'PHAL', 'PHAL', 'AAL', 'PSA', 'PSA')": 0.0,
    "('WGA', 'PHAL', 'PHAL', 'AAL', 'PSA', 'DBCO')": 0.0,
    "('WGA', 'PHAL', 'PHAL', 'AAL', 'DBCO', 'DBCO')": 0.0,
    "('WGA', 'PHAL', 'PHAL', 'PSA', 'PSA', 'PSA')": 0.0,
    "('WGA', 'PHAL', 'PHAL', 'PSA', 'PSA', 'DBCO')": 0.0,
    "('WGA', 'PHAL', 'PHAL', 'PSA', 'DBCO', 'DBCO')": 0.0,
    "('WGA', 'PHAL', 'PHAL', 'DBCO', 'DBCO', 'DBCO')": 0.0,
    "('WGA', 'PHAL', 'AAL', 'AAL', 'AAL', 'AAL')": 0.0,
    "('WGA', 'PHAL', 'AAL', 'AAL', 'AAL', 'PSA')": 0.0,
    "('WGA', 'PHAL', 'AAL', 'AAL', 'AAL', 'DBCO')": 0.0,
    "('WGA', 'PHAL', 'AAL', 'AAL', 'PSA', 'PSA')": 0.0,
    "('WGA', 'PHAL', 'AAL', 'AAL', 'PSA', 'DBCO')": 0.0,
    "('WGA', 'PHAL', 'AAL', 'AAL', 'DBCO', 'DBCO')": 0.0,
    "('WGA', 'PHAL', 'AAL', 'PSA', 'PSA', 'PSA')": 0.0,
    "('WGA', 'PHAL', 'AAL', 'PSA', 'PSA', 'DBCO')": 0.0,
    "('WGA', 'PHAL', 'AAL', 'PSA', 'DBCO', 'DBCO')": 0.0,
    "('WGA', 'PHAL', 'AAL', 'DBCO', 'DBCO', 'DBCO')": 0.0,
    "('WGA', 'PHAL', 'PSA', 'PSA', 'PSA', 'PSA')": 0.0,
    "('WGA', 'PHAL', 'PSA', 'PSA', 'PSA', 'DBCO')": 0.0,
    "('WGA', 'PHAL', 'PSA', 'PSA', 'DBCO', 'DBCO')": 0.0,
    "('WGA', 'PHAL', 'PSA', 'DBCO', 'DBCO', 'DBCO')": 0.0,
    "('WGA', 'PHAL', 'DBCO', 'DBCO', 'DBCO', 'DBCO')": 0.0,
    "('WGA', 'AAL', 'AAL', 'AAL', 'AAL', 'AAL')": 0.0,
    "('WGA', 'AAL', 'AAL', 'AAL', 'AAL', 'PSA')": 0.0,
    "('WGA', 'AAL', 'AAL', 'AAL', 'AAL', 'DBCO')": 0.0,
    "('WGA', 'AAL', 'AAL', 'AAL', 'PSA', 'PSA')": 0.0,
    "('WGA', 'AAL', 'AAL', 'AAL', 'PSA', 'DBCO')": 0.0,
    "('WGA', 'AAL', 'AAL', 'AAL', 'DBCO', 'DBCO')": 0.0,
    "('WGA', 'AAL', 'AAL', 'PSA', 'PSA', 'PSA')": 0.0,
    "('WGA', 'AAL', 'AAL', 'PSA', 'PSA', 'DBCO')": 0.0,
    "('WGA', 'AAL', 'AAL', 'PSA', 'DBCO', 'DBCO')": 0.0,
    "('WGA', 'AAL', 'AAL', 'DBCO', 'DBCO', 'DBCO')": 0.0,
    "('WGA', 'AAL', 'PSA', 'PSA', 'PSA', 'PSA')": 0.0,
    "('WGA', 'AAL', 'PSA', 'PSA', 'PSA', 'DBCO')": 0.0,
    "('WGA', 'AAL', 'PSA', 'PSA', 'DBCO', 'DBCO')": 0.0,
    "('WGA', 'AAL', 'PSA', 'DBCO', 'DBCO', 'DBCO')": 0.0,
    "('WGA', 'AAL', 'DBCO', 'DBCO', 'DBCO', 'DBCO')": 0.0,
    "('WGA', 'PSA', 'PSA', 'PSA', 'PSA', 'PSA')": 0.0,
    "('WGA', 'PSA', 'PSA', 'PSA', 'PSA', 'DBCO')": 0.0,
    "('WGA', 'PSA', 'PSA', 'PSA', 'DBCO', 'DBCO')": 0.0,
    "('WGA', 'PSA', 'PSA', 'DBCO', 'DBCO', 'DBCO')": 0.0,
    "('WGA', 'PSA', 'DBCO', 'DBCO', 'DBCO', 'DBCO')": 0.0,
    "('WGA', 'DBCO', 'DBCO', 'DBCO', 'DBCO', 'DBCO')": 0.0,
    "('SNA', 'SNA', 'SNA', 'SNA', 'SNA', 'SNA')": 0.0,
    "('SNA', 'SNA', 'SNA', 'SNA', 'SNA', 'PHAL')": 0.0,
    "('SNA', 'SNA', 'SNA', 'SNA', 'SNA', 'AAL')": 0.0,
    "('SNA', 'SNA', 'SNA', 'SNA', 'SNA', 'PSA')": 0.0,
    "('SNA', 'SNA', 'SNA', 'SNA', 'SNA', 'DBCO')": 0.0,
    "('SNA', 'SNA', 'SNA', 'SNA', 'PHAL', 'PHAL')": 0.0,
    "('SNA', 'SNA', 'SNA', 'SNA', 'PHAL', 'AAL')": 0.0,
    "('SNA', 'SNA', 'SNA', 'SNA', 'PHAL', 'PSA')": 0.0,
    "('SNA', 'SNA', 'SNA', 'SNA', 'PHAL', 'DBCO')": 0.0,
    "('SNA', 'SNA', 'SNA', 'SNA', 'AAL', 'AAL')": 0.0,
    "('SNA', 'SNA', 'SNA', 'SNA', 'AAL', 'PSA')": 0.0,
    "('SNA', 'SNA', 'SNA', 'SNA', 'AAL', 'DBCO')": 0.0,
    "('SNA', 'SNA', 'SNA', 'SNA', 'PSA', 'PSA')": 0.0,
    "('SNA', 'SNA', 'SNA', 'SNA', 'PSA', 'DBCO')": 0.0,
    "('SNA', 'SNA', 'SNA', 'SNA', 'DBCO', 'DBCO')": 0.0,
    "('SNA', 'SNA', 'SNA', 'PHAL', 'PHAL', 'PHAL')": 0.0,
    "('SNA', 'SNA', 'SNA', 'PHAL', 'PHAL', 'AAL')": 0.0,
    "('SNA', 'SNA', 'SNA', 'PHAL', 'PHAL', 'PSA')": 0.0,
    "('SNA', 'SNA', 'SNA', 'PHAL', 'PHAL', 'DBCO')": 0.0,
    "('SNA', 'SNA', 'SNA', 'PHAL', 'AAL', 'AAL')": 0.0,
    "('SNA', 'SNA', 'SNA', 'PHAL', 'AAL', 'PSA')": 0.0,
    "('SNA', 'SNA', 'SNA', 'PHAL', 'AAL', 'DBCO')": 0.0,
    "('SNA', 'SNA', 'SNA', 'PHAL', 'PSA', 'PSA')": 0.0,
    "('SNA', 'SNA', 'SNA', 'PHAL', 'PSA', 'DBCO')": 0.0,
    "('SNA', 'SNA', 'SNA', 'PHAL', 'DBCO', 'DBCO')": 0.0,
    "('SNA', 'SNA', 'SNA', 'AAL', 'AAL', 'AAL')": 0.0,
    "('SNA', 'SNA', 'SNA', 'AAL', 'AAL', 'PSA')": 0.0,
    "('SNA', 'SNA', 'SNA', 'AAL', 'AAL', 'DBCO')": 0.0,
    "('SNA', 'SNA', 'SNA', 'AAL', 'PSA', 'PSA')": 0.0,
    "('SNA', 'SNA', 'SNA', 'AAL', 'PSA', 'DBCO')": 0.0,
    "('SNA', 'SNA', 'SNA', 'AAL', 'DBCO', 'DBCO')": 0.0,
    "('SNA', 'SNA', 'SNA', 'PSA', 'PSA', 'PSA')": 0.0,
    "('SNA', 'SNA', 'SNA', 'PSA', 'PSA', 'DBCO')": 0.0,
    "('SNA', 'SNA', 'SNA', 'PSA', 'DBCO', 'DBCO')": 0.0,
    "('SNA', 'SNA', 'SNA', 'DBCO', 'DBCO', 'DBCO')": 0.0,
    "('SNA', 'SNA', 'PHAL', 'PHAL', 'PHAL', 'PHAL')": 0.0,
    "('SNA', 'SNA', 'PHAL', 'PHAL', 'PHAL', 'AAL')": 0.0,
    "('SNA', 'SNA', 'PHAL', 'PHAL', 'PHAL', 'PSA')": 0.0,
    "('SNA', 'SNA', 'PHAL', 'PHAL', 'PHAL', 'DBCO')": 0.0,
    "('SNA', 'SNA', 'PHAL', 'PHAL', 'AAL', 'AAL')": 0.0,
    "('SNA', 'SNA', 'PHAL', 'PHAL', 'AAL', 'PSA')": 0.0,
    "('SNA', 'SNA', 'PHAL', 'PHAL', 'AAL', 'DBCO')": 0.0,
    "('SNA', 'SNA', 'PHAL', 'PHAL', 'PSA', 'PSA')": 0.0,
    "('SNA', 'SNA', 'PHAL', 'PHAL', 'PSA', 'DBCO')": 0.0,
    "('SNA', 'SNA', 'PHAL', 'PHAL', 'DBCO', 'DBCO')": 0.0,
    "('SNA', 'SNA', 'PHAL', 'AAL', 'AAL', 'AAL')": 0.0,
    "('SNA', 'SNA', 'PHAL', 'AAL', 'AAL', 'PSA')": 0.0,
    "('SNA', 'SNA', 'PHAL', 'AAL', 'AAL', 'DBCO')": 0.0,
    "('SNA', 'SNA', 'PHAL', 'AAL', 'PSA', 'PSA')": 0.0,
    "('SNA', 'SNA', 'PHAL', 'AAL', 'PSA', 'DBCO')": 0.0,
    "('SNA', 'SNA', 'PHAL', 'AAL', 'DBCO', 'DBCO')": 0.0,
    "('SNA', 'SNA', 'PHAL', 'PSA', 'PSA', 'PSA')": 0.0,
    "('SNA', 'SNA', 'PHAL', 'PSA', 'PSA', 'DBCO')": 0.0,
    "('SNA', 'SNA', 'PHAL', 'PSA', 'DBCO', 'DBCO')": 0.0,
    "('SNA', 'SNA', 'PHAL', 'DBCO', 'DBCO', 'DBCO')": 0.0,
    "('SNA', 'SNA', 'AAL', 'AAL', 'AAL', 'AAL')": 0.0,
    "('SNA', 'SNA', 'AAL', 'AAL', 'AAL', 'PSA')": 0.0,
    "('SNA', 'SNA', 'AAL', 'AAL', 'AAL', 'DBCO')": 0.0,
    "('SNA', 'SNA', 'AAL', 'AAL', 'PSA', 'PSA')": 0.0,
    "('SNA', 'SNA', 'AAL', 'AAL', 'PSA', 'DBCO')": 0.0,
    "('SNA', 'SNA', 'AAL', 'AAL', 'DBCO', 'DBCO')": 0.0,
    "('SNA', 'SNA', 'AAL', 'PSA', 'PSA', 'PSA')": 0.0,
    "('SNA', 'SNA', 'AAL', 'PSA', 'PSA', 'DBCO')": 0.0,
    "('SNA', 'SNA', 'AAL', 'PSA', 'DBCO', 'DBCO')": 0.0,
    "('SNA', 'SNA', 'AAL', 'DBCO', 'DBCO', 'DBCO')": 0.0,
    "('SNA', 'SNA', 'PSA', 'PSA', 'PSA', 'PSA')": 0.0,
    "('SNA', 'SNA', 'PSA', 'PSA', 'PSA', 'DBCO')": 0.0,
    "('SNA', 'SNA', 'PSA', 'PSA', 'DBCO', 'DBCO')": 0.0,
    "('SNA', 'SNA', 'PSA', 'DBCO', 'DBCO', 'DBCO')": 0.0,
    "('SNA', 'SNA', 'DBCO', 'DBCO', 'DBCO', 'DBCO')": 0.0,
    "('SNA', 'PHAL', 'PHAL', 'PHAL', 'PHAL', 'PHAL')": 0.0,
    "('SNA', 'PHAL', 'PHAL', 'PHAL', 'PHAL', 'AAL')": 0.0,
    "('SNA', 'PHAL', 'PHAL', 'PHAL', 'PHAL', 'PSA')": 0.0,
    "('SNA', 'PHAL', 'PHAL', 'PHAL', 'PHAL', 'DBCO')": 0.0,
    "('SNA', 'PHAL', 'PHAL', 'PHAL', 'AAL', 'AAL')": 0.0,
    "('SNA', 'PHAL', 'PHAL', 'PHAL', 'AAL', 'PSA')": 0.0,
    "('SNA', 'PHAL', 'PHAL', 'PHAL', 'AAL', 'DBCO')": 0.0,
    "('SNA', 'PHAL', 'PHAL', 'PHAL', 'PSA', 'PSA')": 0.0,
    "('SNA', 'PHAL', 'PHAL', 'PHAL', 'PSA', 'DBCO')": 0.0,
    "('SNA', 'PHAL', 'PHAL', 'PHAL', 'DBCO', 'DBCO')": 0.0,
    "('SNA', 'PHAL', 'PHAL', 'AAL', 'AAL', 'AAL')": 0.0,
    "('SNA', 'PHAL', 'PHAL', 'AAL', 'AAL', 'PSA')": 0.0,
    "('SNA', 'PHAL', 'PHAL', 'AAL', 'AAL', 'DBCO')": 0.0,
    "('SNA', 'PHAL', 'PHAL', 'AAL', 'PSA', 'PSA')": 0.0,
    "('SNA', 'PHAL', 'PHAL', 'AAL', 'PSA', 'DBCO')": 0.0,
    "('SNA', 'PHAL', 'PHAL', 'AAL', 'DBCO', 'DBCO')": 0.0,
    "('SNA', 'PHAL', 'PHAL', 'PSA', 'PSA', 'PSA')": 0.0,
    "('SNA', 'PHAL', 'PHAL', 'PSA', 'PSA', 'DBCO')": 0.0,
    "('SNA', 'PHAL', 'PHAL', 'PSA', 'DBCO', 'DBCO')": 0.0,
    "('SNA', 'PHAL', 'PHAL', 'DBCO', 'DBCO', 'DBCO')": 0.0,
    "('SNA', 'PHAL', 'AAL', 'AAL', 'AAL', 'AAL')": 0.0,
    "('SNA', 'PHAL', 'AAL', 'AAL', 'AAL', 'PSA')": 0.0,
    "('SNA', 'PHAL', 'AAL', 'AAL', 'AAL', 'DBCO')": 0.0,
    "('SNA', 'PHAL', 'AAL', 'AAL', 'PSA', 'PSA')": 0.0,
    "('SNA', 'PHAL', 'AAL', 'AAL', 'PSA', 'DBCO')": 0.0,
    "('SNA', 'PHAL', 'AAL', 'AAL', 'DBCO', 'DBCO')": 0.0,
    "('SNA', 'PHAL', 'AAL', 'PSA', 'PSA', 'PSA')": 0.0,
    "('SNA', 'PHAL', 'AAL', 'PSA', 'PSA', 'DBCO')": 0.0,
    "('SNA', 'PHAL', 'AAL', 'PSA', 'DBCO', 'DBCO')": 0.0,
    "('SNA', 'PHAL', 'AAL', 'DBCO', 'DBCO', 'DBCO')": 0.0,
    "('SNA', 'PHAL', 'PSA', 'PSA', 'PSA', 'PSA')": 0.0,
    "('SNA', 'PHAL', 'PSA', 'PSA', 'PSA', 'DBCO')": 0.0,
    "('SNA', 'PHAL', 'PSA', 'PSA', 'DBCO', 'DBCO')": 0.0,
    "('SNA', 'PHAL', 'PSA', 'DBCO', 'DBCO', 'DBCO')": 0.0,
    "('SNA', 'PHAL', 'DBCO', 'DBCO', 'DBCO', 'DBCO')": 0.0,
    "('SNA', 'AAL', 'AAL', 'AAL', 'AAL', 'AAL')": 0.0,
    "('SNA', 'AAL', 'AAL', 'AAL', 'AAL', 'PSA')": 0.0,
    "('SNA', 'AAL', 'AAL', 'AAL', 'AAL', 'DBCO')": 0.0,
    "('SNA', 'AAL', 'AAL', 'AAL', 'PSA', 'PSA')": 0.0,
    "('SNA', 'AAL', 'AAL', 'AAL', 'PSA', 'DBCO')": 0.0,
    "('SNA', 'AAL', 'AAL', 'AAL', 'DBCO', 'DBCO')": 0.0,
    "('SNA', 'AAL', 'AAL', 'PSA', 'PSA', 'PSA')": 0.0,
    "('SNA', 'AAL', 'AAL', 'PSA', 'PSA', 'DBCO')": 0.0,
    "('SNA', 'AAL', 'AAL', 'PSA', 'DBCO', 'DBCO')": 0.0,
    "('SNA', 'AAL', 'AAL', 'DBCO', 'DBCO', 'DBCO')": 0.0,
    "('SNA', 'AAL', 'PSA', 'PSA', 'PSA', 'PSA')": 0.0,
    "('SNA', 'AAL', 'PSA', 'PSA', 'PSA', 'DBCO')": 0.0,
    "('SNA', 'AAL', 'PSA', 'PSA', 'DBCO', 'DBCO')": 0.0,
    "('SNA', 'AAL', 'PSA', 'DBCO', 'DBCO', 'DBCO')": 0.0,
    "('SNA', 'AAL', 'DBCO', 'DBCO', 'DBCO', 'DBCO')": 0.0,
    "('SNA', 'PSA', 'PSA', 'PSA', 'PSA', 'PSA')": 0.0,
    "('SNA', 'PSA', 'PSA', 'PSA', 'PSA', 'DBCO')": 0.0,
    "('SNA', 'PSA', 'PSA', 'PSA', 'DBCO', 'DBCO')": 0.0,
    "('SNA', 'PSA', 'PSA', 'DBCO', 'DBCO', 'DBCO')": 0.0,
    "('SNA', 'PSA', 'DBCO', 'DBCO', 'DBCO', 'DBCO')": 0.0,
    "('SNA', 'DBCO', 'DBCO', 'DBCO', 'DBCO', 'DBCO')": 0.0,
    "('PHAL', 'PHAL', 'PHAL', 'PHAL', 'PHAL', 'PHAL')": 0.0,
    "('PHAL', 'PHAL', 'PHAL', 'PHAL', 'PHAL', 'AAL')": 0.0,
    "('PHAL', 'PHAL', 'PHAL', 'PHAL', 'PHAL', 'PSA')": 0.0,
    "('PHAL', 'PHAL', 'PHAL', 'PHAL', 'PHAL', 'DBCO')": 0.0,
    "('PHAL', 'PHAL', 'PHAL', 'PHAL', 'AAL', 'AAL')": 0.0,
    "('PHAL', 'PHAL', 'PHAL', 'PHAL', 'AAL', 'PSA')": 0.0,
    "('PHAL', 'PHAL', 'PHAL', 'PHAL', 'AAL', 'DBCO')": 0.0,
    "('PHAL', 'PHAL', 'PHAL', 'PHAL', 'PSA', 'PSA')": 0.0,
    "('PHAL', 'PHAL', 'PHAL', 'PHAL', 'PSA', 'DBCO')": 0.0,
    "('PHAL', 'PHAL', 'PHAL', 'PHAL', 'DBCO', 'DBCO')": 0.0,
    "('PHAL', 'PHAL', 'PHAL', 'AAL', 'AAL', 'AAL')": 0.0,
    "('PHAL', 'PHAL', 'PHAL', 'AAL', 'AAL', 'PSA')": 0.0,
    "('PHAL', 'PHAL', 'PHAL', 'AAL', 'AAL', 'DBCO')": 0.0,
    "('PHAL', 'PHAL', 'PHAL', 'AAL', 'PSA', 'PSA')": 0.0,
    "('PHAL', 'PHAL', 'PHAL', 'AAL', 'PSA', 'DBCO')": 0.0,
    "('PHAL', 'PHAL', 'PHAL', 'AAL', 'DBCO', 'DBCO')": 0.0,
    "('PHAL', 'PHAL', 'PHAL', 'PSA', 'PSA', 'PSA')": 0.0,
    "('PHAL', 'PHAL', 'PHAL', 'PSA', 'PSA', 'DBCO')": 0.0,
    "('PHAL', 'PHAL', 'PHAL', 'PSA', 'DBCO', 'DBCO')": 0.0,
    "('PHAL', 'PHAL', 'PHAL', 'DBCO', 'DBCO', 'DBCO')": 0.0,
    "('PHAL', 'PHAL', 'AAL', 'AAL', 'AAL', 'AAL')": 0.0,
    "('PHAL', 'PHAL', 'AAL', 'AAL', 'AAL', 'PSA')": 0.0,
    "('PHAL', 'PHAL', 'AAL', 'AAL', 'AAL', 'DBCO')": 0.0,
    "('PHAL', 'PHAL', 'AAL', 'AAL', 'PSA', 'PSA')": 0.0,
    "('PHAL', 'PHAL', 'AAL', 'AAL', 'PSA', 'DBCO')": 0.0,
    "('PHAL', 'PHAL', 'AAL', 'AAL', 'DBCO', 'DBCO')": 0.0,
    "('PHAL', 'PHAL', 'AAL', 'PSA', 'PSA', 'PSA')": 0.0,
    "('PHAL', 'PHAL', 'AAL', 'PSA', 'PSA', 'DBCO')": 0.0,
    "('PHAL', 'PHAL', 'AAL', 'PSA', 'DBCO', 'DBCO')": 0.0,
    "('PHAL', 'PHAL', 'AAL', 'DBCO', 'DBCO', 'DBCO')": 0.0,
    "('PHAL', 'PHAL', 'PSA', 'PSA', 'PSA', 'PSA')": 0.0,
    "('PHAL', 'PHAL', 'PSA', 'PSA', 'PSA', 'DBCO')": 0.0,
    "('PHAL', 'PHAL', 'PSA', 'PSA', 'DBCO', 'DBCO')": 0.0,
    "('PHAL', 'PHAL', 'PSA', 'DBCO', 'DBCO', 'DBCO')": 0.0,
    "('PHAL', 'PHAL', 'DBCO', 'DBCO', 'DBCO', 'DBCO')": 0.0,
    "('PHAL', 'AAL', 'AAL', 'AAL', 'AAL', 'AAL')": 0.0,
    "('PHAL', 'AAL', 'AAL', 'AAL', 'AAL', 'PSA')": 0.0,
    "('PHAL', 'AAL', 'AAL', 'AAL', 'AAL', 'DBCO')": 0.0,
    "('PHAL', 'AAL', 'AAL', 'AAL', 'PSA', 'PSA')": 0.0,
    "('PHAL', 'AAL', 'AAL', 'AAL', 'PSA', 'DBCO')": 0.0,
    "('PHAL', 'AAL', 'AAL', 'AAL', 'DBCO', 'DBCO')": 0.0,
    "('PHAL', 'AAL', 'AAL', 'PSA', 'PSA', 'PSA')": 0.0,
    "('PHAL', 'AAL', 'AAL', 'PSA', 'PSA', 'DBCO')": 0.0,
    "('PHAL', 'AAL', 'AAL', 'PSA', 'DBCO', 'DBCO')": 0.0,
    "('PHAL', 'AAL', 'AAL', 'DBCO', 'DBCO', 'DBCO')": 0.0,
    "('PHAL', 'AAL', 'PSA', 'PSA', 'PSA', 'PSA')": 0.0,
    "('PHAL', 'AAL', 'PSA', 'PSA', 'PSA', 'DBCO')": 0.0,
    "('PHAL', 'AAL', 'PSA', 'PSA', 'DBCO', 'DBCO')": 0.0,
    "('PHAL', 'AAL', 'PSA', 'DBCO', 'DBCO', 'DBCO')": 0.0,
    "('PHAL', 'AAL', 'DBCO', 'DBCO', 'DBCO', 'DBCO')": 0.0,
    "('PHAL', 'PSA', 'PSA', 'PSA', 'PSA', 'PSA')": 0.0,
    "('PHAL', 'PSA', 'PSA', 'PSA', 'PSA', 'DBCO')": 0.0,
    "('PHAL', 'PSA', 'PSA', 'PSA', 'DBCO', 'DBCO')": 0.0,
    "('PHAL', 'PSA', 'PSA', 'DBCO', 'DBCO', 'DBCO')": 0.0,
    "('PHAL', 'PSA', 'DBCO', 'DBCO', 'DBCO', 'DBCO')": 0.0,
    "('PHAL', 'DBCO', 'DBCO', 'DBCO', 'DBCO', 'DBCO')": 0.0,
    "('AAL', 'AAL', 'AAL', 'AAL', 'AAL', 'AAL')": 0.0,
    "('AAL', 'AAL', 'AAL', 'AAL', 'AAL', 'PSA')": 0.0,
    "('AAL', 'AAL', 'AAL', 'AAL', 'AAL', 'DBCO')": 0.0,
    "('AAL', 'AAL', 'AAL', 'AAL', 'PSA', 'PSA')": 0.0,
    "('AAL', 'AAL', 'AAL', 'AAL', 'PSA', 'DBCO')": 0.0,
    "('AAL', 'AAL', 'AAL', 'AAL', 'DBCO', 'DBCO')": 0.0,
    "('AAL', 'AAL', 'AAL', 'PSA', 'PSA', 'PSA')": 0.0,
    "('AAL', 'AAL', 'AAL', 'PSA', 'PSA', 'DBCO')": 0.0,
    "('AAL', 'AAL', 'AAL', 'PSA', 'DBCO', 'DBCO')": 0.0,
    "('AAL', 'AAL', 'AAL', 'DBCO', 'DBCO', 'DBCO')": 0.0,
    "('AAL', 'AAL', 'PSA', 'PSA', 'PSA', 'PSA')": 0.0,
    "('AAL', 'AAL', 'PSA', 'PSA', 'PSA', 'DBCO')": 0.0,
    "('AAL', 'AAL', 'PSA', 'PSA', 'DBCO', 'DBCO')": 0.0,
    "('AAL', 'AAL', 'PSA', 'DBCO', 'DBCO', 'DBCO')": 0.0,
    "('AAL', 'AAL', 'DBCO', 'DBCO', 'DBCO', 'DBCO')": 0.0,
    "('AAL', 'PSA', 'PSA', 'PSA', 'PSA', 'PSA')": 0.0,
    "('AAL', 'PSA', 'PSA', 'PSA', 'PSA', 'DBCO')": 0.0,
    "('AAL', 'PSA', 'PSA', 'PSA', 'DBCO', 'DBCO')": 0.0,
    "('AAL', 'PSA', 'PSA', 'DBCO', 'DBCO', 'DBCO')": 0.0,
    "('AAL', 'PSA', 'DBCO', 'DBCO', 'DBCO', 'DBCO')": 0.0,
    "('AAL', 'DBCO', 'DBCO', 'DBCO', 'DBCO', 'DBCO')": 0.0,
    "('PSA', 'PSA', 'PSA', 'PSA', 'PSA', 'PSA')": 0.0,
    "('PSA', 'PSA', 'PSA', 'PSA', 'PSA', 'DBCO')": 0.0,
    "('PSA', 'PSA', 'PSA', 'PSA', 'DBCO', 'DBCO')": 0.0,
    "('PSA', 'PSA', 'PSA', 'DBCO', 'DBCO', 'DBCO')": 0.0,
    "('PSA', 'PSA', 'DBCO', 'DBCO', 'DBCO', 'DBCO')": 0.0,
    "('PSA', 'DBCO', 'DBCO', 'DBCO', 'DBCO', 'DBCO')": 0.0,
    "('DBCO', 'DBCO', 'DBCO', 'DBCO', 'DBCO', 'DBCO')": 0.0
}
