# Supplementary material for: Glycan atlassing enables functional tracing of cell state
Source: Nat Nanotechnol. 2026 May 14;21(5):720–31. doi: 10.1038/s41565-026-02151-y (PMC13186696; doi:10.1038/s41565-026-02151-y)
Supplement: Supplementary file 3 — Lectin class data and NN distance data. [file 41565_2026_2151_MOESM3_ESM.zip › Source data/Source Data Figure 6/NN.csv]

	distNN_PHAL_in_WGA	distNN_PHAL_in_SNA	distNN_PHAL_in_PHAL	distNN_PHAL_in_AAL	distNN_PHAL_in_PSA
0	195.1541098777396	65.25105176640692	283.88696129483105	11.37062558750488	222.64593575342786
1	106.61448971822357	12.726043334637758	79.42202869845447	25.89753751499977	24.333095505828105
2	39.83820221218909	8.45495720995199	133.64058413862293	1.2155908574896819	27.273773811952694
3	154.61546032279986	43.22333498429184	717.2748372938827	46.60056448009274	63.5140736820949
4	59.82937588085168	102.03243953367773	589.0250554123083	35.983745932204954	125.93860355016749
5	126.27913767655845	96.80067437622726	306.6538369217847	78.97232324134048	119.38062892245193
6	16.983789793599477	24.281976833781446	149.42055767387737	34.5871338069764	51.40203402313072
7	26.140063820770504	43.01804811391951	12.752146970210683	43.90573678039128	5.384162368162599
8	142.7150323131752	39.3131319853377	473.15070890978	107.96084840515378	145.1958716512345
9	42.63170031913846	15.118992644969202	273.1016817592157	4.525867290525134	54.09773113689849
10	161.2065918802811	90.92762796098515	422.6904763175192	30.67735505083577	149.41588933727965
11	43.99975759266056	8.64550908104941	55.959538829067505	15.234587839058086	11.723499688501256
12	48.836670541273435	137.03602655452522	453.03541066122887	91.86075455651151	144.80438070046065
13	58.44610463811412	24.076553640018002	126.40967945025342	20.114270495433747	51.23967508658223
14	206.37511402036867	66.61625353459434	187.9872566631981	27.604539362472735	89.84165514286686
15	44.490198877652766	34.04537029188796	55.16851141266418	9.929280270465384	20.26020348705595
16	44.572219580488685	17.809411781702785	207.2466858528673	23.97489100521957	18.28394953692843
17	183.0296772307496	106.7883252174154	647.1125625261045	38.25690477668105	321.464414279372
18	39.177529510064346	14.06591931628211	451.5821868343175	9.660147957310432	21.303556025429494
19	17.877183153974563	27.771995831077863	84.15284782754148	4.78825832167887	63.24131564504807
20	39.597324851257014	15.01143617187852	159.35938725610308	12.375784800911681	15.419275561383895
21	30.869740459017144	129.82515556785978	462.8520761407659	28.710961747970202	236.51601458115016
22	155.0636171287632	85.63697953896369	371.0348953740134	14.188504759042205	239.9304225520716
23	21.098547631488834	44.85320447618238	18.9075684142902	44.62962629342554	7.235437171029004
24	52.561521251152456	88.7986347024796	373.19473330634014	89.46595739016199	153.4115983843117
25	111.19250794358595	40.94230169425849	253.85931793567258	27.34714941201614	50.00369527513155
26	93.88639014741875	36.324642390192786	512.2142353818922	46.341842437193115	54.322638650721
27	97.21163807492121	68.40169856098481	168.59748345484618	15.288286020778294	96.3227812411745
28	63.83046882649658	61.83180754527888	332.78506995695415	15.854211848123997	1.4604674210302073
29	13.944961945217507	28.291999990965106	336.31759361800874	11.216106305194065	58.33440547866095
30	110.52131447263369	160.09496679072592	211.7536286152376	102.0898224513322	245.1119396226072
31	22.884286798486656	10.085300558412507	133.51153406044307	17.512145704978096	21.223129337401456
32	102.18488521671955	132.6674529791937	581.2000701952825	99.68212447546153	203.83509392132655
33	79.09475985891791	67.50847388871598	35.73562204897991	32.78085905847454	70.82547750854027
34	100.56109785070936	179.48958042048764	452.0752856296235	53.72176740958565	16.119923820220944
35	48.34994753151288	75.54138287341729	441.88009077320356	104.34642236971348	101.34316829169795
36	68.58515493292154	157.69617971994947	46.079073446349504	72.96280791371426	199.36519044283745
37	161.96436723258532	17.725842006898166	125.4473636476374	36.73970878946667	89.0746499430769
38	197.7760155078989	48.95722951523974	365.1453506612505	24.902939637478354	27.526596594022458
39	5.554333467642665	10.929318926952002	311.94735738885635	7.5912197591454715	14.525232393963025
40	82.92656961726036	56.447104750958	98.75688460289605	15.130665120130677	18.277367543129415
41	36.79821878559119	157.77446526884236	89.50334632201265	18.562042641704892	127.75730819849885
42	47.007955527155374	7.918717637330895	544.1357235876028	19.564068618626	15.396469880788878
43	120.49499779919873	53.666679208568425	435.9566487143625	63.81424976008593	169.28172469217787
44	49.9628605428499	45.47787059009496	329.8446884655127	27.851779726098883	38.47432204176555
45	25.446288144290627	21.926016472771742	213.75380239395113	18.22793080818148	23.662817986835908
46	17.910804156083504	12.896780017293198	704.159842746633	12.152431643446212	24.17092177540311
47	10.761884108586674	11.31533828452177	16.197716747493494	6.0688556508729725	2.0977990014857872
48	108.58243380857336	14.395811192246601	300.86374128170326	22.509936024978675	128.50036848141573
49	150.56063751677598	99.5388186273416	546.0428796810264	45.14496561838113	149.03964178415967
50	5.979588758432365	7.5811230578884325	11.188573689857833	13.363453381948242	35.2395863402874
51	147.7542690041193	17.656173948951256	18.505813613070067	20.681281316231438	118.5580624004806
52	47.88597602619883	8.182959775562663	60.46536209117897	9.738256375632591	13.969398841893886
53	98.9315992898286	38.58692912626958	284.5669656323969	14.428156351704416	16.464845603499302
54	121.90081707725163	155.49072509041125	463.7425255514991	38.79353146658192	202.70286052512822
55	25.472095555284394	11.466879211348493	511.50651945879684	14.460260590754894	27.160425916430583
56	131.40909332211092	23.772714534300572	146.83108880921526	14.570295743958194	40.789711354312914
57	28.582275756607586	105.01591619931659	200.93163845121174	33.28005477836576	29.21138444565217
58	44.492586054034156	65.69927475179142	25.64104551055334	59.67419339590936	19.294934429246094
59	43.4597109426619	147.4041012155896	56.21291641240592	34.77935319716968	150.7701524514692
60	65.15196715259286	73.68684069829528	29.2389417432286	14.730430034464172	35.952862768033384
61	89.9937180763907	7.985851173777693	108.78068281517335	7.464094554567972	35.60472499051763
62	82.01861707506119	92.62215084579404	94.57144354703651	42.76715925849249	31.079560597184486
63	41.653689512528224	16.20066739815085	30.791466581101457	10.28943028006319	10.529254124263982
64	62.68768937300035	7.141122879934788	30.791466581101457	10.917836852121441	15.949274239127083
65	45.584123961422385	11.203823690294449	18.518249583234187	6.503678967969453	18.55391034556673
66	50.10758932349969	3.7035802891267005	18.518249583234187	9.642904695262422	12.29924792960078
67	60.92879394940381	12.77269087076322	374.0205006616096	34.362112507833054	81.16295715043483
68	4.5439028119990175	14.988192806823042	265.06915524543876	13.623540817658249	30.89148571646414
69	54.21633485367505	10.753140722616376	241.54194671718156	13.60066107096941	29.409555441963846
70	208.77972906706634	51.39563913956803	340.8662846468416	83.94562223651559	28.95956186300337
71	53.550167057122266	56.14229818431251	378.71951707097645	30.703817283066826	106.17225189928044
72	13.453746112304398	34.19793625566795	26.73552476204194	14.483139363970148	18.31493926483673
73	100.76218435287488	79.88072661644816	290.3046554967424	82.21506210401826	128.49339770265954
74	76.23635301879574	13.799662290117432	376.9665033247732	52.05916369533997	86.4043043583218
75	141.2997849491802	34.12194341028551	488.7817145397154	15.196552106410572	36.884459856506645
76	45.732027786645496	24.923849476055622	346.8313324641583	9.831807961124131	69.19620231064049
77	225.70779839810797	26.90492498699649	666.3894277401458	49.238634724844374	122.63607960458647
78	40.797155559719066	29.059720142274504	963.5820587324843	53.68773167019509	184.27171870554977
79	49.73960177382948	25.14649279429471	297.1734423596809	11.720657396855055	27.07846761179674
80	101.54470351891398	61.63249414772523	352.25906827149873	9.72887224708986	91.4400829020781
81	103.6682971466324	68.05989693251884	304.106897338251	18.48095547670713	96.68167769416195
82	58.04127927688755	46.44460602681	262.6066625004128	6.795619103169433	13.378714642788523
83	33.06679594978573	14.054729434041459	304.1718641204605	5.317509701338412	26.62801233005224
84	53.20793894136418	63.08442819401953	485.82039435001724	61.66924104557875	264.633935841441
85	61.473429607920934	37.3082502491287	35.73562204897991	17.487929295689224	104.02500162012328
86	84.17067454650272	4.401731947838828	234.23644160357236	15.95913484451308	31.058888584254127
87	31.74910518556749	19.111677827983463	155.0471799478989	6.368985798581989	35.62371930949106
88	138.62208080743858	145.2753150533458	250.15400396478861	99.53425035490737	225.11354850013527
89	154.47370625176552	39.34989051076545	537.1784221030819	19.00413909800824	227.50205588617015
90	138.3523142481491	162.22367766451734	210.5769877240665	94.70691226598527	116.6762049744976
91	73.9209247754614	17.572295040162388	168.00371521293184	5.551226561131135	53.09534102150298
92	89.86707450291188	6.967117460471569	17.092228963013344	8.756283493032393	19.467493301415924
93	40.7997752239543	8.702972465561874	468.5497138843471	12.041009764039531	30.66227104639603
94	34.731771175036236	32.24665117249883	538.9548715337465	12.60207665299722	17.87861223335371
95	90.2435542417509	9.473075055174881	15.939845492237566	16.490576625201456	36.490002451776625
96	20.032573971608805	206.32026964203283	143.19050271970664	42.89096937475592	254.05235006367482
97	57.36318070088225	72.99473586763628	303.70612918219484	45.95033688925029	128.74518820650397
98	14.465924442312808	18.2873253793782	455.46898633476394	16.711063621726318	30.416498164576787
99	83.25348397144583	41.680551890711655	354.98842701382705	39.705929299453544	199.33745490738835
100	30.071393828797504	20.190742350398022	280.28686411654945	9.759150979057106	21.685718826014888
101	72.78662542898326	18.64854141545199	283.88696129483105	49.055603125724225	107.26069671356214
102	34.72130717449327	38.87673607779779	261.4931180496984	1.9997634747834867	94.8347988272423
103	182.78637955254422	41.53951601961437	191.72681985176192	54.46138637928491	343.36033545176394
104	45.079006605601364	9.879131756520676	83.1329856994792	26.046374997544195	56.885845013900926
105	82.60755209862357	95.42785118106966	61.580434473728296	22.16875316962926	140.01747338380022
106	86.74815250155395	25.843467775439045	312.3709545384915	29.57152363200471	176.02233225931877
107	81.94407221248014	36.194393733364706	332.97201358622476	49.94313955152339	56.99213412035925
108	6.659116029470076	13.832505044307096	479.80510060889566	14.594952878859624	26.17260026980148
109	28.440482182338542	12.067318127014156	18.966780684429555	18.69253074268988	18.055930239710417
110	12.060866329271244	26.67260390784622	671.4598386887512	8.840010320735102	66.70394085590452
111	31.945564520912985	95.0129821339527	8.964452265417297	19.73896983727409	164.63742838805794
112	37.41704534212997	90.88358032353433	8.964452265417297	10.844525664013222	160.56905699958153
113	63.172994305103636	6.9327687119173	19.275495019634466	53.596981989885144	224.96264473978854
114	24.590666329197262	52.57430542084811	378.99686716440624	24.357294313098137	45.55413549013861
115	38.12379253539047	17.64346277136246	452.2515635845596	17.116759719273784	54.05151767205605
116	11.155927209966121	16.060527754647808	13.189312561723225	18.362360233530637	17.690749014894983
117	49.76398060715341	5.327588364769169	83.79414568369675	14.593797050579935	80.69765315750003
118	128.81728985287288	29.059768121769583	18.23741280193021	69.65368981702946	30.74389612667613
119	120.10917535524337	17.850561121394275	16.2785881341296	56.08116820616493	23.632811854338833
120	119.80465088288078	108.36877360161895	584.1731110801886	40.30160555043219	94.4835397422565
121	59.753112999173865	70.20052523185542	283.57891371746206	36.156807910831695	64.59643395563842
122	65.79366523488628	39.45305944456187	701.8509250523623	31.78212770583508	180.13045785167958
123	83.52405875348443	76.02986010164162	331.8611413968039	49.18528752276955	15.946030192692161
124	49.84932895158999	11.974690290360282	28.287389807459093	20.307632473432875	66.41021555829545
125	80.42466376142144	40.57306250308086	253.07499319165274	26.914354829349467	11.538144250077467
126	14.104371933826231	17.5005375370848	488.0941480433114	15.285304493115786	35.6120866895467
127	197.97726646115433	8.038383907523114	18.51945925901558	7.034926339247114	9.315020533737181
128	120.37887335672637	79.13365150147739	378.6442377360996	44.06758358896436	23.12865027408596
129	51.1532826433975	12.225940978611831	219.80153734747284	14.488691984943648	19.79688501997576
130	37.53401741795693	2.289863107912461	111.42205818235034	9.670748692812827	26.36302050406319
131	17.85115605732603	113.91953611817907	449.425058319178	31.852190121457067	85.13357281194395
132	30.9369618995186	17.31890904750363	156.47796968176556	8.340992675543875	35.59271169057341
133	45.713826872021514	4.8462317231084295	173.7994938675125	20.54258584628413	16.70023891255236
134	68.02157183290564	30.283571892405625	332.78506995695415	13.382651163833405	22.71071208662215
135	87.34615986183161	95.87560241191656	395.69750717588704	73.8828025867076	127.20862156901653
136	94.09306965116068	39.32265905165339	211.7536286152376	65.22349942675511	266.4999440320155
137	114.14326665120402	37.91233883706189	519.7500338497032	103.21952464280473	108.556786245708
138	63.10566738691269	34.1855738792886	110.96668252009971	19.8105009496473	23.45952228719936
139	175.62249178469852	61.6872796051819	17.574235029651827	37.95091470412647	108.23159936710951
140	82.89824314901736	70.34948953797159	155.0471799478989	13.396686975660367	138.20454893009384
141	121.56041179520705	31.878650471208445	213.75380239395113	15.125809198596732	46.179227550154046
142	68.56284687576942	64.22243555635588	311.77688385436585	148.3488298586631	84.56300023418018
143	102.86978519984265	21.468254250212283	15.939845492237566	19.732006616498115	29.693899199814105
144	101.04644168438192	19.8835695613483	442.68622819544674	14.32049044317977	23.318034070020246
145	22.731906612668247	11.261451318418915	357.76510539710415	25.40014274737278	18.632985291389584
146	33.86100164501287	94.86189792716951	463.49128524422656	70.21626948961044	173.1809654806485
147	73.14114574629195	54.40329418446403	809.0489931702294	116.97413734139138	148.3754537908079
148	24.790407122076886	25.710080582541764	464.38357533563124	18.253753694124978	70.19098160788442
149	57.36071373424967	54.89373862548627	244.67352016457883	10.794899082038992	56.020394732696055
150	39.911508140581006	16.678939623895133	1016.1137217532682	60.2602229329267	127.94443612801028
151	65.97147839721391	47.8583047306897	20.102241205172803	18.832912890487066	32.10948239793475
152	80.73876319862113	48.98073966181609	527.9256439593806	16.495688250736265	73.91913612079738
153	52.819949375230884	11.189988184591128	292.965614175926	7.264146354915008	21.831376703933778
154	80.59638024335398	149.36650785304212	379.86608045775347	69.13983850408954	337.7051594557788
155	128.57036240514086	36.42550477441993	628.5408686518911	26.055670486048502	35.520176486358714
156	59.678100133370236	175.23930084611487	322.2778822006141	73.72635566445535	14.1008082814232
157	80.48632338544054	28.128500487456694	53.46689743854698	6.462846651501203	22.42740576182012
158	110.91096604790238	18.805419400484663	303.70612918219484	17.02302786766218	173.53346233170168
159	106.08959372108342	161.4229655588524	143.19050271970664	40.59076231547718	117.59117726622058
160	57.49203014702147	40.04150683278162	647.1125625261045	79.5532417274629	131.90995354278027
161	50.9077825625852	41.170974820048365	321.83637907449565	39.285361573258434	96.30515738092785
162	196.72864108257974	107.3662608346155	463.49128524422656	99.38153747551561	68.10916732052817
163	20.42168558933298	13.052022866334564	241.54194671718156	13.882583882473257	41.44902640051731
164	10.458467723292003	28.57256729036612	17.075776018015453	26.97826874366696	13.642310109437856
165	32.78582295394731	6.757472952542667	242.1753923699839	9.898361386410699	35.16046985307942
166	142.0766020193671	26.293208718355988	802.8648584833869	23.00718112461371	167.6266198816051
167	29.402400122525506	24.423435075930723	145.6042678548105	33.865676385063125	40.334915576722096
168	167.1778524249868	7.430423992889728	38.72760056394759	43.97776787631237	49.773044788809415
169	97.77816140456032	26.00056346869616	11.69385963441558	19.961101183434803	59.99167677051777
170	48.52136153308575	40.90036073259795	349.2612918074183	17.653763047334845	39.34902281268845
171	63.639110866547824	18.360413866884407	163.61865218564813	13.74448145316002	19.539718183751766
172	14.716735183596644	16.33086346746606	170.72101697790455	21.519598345358506	47.919923904944426
173	1.8491762131382525	76.20264314988401	722.1212796166086	36.55877906580342	161.80045650686552
174	52.39374783905109	9.633822472461707	331.2023737515971	0.9096720311989938	34.38166356090246
175	156.4788167955759	69.50066691016895	616.0166209350353	37.765672929107595	84.49009739111101
176	90.82457029669933	30.49945618191541	212.22719916099516	29.427762634178706	232.15615240452638
177	83.23793288286039	2.1950344574815337	60.30648663047711	1.9538162839143967	25.408861014380314
178	39.092762935383824	39.45157832673749	316.64633081558	29.802938083487728	61.72555864466791
179	141.72536296115007	40.98448389979099	13.82662255697348	40.40189809589367	236.4958513795254
180	106.42071339902043	54.13180083437337	390.08161333000044	53.57404209264986	102.61386772858592
181	131.02956575074984	51.08848465319906	13.82662255697348	46.46807126111988	234.72456434938545
182	130.22519282126984	56.77141217511191	18.303400376215105	24.381925410909698	254.3382628810145
183	44.82148514268027	11.22957469267293	110.96668252009971	3.53101665434776	30.03608186813416
184	27.628212858452375	6.065931155434481	176.11503536065348	15.26874041125652	52.679328366214754
185	50.819656299808486	6.572120227310709	209.80705061884808	17.465740128808463	20.22400683026259
186	103.74919705367472	23.914024614704758	11.69385963441558	12.761610541514	64.13857299644658
187	78.10776567718494	21.291633302347677	202.90968671173957	26.012371054480532	7.011780770965256
188	14.71654699729803	27.142748954385244	365.2936878852596	21.530941367186585	27.873402092128135
189	36.43698617039615	54.21812522154434	12.752146970210683	52.722836013309994	7.375554726638178
190	13.22534303851239	31.389713560840924	417.4508867808829	8.659451440083492	40.33820832691247
191	129.65496603402877	87.38019571423413	550.0973462359602	129.24547281213233	217.939672714706
192	90.40087832471475	31.338402791175447	445.49702928710724	20.321317947780003	148.85728291514621
193	40.29733923370632	18.08931402404059	101.88790300720358	20.182538819471223	24.845314984243203
194	24.836788099325975	25.192339108100875	628.0311394582369	6.539368470757546	56.03811908067666
195	86.78409842904875	25.09774501443447	84.15284782754148	4.0118119359917195	47.67977726749906
196	43.54845198673167	11.059752732008254	176.76679294564167	9.337363621789482	28.97791639894875
197	17.044918629862472	37.60638007556292	271.2114888641234	3.35912971488245	34.580261633320625
198	119.0543415948952	52.30482669096724	83.79414568369675	12.47409807205241	61.81202467686462
199	11.743424543953576	5.926878091468797	236.62191772065574	6.011473811205743	43.64327733727477
200	146.40994343368513	91.40694371147684	632.7055729974652	43.89792114757943	89.76908932899063
201	132.45146189855257	22.49832189447975	671.8371248976548	69.33815448150199	173.84269997929187
202	18.226058619434763	14.565138418192712	174.54689822078566	12.366205654822473	69.34199723189867
203	117.55832643213917	60.10845554680852	43.17335377941468	89.43538255404228	194.87651154407223
204	30.060155194174424	9.820634131069548	622.7564314483703	18.56429777847944	28.808391749821467
205	51.97359929768477	6.281449499805241	15.45663156250524	3.2381563795285198	11.510454318760297
206	92.89590036156383	161.71052395009232	489.85187753751893	12.227471012571701	241.27048195974552
207	115.56187375251255	48.04787398129406	189.08627275805145	67.26286507680939	143.58335178321252
208	35.00910460716623	9.885320364855168	195.30566433350558	23.449718169448488	31.05876643809683
209	83.5522912351061	13.244008130973455	18.635722715602217	12.018997572294548	26.8181493538541
210	136.00518979660785	13.348464597495687	441.535412436345	24.349878521563358	20.86269513970886
211	116.31148494582963	38.4603884152355	16.39638247250943	89.8343776743619	143.82895091170388
212	115.06228735477788	30.44434099651622	16.39638247250943	84.91297184546171	149.83461220478026
213	36.54048586901856	32.26777785833786	246.351546581656	7.597068783521872	36.815617324106874
214	39.73213840539702	22.81445345941058	28.287389807459093	20.06795296881679	53.09951382717983
215	19.176669664564496	68.3761606623524	16.326961026843616	43.78479124637373	241.54809536839372
216	50.76702212039962	16.97901271758077	488.26651693397724	49.73004612852834	119.42063525239041
217	249.1243301283065	80.05703085355411	618.8642070509482	92.89230912384701	168.682283731424
218	190.13322232315832	130.05546516336736	11.11382443888904	119.37077394364802	3.947582113270809
219	129.15394177832854	11.383815828507716	19.028069090952926	33.42223224921561	17.08414413885083
220	5.273525751576365	84.835928529366	563.0396830021507	35.95449650091116	124.58985203218052
221	24.175784169115392	12.675589998797964	65.72718609598274	13.574006995875324	18.788005508860607
222	58.31816925587124	6.910917474147166	490.10378459379064	14.539171647897664	29.807390138973467
223	141.42215769950977	66.6419741995968	167.28001790169284	9.346738815718444	364.8973422396156
224	48.208975354367546	13.873318544520778	158.5346425823459	3.8916680956122467	61.94414086640481
225	73.14949929410837	17.70121185119755	515.686352780418	20.99912378208859	27.509675144619575
226	107.24283035251271	109.20994844567987	1130.0004207137683	92.89605030742548	72.07464931269082
227	136.05312042078606	132.1557811440995	244.48049690611757	20.12278631131047	115.45601335000597
228	13.190530727025191	188.71636258955715	1206.6109457672524	39.8322363879316	171.41832663486954
229	54.78049379252243	10.89729566711142	32.122060975286885	1.9081461496739773	46.348706464607865
230	86.5698688551826	30.14653018197848	48.14793840156146	26.048689002730757	3.61199565389547
231	176.22448978726325	65.71298289695743	284.33924848911334	100.96334959491875	237.55057701854926
232	205.247237155547	75.63006950600182	642.7844894010789	106.45043870254072	28.78142919494976
233	32.23654112793155	34.99737827836026	124.19339525103867	24.203256211439243	14.981635613983075
234	19.55183446526262	34.07148408613912	117.79904520525423	28.19725879305261	29.471819850209506
235	66.58467630966373	127.65146022668189	210.75607798761564	95.9134150886607	99.36037083075917
236	142.41993558884622	65.4903838400631	442.84999376503515	20.972053824696726	100.03751152293043
237	11.373124523444789	21.761888433865472	28.3471654077019	10.612699681572545	44.00206006169315
238	23.622412807349303	21.23899691079151	19.379331535250998	19.610336462516283	16.59904909742485
239	18.092596725578506	189.38490528350766	355.0968858922327	34.602728005178875	158.71774191328763
240	52.14063275514064	13.70449512552388	122.48465928537298	18.55784553716959	20.093194505954038
241	35.49875230342748	45.08758033214379	271.653139576427	51.246519873087806	127.34186325828612
242	130.50665850844186	58.992770770441254	122.84847287512468	33.34088591526179	17.85145405208443
243	22.32892113368088	4.6953141248957255	57.10549760798573	10.152186687174837	27.056015682637764
244	229.19607190033219	93.12741206584813	356.2408834368402	79.32130261835256	46.615822755614445
245	57.24375608285705	17.675198971762843	143.9890502369356	8.792247686727531	10.62469266559185
246	98.94541730788592	151.34920079625473	603.2555581606279	226.78456508383923	291.0258759991947
247	46.68829978247622	49.41180226581012	236.97488708879743	18.432473431765583	25.32772286511811
248	158.82826000382389	32.34639020823149	593.3802857502078	4.319606951034524	175.22409466925814
249	124.89916686550599	39.09684778956071	496.1130195107278	55.3884565480427	43.38985221814768
250	52.457505966743945	30.240338824054263	351.8816387681786	22.6705750106493	21.122394107603288
251	19.57568509789637	43.78814207363663	185.53216103254115	21.349604372026217	81.96760402958941
252	147.5429792987672	9.930688022776312	105.86866310729063	6.806436622660275	150.39662092349374
253	53.83225450330357	25.03650936732293	311.1672506492078	8.35595176695274	16.370571789877683
254	92.66704773538667	28.2609285804362	341.9430363436465	12.587238455274122	19.503507738800003
255	10.216356282915298	25.862730203878957	15.294917385630168	13.574969628512584	16.848981791445063
256	18.619727393263922	37.945125108915505	25.61773578677125	21.52774883090572	19.41091720308546
257	53.61592693978673	74.00348451503774	438.61975468488544	60.070198319934725	189.84027746470446
258	36.993518828752315	27.462477175009006	642.2652939356053	8.037435680268498	65.95460960815744
259	40.45872240177375	48.10493332274094	336.63997107756785	18.362654814252558	37.73831339436836
260	31.216031403874293	15.54064350322678	26.06680496484829	4.199327760212974	42.65388758339107
261	65.0772958251592	54.97656097347056	479.20263312433104	12.939220811593781	99.45725394021356
262	213.23908152025922	148.79135398151774	785.8768913109157	44.303906768339786	64.41893130027371
263	19.465647638552415	14.848565214054037	139.43292050982586	25.65998528781151	33.18284421975753
264	43.288015119201354	55.055226983352604	21.861558108490534	16.642855928983476	13.14151749091829
265	68.0804588928177	15.130664237721296	408.3082237983187	12.896547083086222	22.675646667343944
266	126.26679817469461	216.86084470258436	695.0046675545916	61.87943148686561	75.77290718010241
267	100.64446272193476	104.76330074090309	445.49702928710724	44.84730444455255	212.12599101871942
268	84.75672424557291	68.92378215966085	313.4934562778924	57.01225875070787	38.18248424898611
269	15.913616760333754	51.87849447590894	125.04691265982208	11.153025954670627	28.820667755841086
270	7.925915050928268	144.01797326826292	428.24972867316865	22.4385130077132	35.496881750995954
271	6.142876209977173	96.02450783148312	397.292727785072	39.49553804909301	46.50573629457748
272	19.39796160184468	7.987226779425796	374.86439870082364	11.086177680846047	47.59241706649753
273	22.836180804088958	16.847316272400047	341.61020054115704	13.507975730108317	40.96708088027301
274	39.95150874109384	74.40897940828951	664.0803056723614	17.64899775007157	113.66952458104787
275	98.61094638888312	78.70998799927457	295.15319909881197	20.90664594928208	126.46443544818258
276	24.770979880585767	34.795479906239514	479.12462343857493	83.9078335120668	194.4825070808563
277	57.95434983708352	11.417126964190906	245.2289173657626	18.062768742763136	9.23181344019317
278	182.05030316225714	78.02673158102318	627.8222815564772	48.39573004464294	68.50746392565843
279	4.62113502464661	17.585291074025562	532.2643683533621	11.983126698402662	36.9952202364443
280	114.3703406880541	33.28885193449085	361.6510550866597	64.4203256091819	335.971030331781
281	26.979019773419683	14.965763439176193	316.2849349074952	11.412275003344124	35.92195167218057
282	44.64574730111699	22.72931409788583	112.43191957222953	8.76831318099662	81.83575710376896
283	67.10265141690718	27.83659618539452	642.9165167267139	2.8004965750549546	16.86242716033338
284	23.212594408737907	2.443364839372387	20.48304680214416	16.213112147060603	38.3349818220751
285	12.45689650875702	18.157477805139695	20.48304680214416	7.038478272439403	54.26171129800719
286	28.297739185300077	26.45883090134588	357.76510539710415	14.26073439666508	35.01305581863413
287	45.80353036792076	1.583579730219761	378.99686716440624	13.912371507515703	68.76285712962982
288	140.9197257259016	100.6669053670651	545.3590722391004	61.47014072941386	177.24534861241446
289	92.75898080207489	42.08670707751052	632.7055729974652	17.81358885532318	88.69075463246094
290	113.59014794516767	142.48031539145276	454.33872388933634	43.7674972422442	224.43551321273657
291	96.99243026377316	99.45476705749306	147.35799723379415	64.85664640204219	26.574701715555566
292	150.80824823310542	45.82089797586574	613.9663511275883	73.50585574224449	89.39902944784714
293	77.816670109181	22.004544655687614	14.791632653139077	8.451894956211303	4.794516116996853
294	57.853839639360544	26.060485908387243	24.159290985920567	9.281734158510348	1.1809285690321198
295	182.38184806616124	113.57493315822173	652.4880995238873	11.112268084583029	187.53209702488473
296	43.545166595312004	28.39978511084267	320.87140471313324	39.965875374599364	92.7443974286023
297	52.44962953449399	17.052388419387594	139.14562299384752	13.333702861115714	13.563879830622591
298	28.41071481731257	15.476923345742849	158.5346425823459	19.88263445401618	42.146172067535254
299	20.06082754799513	12.356777299156413	215.75020527747014	19.64921601651009	51.42665083947176
300	28.546213260324148	24.87087756171256	274.994471518692	10.652002108795381	81.69763643728304
301	24.20230824204923	18.028308648337664	610.419700471632	23.903282230641572	27.29433488299948
302	279.3061659088961	81.17951431527607	169.3796442387523	19.991106440125805	113.28163323278388
303	8.275522230559021	12.913305095378492	219.80153734747284	6.297788492207254	28.349869812896905
304	53.85211346940871	20.292536858523654	183.52372072826523	5.440300231390361	36.411457052855134
305	26.22822794144672	73.50509130269965	256.92421104382026	34.66500829129001	20.13911928359328
306	35.512149289959666	49.76714811524424	122.43564651433843	55.19046558607443	284.43389569762695
307	149.86085985689232	22.423128248539264	556.0908636898756	87.53654094096046	128.9763772907576
308	67.7556966378465	67.61415927040721	631.3297047670226	39.38937067246259	87.86103963860747
309	54.78119234211526	21.747692555768857	79.89225133818083	6.294577356865392	11.680095754779595
310	149.77332548384328	21.00303237456444	177.26172491552043	15.616764553310183	67.1489175420959
311	13.017927279873033	2.1257215284701716	185.07014530445994	11.433628448444104	27.88177052199889
312	87.62166877541912	100.78198620431199	482.63479121387786	48.57578471949272	16.730674526847118
313	58.48413460937145	17.82227803937924	301.6718145560002	51.12565496720013	49.79177838982001
314	21.56551625260696	36.13883042157704	22.23742800653221	25.603938458395398	13.798639998938754
315	22.51396898457659	27.34926541752399	601.3910402241385	15.347671287414688	23.716316832131234
316	52.619540948492954	38.41140704997459	11.652068259869834	31.33459673694934	172.35674106749133
317	64.23634436689304	44.20580779018536	11.652068259869834	24.594087823779702	178.86020833295606
318	106.89356637049111	42.12655917488443	51.35281657932584	44.578363920013444	69.02884914079324
319	19.31884700833477	70.41092503481127	296.6550753875692	50.18604380014	209.4297660781668
320	100.0729543644083	17.559679775576797	1202.1228195254746	19.158506077002432	200.6016281156941
321	100.04643552303229	62.78904111452914	220.35710531836347	50.41482268605201	153.47795662425162
322	14.573260870634426	15.373111267691655	104.31091492067422	11.735619368524638	45.76898504017394
323	25.693876862543323	50.06405473407059	168.31156445741493	19.75833031461133	35.73558874366624
324	134.4023336599607	13.432954951053809	667.3899946169826	36.21240162939761	48.30569113932388
325	68.15508181459795	18.50671306160893	212.22719916099516	37.51392360326134	217.4684699695756
326	50.13009933446619	117.95991379947817	122.84847287512468	27.308877386083353	37.16801986169634
327	106.83558143793499	61.31228538110094	378.7458328672497	45.24962029903711	167.0185984231645
328	79.76289385417527	15.853658914476572	294.46723611307505	15.75586215929844	67.1128778291761
329	244.20904504550472	24.523342923519444	356.2408834368402	21.01157214710545	268.4437931553236
330	63.07622352287326	81.45542664736313	545.2432695276857	16.948603520213705	205.4338852088832
331	6.169551827400152	9.091901558540728	181.90047986856993	17.89005184671428	11.616234540815134
332	144.34461878704838	29.870196542875473	309.24305862247394	43.663005898660316	154.6247489513928
333	21.178352474292957	26.020626469429445	189.26497333911692	21.835363172372123	10.04314803175256
334	28.710074657527805	0.9837082315227544	107.32109548173831	16.144126253842295	8.544478783154725
335	104.84281733136412	56.574353606222616	493.39714065561327	33.3666846957112	135.04770913749752
336	51.59478230081938	32.183174864900536	159.35938725610308	22.076814929837344	81.5466856375939
337	41.994878910842544	40.425375864597044	22.21942927399268	38.949008961362104	48.42959628686563
338	119.23010273446589	69.71802096667523	310.88060429348917	27.85299820162239	63.56674123171891
339	13.905265859005327	19.644009658888777	267.9741562011599	9.159377465561763	48.66640943084736
340	92.76539778075197	122.56656910367902	337.6032181132188	18.109952691962697	134.00575865997112
341	87.06682521704374	59.80160467871793	642.2652939356053	38.73284300944089	79.13646028034817
342	37.97056066646158	8.963801171674465	312.7235532658388	9.164933497410818	28.88096609861427
343	104.42302215873038	53.99739139048792	159.11560525902095	102.34103879176615	262.6019439381266
344	53.93376993694967	18.75006357817997	427.5049968628225	41.400999538131295	104.30758329932843
345	111.85068176907565	76.44919801719259	424.66114027618414	8.153750449506182	81.71428952707745
346	115.60626448318598	52.997185866301564	537.1784221030819	40.339932309095325	125.45512803788044
347	180.0349260566397	116.75807674986825	19.86901112661156	71.00351287318136	225.85917772820855
348	102.0590388031762	81.08900515983964	329.88421894358635	33.67739886580398	84.07298198708915
349	57.32473953660368	10.305798751918216	36.053865665149345	18.92250005822088	29.949958518481942
350	27.63560461811253	6.88012421118812	170.4127536626011	8.963458158173124	10.674324167911072
351	98.76917476638754	92.7662030896433	164.74892285100503	67.03055368341897	120.46240337985856
352	85.37647877162308	99.89913287927237	195.91519561803764	61.487533918612954	127.78145551023611
353	54.616366963422266	16.393617253233277	207.88459049198374	17.68044008009363	39.3428506543886
354	97.96206251861794	11.649600835027718	448.15546467122203	10.030233836771329	14.313176035011535
355	103.0924025924803	13.300291955941466	338.27693967826247	13.03809175254767	20.975953276185724
356	62.41271566288408	4.838357002777712	54.59327195323444	13.054137697176543	8.452944487444153
357	12.09212102441671	15.75934674685773	214.84877896280412	17.213449870531836	63.412279108415845
358	70.99791190609506	114.26147116204245	99.84621857888236	34.39008901785876	104.95086573897498
359	111.30475914677649	13.822573479553517	253.79083197788412	4.4066170613954245	133.97268883814607
360	94.44681671254881	7.3066897009512	642.9165167267139	17.684058511709257	18.545615380825616
361	69.70675502646483	42.145331663400945	139.61920599326564	61.19348068544278	186.39177274802296
362	67.53453720403027	8.869967901092217	32.122060975286885	27.39260848371758	54.716191831665064
363	141.97378562680612	65.3612055329513	632.381627766129	52.86702428234189	92.54327668964031
364	45.699433778556426	15.247026997922926	65.43105560603257	5.484598964889234	20.721861362582228
365	129.45284694165218	13.407675073815362	10.74234108554979	6.16322574326951	22.821714698367465
366	105.11180665169354	22.129058293277318	300.86374128170326	14.332933656901325	21.676626068332194
367	65.47323830453196	14.00046061711739	303.52416757705595	10.261238078174225	21.820942291556868
368	214.00507229292967	107.9453830546209	154.56488103147075	70.4406724839871	98.37058289825487
369	28.201856792815967	72.27047389243386	406.72133436052394	105.1871251571604	99.95802496199582
370	183.5307478544672	109.61973971509455	662.2350465894303	47.33326489260028	190.32001133519861
371	94.5677329239846	116.2117758799853	740.0041134513762	155.501604225249	72.97549424299753
372	132.34817992523625	2.692199855782732	10.74234108554979	16.43339841312627	31.090958819838832
373	22.10215933766869	28.21169715857915	258.76284540697964	6.359955632276947	37.377139639450114
374	46.49013656684771	70.83828524465135	297.1734423596809	35.45621837101492	154.41084019304574
375	1.94140625	30.843773065962278	220.4343463616961	21.96774780244809	9.421286290946506
376	11.171526197843844	16.358664831506882	55.16851141266418	14.63517628898831	16.827278193824263
377	84.5302630523773	52.8473276724023	767.4407263516413	66.00200907221388	86.27672618376029
378	110.96818913173281	13.709983162121828	397.1127975121256	11.460202058938117	65.07753838575836
379	42.12680009114376	43.072208721919175	577.5517765499014	12.008253438146848	42.3846795383699
380	147.44387841102048	33.709554951099854	406.72133436052394	12.654753118463347	79.79326078118986
381	208.2368706987067	47.57899251312971	367.1758611228862	117.60217965370266	94.86870818453542
382	56.82236159275271	11.604016799004645	621.9315819752472	15.74818349384185	23.72234782598369
383	68.43198654749776	56.94728840040101	20.488130808551578	34.824106853174825	262.4051369364851
384	154.5399172181542	66.85400517405445	97.8124770679386	64.55180064909898	124.69352235710669
385	131.95795956072777	185.6159536809667	538.3872639304578	61.67318655377932	162.54040522681993
386	11.387014227512765	10.06286411929761	251.33093294301023	19.731347752674242	64.62504465481601
387	47.8454742619261	3.088636082733364	13.036225537690395	9.282947320862812	15.619933260532088
388	54.787883594100464	5.088794755319532	255.184069608325	14.262069275726954	76.50732628640465
389	35.41385056612972	31.2736075380245	175.7827889689576	20.897409437329934	49.577900671729424
390	33.06620320743922	23.002129829312988	261.22689889500055	20.22217182996198	36.59164440895979
391	128.91361592650458	49.669269024220505	95.14347696000146	29.084590596856742	92.49827996794096
392	85.75699171028135	44.437090049601764	20.488130808551578	19.93403590611052	267.8584725839216
393	16.95751052597419	23.449968037858014	17.44411034206734	46.927304192918406	2.875448440739559
394	154.2092936266966	95.65882913426816	394.21068251644704	11.061899459831654	20.942236521150566
395	208.45408693856103	92.5343387066351	701.0653519172403	31.717971747110315	82.8975990978493
396	87.1675051277442	146.72190159021932	663.6580493635147	19.267760171624776	27.3831069995754
397	92.73213883413833	109.02317684392547	506.877297641048	55.96403070315741	237.28143697987753
398	43.00342994139948	12.707921172582259	60.46536209117897	14.31567081160128	3.553816535640823
399	99.19996617608878	46.77558586369438	26.04925756879174	19.568545348889202	17.90722674889738
400	75.86291312109783	54.16831329581641	51.44696918157542	15.509878271770122	58.20810594380045
401	67.24577142403872	5.664058459050283	519.3227252199157	2.7941786059647744	53.031831934831914
402	164.09968009001648	69.97674427645566	22.240420990533917	33.22459835271847	99.64165272451135
403	8.662509018754324	4.7012071723072495	96.65386192314409	7.671534886172755	10.246560612934042
404	110.25245198401507	79.22421454067046	18.304104908469142	90.50345484846453	162.6470259250591
405	34.30006436266852	10.843579029857153	65.65561564963814	19.41842412021377	63.22094071081473
406	97.68754225209518	54.53218192367187	448.45025900311094	119.71209575628241	44.659015246893496
407	26.538082182181196	28.944026795943696	280.248395358825	12.290024125003338	31.18487207506054
408	40.788227568861444	31.338578806423964	140.3114063789551	43.287931181357166	37.10294357302999
409	215.59771804486607	172.07665194763587	435.0160744207334	35.59381194607483	131.6760011494769
410	3.3171314035309205	31.31825273553329	545.2989579180119	8.451080695573538	85.28383023393906
411	55.47577255281833	19.45045172159434	435.9566487143625	8.594945096233912	54.697465191398564
412	120.07023798220267	68.27588889159018	279.32445048666784	87.69419492693378	125.03852439795571
413	78.0622546861763	8.12104043580684	28.212784281233464	14.55166838738587	94.24030165013609
414	53.164657331582326	0.6519576889070333	28.212784281233464	5.573196584736549	80.44088953756496
415	36.15729623400192	8.067181787778821	21.645109407461685	20.44805766164085	13.528174634504479
416	78.68032430906807	102.23081355572249	449.73497112242484	85.62869098810815	145.88522610291585
417	19.924183479148926	8.567825332043725	90.62305167372938	6.3740176771701025	32.81575324506905
418	139.07380714652388	15.557280128490902	336.67391829344865	3.828930081159259	2.6006334266810276
419	170.83775995365505	140.80456119648736	183.6761492700371	84.38281575490689	202.3971985770092
420	83.88228626695471	122.8067516272589	368.6374299549544	91.04225544219001	5.895290965372808
421	75.78054052905651	76.69930240557572	437.8720525739842	32.46805070228655	88.09486566536043
422	25.954171799798903	56.47498409140989	671.9970217706897	35.73608815999255	54.0177237423237
423	66.15546048810013	21.798005280534387	274.994471518692	16.226566731613556	63.24082201684649
424	25.708219910242114	14.430293542912395	226.70703703833323	15.04728126175494	65.31496565695745
425	128.29549508217397	25.33499472172925	471.599059009503	64.0956977685915	297.51090996876997
426	76.77121354470032	102.87808604843529	481.599687344269	20.33075051501804	138.97995426894713
427	130.36642752651233	106.28323284342024	961.0859817262879	36.35788641465584	57.9660140139907
428	142.74562449522057	132.61668361292803	583.2135370909967	73.65894753878005	120.03951407588751
429	21.988700739358798	29.956641399230975	294.46723611307505	18.891038560402787	31.69778594459024
430	59.27581276338407	14.792284985724043	170.72101697790455	11.901061041195025	53.217942631007425
431	41.88253169863083	172.03835814825402	266.1116828578717	3.3343138842000375	429.44904216500095
432	6.31069074329195	14.527671586656147	193.12089163845388	17.461693937229306	59.6866318564667
433	12.325209201484231	7.271830347413401	235.93099768564815	5.968310275032834	16.909479026777593
434	17.391225141261973	5.238131231539367	133.51153406044307	10.882121242852453	11.355788555438162
435	53.05523283207302	88.98902733273479	550.0973462359602	43.065379850651595	91.04463794553094
436	197.57745001614637	43.95566631500755	647.3907902941361	34.317722221939455	298.23155349129854
437	32.44375791070085	15.715057849492334	378.71951707097645	32.02688160951489	96.77933810460817
438	136.74083175470935	178.3942709379225	17.289425342336074	108.48840975054163	154.43565323704618
439	14.702087300863006	105.81975864449927	441.88009077320356	22.500115627415568	119.11870168425436
440	123.64537796840786	170.07424024877344	17.289425342336074	91.3736246529958	171.32761685721783
441	29.334022802862005	6.878614550530188	61.26461770149713	9.81667924069526	2.436555337028156
442	16.799215407442816	38.60775480494951	65.65561564963814	9.964904234675314	63.17139021927829
443	41.04443630936019	11.28517315138056	324.45828426235465	17.973634696116786	19.57772137468642
444	53.97226949678686	5.274521011372887	201.02601637358583	6.202959265044292	55.597389483744884
445	14.994894811980618	13.602838113512622	20.04094110498644	10.296074936019782	2.7019986137652
446	52.85908763062035	5.093973541035287	207.2466858528673	5.811713708997679	77.6661935991061
447	41.668141092280344	19.94410562655453	23.5785709690314	39.81286664042384	31.396456915812255
448	147.2345603659134	109.33740782899025	956.8897114804473	40.96734379290765	116.27119314965901
449	110.31255230348552	171.41111805487492	173.6211084708326	8.931597060767363	136.2574209029701
450	58.745188057436366	24.621562582300513	101.88790300720358	21.211827807771144	62.554819251034054
451	153.522010293812	119.75606526283472	271.63690047827913	21.73554924782754	137.34807685919358
452	74.48595987421918	65.26745936049059	274.3698782822972	15.891917908470655	58.4053645100015
453	27.500754952905137	15.043454233961914	318.82814156518924	16.759632244764095	35.07282821663758
454	106.49618775972563	91.48702496111989	296.6550753875692	51.10829453009942	167.77548201606413
455	7.915510340785244	10.369489378317576	14.013763746432302	23.791723283565606	30.599277515234665
456	10.853446033495628	14.917398630152281	14.013763746432302	15.644911141611072	38.94479458540091
457	36.05774301660347	22.702069189064858	667.9371265357862	30.53505961800704	68.25514430965218
458	105.61201279832922	13.181141554348821	51.35281657932584	61.00776047667138	119.67600821761064
459	197.88551214927054	5.765130081231093	711.8061514499393	12.442754201164455	36.78610391926329
460	76.37179875883768	139.93666633197478	13.075915734515215	23.675728401813647	112.79702213022529
461	63.36816718532072	137.83891798158186	13.075915734515215	14.242938115548002	115.79372435383294
462	21.792568599010494	12.094447704761187	280.28686411654945	8.100437067743725	18.21665353637855
463	55.30196870883088	22.626265853961424	435.89317176688274	9.748914022365698	58.26278379248836
464	63.95598334386672	68.79366214414226	20.451535599561392	48.565371552433106	147.15312571600205
465	29.8939736101296	50.273432681684405	581.6345812239778	17.410465188951818	62.54960006964129
466	81.999882139726	11.214743916363812	244.67352016457883	18.126519080334386	41.36903107797332
467	62.1486901719899	69.49086042727032	20.451535599561392	52.90055864323973	162.34652067872986
468	76.46846714754722	36.43124163161735	282.8447320162633	16.560149173525403	20.99206874573895
469	18.719855732810192	2.8738162049926097	211.97069678128935	6.478160849590265	37.89798837119205
470	36.115481908002636	7.195513959584689	653.0363057049402	10.254387079500203	45.19528616572266
471	11.85123676010823	12.58604418794012	520.2306324746418	227.68380318802076	24.00996605263391
472	48.44877140940028	41.953803860021985	137.2196913226233	21.26761399832818	14.928086894184148
473	14.719262634550782	21.282026145102357	242.07341949158095	4.099567967424281	38.66361752907467
474	154.57242133741178	36.65230128621115	37.97785108460128	22.111060023714703	26.594769647686842
475	24.061848421068497	16.405167026198505	545.3709869586851	20.587915083053968	23.700952258072945
476	206.09179575516316	86.51211394670453	22.709596492621042	143.8869280870949	4.906622028216888
477	14.142206430259192	53.046183059966204	341.9430363436465	16.94435977324018	56.61876800802955
478	131.13172197158346	57.083357108823556	15.414980134558336	48.903001651807024	222.3850497483194
479	98.6058196549794	52.42270659968186	335.1605176932269	63.151594636888504	182.65163847206392
480	87.29408641244267	21.733595789551334	260.26986918241175	7.575681186175294	188.158906414526
481	30.59369837880285	153.20707563240748	386.8995923436261	12.676619049739823	8.072407630540797
482	25.869852484661077	22.185015558113108	36.120776289226235	7.618354277625454	45.857020874947715
483	107.29556786021634	28.076953861392543	85.85178262396136	5.484669908381566	87.1666183349981
484	155.01425643084528	63.18026815774735	369.0502877226409	27.282012124793738	180.05910644723082
485	85.87293279788918	70.25662148652906	266.1116828578717	100.15856426261163	222.2910818057126
486	15.254242854000593	16.95883490393217	20.99251241258602	4.476884600650218	18.495600409207327
487	137.31874062651536	55.78491216012744	770.5356651928764	18.12660504830931	103.38680317113152
488	162.29495167898668	106.06056629726771	67.62577700917728	40.56765187701523	71.12609693489198
489	19.060255575157747	38.413106978214174	23.5785709690314	21.64415170735743	10.495344310562928
490	131.48248673350741	34.61403292274684	196.78875874149062	24.3707218426103	9.172615294336214
491	22.082847743423596	17.126240372114577	832.6489708574941	10.136929489620565	39.180902585844116
492	45.393161680476204	24.497447912458817	31.28094494467966	13.330544577461547	9.6995792022355
493	89.5996222326285	122.02457538476932	312.3709545384915	88.80738681621591	60.297464028293994
494	66.97085939646274	21.045179631542158	331.2023737515971	22.822109758908272	51.46136580990159
495	36.74826793092229	3.3570713395034706	183.52372072826523	5.837784440423572	10.968551068797925
496	30.490660003394925	17.468100984421664	104.31091492067422	15.703224720804325	16.919271534778858
497	23.77009455217903	5.0154181226805505	443.54713399350527	8.34916962475021	12.42418414071926
498	26.875718005148	14.747719927924782	493.39714065561327	16.194355223758716	27.66427685477618
499	61.66090767577453	18.547120167398123	287.99766764756026	14.042842706318904	4.688414624310986
500	95.63538458791453	148.89986758408764	722.6842462482426	19.58151939053366	51.533319897832925
501	47.49654849713424	20.609700765052363	171.66005758260334	19.214863999913096	57.31276117928834
502	139.16045778476104	71.08641212238692	154.56488103147075	40.81935858821129	186.3563073427835
503	135.81924234955525	7.78726098932226	16.2785881341296	47.49498473343371	8.451314284462839
504	133.805915695472	33.42489106781812	301.6718145560002	32.302860024734464	246.44685868041083
505	62.790948402567906	14.969489029577483	306.21188388838317	18.2297920279638	53.07920719960384
506	113.31016781358964	98.97090046855634	352.25906827149873	74.98499771117143	72.74769334315191
507	7.926128742690414	2.418848915936049	145.4010572098571	19.44264942905902	37.81538317068469
508	91.2198945222298	127.03804026117878	477.3248373976872	38.137868941831506	155.84431271693356
509	9.20996171411101	88.63309148052723	414.92771758281157	53.38444646285571	1.563598246845737
510	104.44315295897671	94.9986307346647	109.39378132902772	18.55618137489547	97.68303011712817
511	44.9176254783496	17.91640686319931	341.5212296663345	7.274535918754677	45.486852276355485
512	49.481972580972865	25.418991741290583	63.176297184224275	14.602843757531776	105.77235079003582
513	208.34966337773204	140.05004240482754	325.5046526082675	6.879301078248815	163.84496036121038
514	49.673717194625574	11.605195269833962	40.56700925052857	15.460055287053788	27.07123127048343
515	55.5953085532393	18.828823978856402	26.54325618405811	33.5300597648873	44.33044913716897
516	34.070096853895045	21.317720461824162	32.29225690404793	14.798277904224669	21.3048339659661
517	45.11029404859151	12.842431810586744	505.28802321489763	7.686914437175239	15.081020002196158
518	114.15140526299642	83.37655205833344	335.1605176932269	17.283269781414575	200.27494669956275
519	96.19679386879152	86.79282373129256	1048.1484988758991	34.22116930347814	161.12048353637826
520	115.61317686925656	117.23891002857678	435.0160744207334	12.423570817076861	120.25817589515029
521	42.32349986410706	27.514130169947023	139.43292050982586	19.573503123767416	29.506629328278184
522	48.03048278553244	44.53237269006926	26.54325618405811	7.109136757683954	56.99525967345127
523	164.12996101871195	68.69564573878928	424.8821110165399	42.49221537484435	181.56606158179108
524	114.61213598585657	172.2078891098947	13.234525461253618	36.718767920956395	244.43124419097748
525	90.37581905347349	33.736236535038934	14.791632653139077	10.091573852649859	2.2236008606207895
526	59.312145654164546	61.89315255273607	422.6904763175192	37.20552536527738	27.707522005139385
527	53.35748464606561	67.12535143428138	150.07773152765964	15.386647844308571	112.84950634227674
528	40.1818042474218	15.607035082531942	208.826448250435	10.122571865965716	6.3808949460479285
529	129.07999620419292	112.15437821691428	189.08627275805145	29.29259766952668	200.6256111872505
530	80.47243620197695	14.92462509936814	438.61975468488544	20.6517808381827	38.495825999512796
531	116.88611930951232	65.21146678606934	348.52031387496226	54.751579923782934	176.7291320935054
532	31.49341962595247	117.60110993153468	1066.9845968133918	74.1949321363118	138.86795957283613
533	68.48389443175166	13.985985962552892	466.885866010627	13.928240381575597	39.898286244389716
534	116.86097107598214	178.07366924396496	436.20671984373257	84.72796868880489	221.9400422518125
535	88.72347927085468	12.468506621851327	65.72718609598274	13.772738018655462	12.176723782746278
536	143.4326665325713	25.86262164522881	60.30648663047711	19.25207320109404	34.94009204182023
537	12.780949148354065	16.6829942199408	235.93099768564815	10.838628169454985	28.816762348264042
538	26.93134225088995	16.635488886985954	336.31759361800874	9.603920978263945	23.193186676988624
539	256.5903565983008	119.557337903237	167.28001790169284	37.041021392202296	481.336796213587
540	151.88641345932288	81.21778226175336	670.2384527051918	49.31665145359834	56.71784018215061
541	54.198379673966706	32.18993094440127	632.1269214820436	81.30444354668317	139.34117882070188
542	164.82210389249698	17.572680580469306	9.082379235604826	17.433683134888767	17.800837074913836
543	44.38104486260912	54.485628105436625	75.88865287406466	86.0398290134648	203.0385501882557
544	151.44243477445494	51.398412711129836	317.5202589885629	37.5747176372302	99.42366450436516
545	18.463916539815106	11.587614754743347	63.176297184224275	2.1469357322309577	60.241699185109546
546	22.96006459137341	1.9367831965376572	506.030702662144	8.01665765308447	59.24550808003197
547	56.33563394005807	12.960116902518786	600.0059577805048	21.19555951883909	26.397935269272725
548	35.561347768449984	15.633334691116067	53.46689743854698	12.12106684178652	22.64164475697438
549	128.86653655536185	27.094414620349056	155.08716215845698	11.751459071694915	421.44095458202105
550	25.62369924826006	115.87700709772315	217.63115287728857	81.19750694055709	119.33374540872303
551	12.905675990753847	8.375379866909862	28.73049636725389	4.844425671120139	29.309848169293392
552	85.55265643367052	31.88045565721069	13.101297538502925	25.173917530051106	109.11802990164126
553	85.27124646911028	44.69312550809	13.101297538502925	38.22812725320655	96.03375375936578
554	131.97773421949594	34.59810483516134	380.4581758518803	96.76390054682399	50.3594615437246
555	194.61839793822176	6.718336935431157	18.51945925901558	17.602452783465736	5.394768844333282
556	57.34358209486658	25.354929009550503	145.6042678548105	18.663467723491802	2.944030644671957
557	165.22103540273187	48.95753452812707	17.574235029651827	52.30588160569819	107.35705363140562
558	111.36081087126878	19.318469461349714	256.92421104382026	30.824476966844724	29.195374694708974
559	44.28429639805405	7.140403827605906	185.66059989308752	48.091215883631136	90.81476906805297
560	88.59009169034157	8.093397449488727	389.2917769350695	10.842124091508722	8.520114436209383
561	89.95731579227329	6.3335829568490745	1184.2390502719825	4.574879195489244	35.00662975190434
562	68.896790202413	3.9209255573859725	1209.2026122001575	12.702521991376605	30.25087793510672
563	12.575743569446018	63.85123657008955	108.79977491579895	26.10504622219504	64.286252878143
564	89.3127973590276	133.91399487384166	510.3668018348775	60.99007760316459	135.1308946620616
565	41.797002044199445	10.72172482862628	15.45663156250524	11.044247499582362	5.16916145061644
566	80.07089644394163	45.417664911807826	51.44696918157542	6.169380553077546	84.81367198384527
567	90.33091808858045	61.39338949323467	784.8102106898066	83.30004075359616	118.86213481292162
568	16.66248197790661	20.21456078077915	91.2942298402814	17.74401582664561	50.31318495384878
569	35.85171699615328	20.946352052484954	238.9336919698124	10.277468649766043	26.287622429911348
570	9.23326803888951	45.035167642804204	168.31156445741493	12.670863025299745	14.605355526816089
571	76.22149888477942	74.59050573318447	329.88421894358635	76.52016053672976	132.11255304900524
572	11.071865793903171	12.144515544578137	376.11420200273034	9.407820966457326	18.88581709972894
573	79.40457743655082	62.24842948924056	175.7827889689576	9.349105677953323	11.273712260598353
574	8.946651655014945	46.948118956627795	160.1934425302534	20.843398701740014	30.16667218146792
575	110.64019046951857	50.41028326728719	217.63115287728857	22.958093779249328	32.25575973767914
576	172.64000604086823	26.16536248555032	9.082379235604826	22.24746106695731	21.344150343975983
577	88.27329904045916	18.416143119355315	189.94018464420787	3.6451006053127757	16.212839214508598
578	36.570748310063436	35.82252157174049	185.66059989308752	51.814480475663274	34.46391310868073
579	96.47960909914502	7.958450183376727	417.09532889012075	11.531327410182243	25.685981946951173
580	19.845264767480586	90.03274686364124	296.2208533262176	29.91533386605242	37.097908179030334
581	7.999425152152658	10.55901518448855	335.38079479214576	11.493005366886472	8.273883119564882
582	47.468551223469284	75.2081435126307	460.6161985180164	61.6903951442837	120.91255660184405
583	24.306627441991203	5.935451756600473	621.9315819752472	26.43289591782904	14.685261007865696
584	282.4815338648526	35.98571260710034	306.6538369217847	46.44693382006395	37.99805189459617
585	78.7595550068867	19.78704768306689	168.27054233611662	37.42976643413262	81.44036857840092
586	28.053155919385496	26.47240068825385	474.276348856053	10.130063898124144	53.728227472792774
587	98.08889234460547	86.35392824392379	244.48049690611757	52.207856626939794	309.107021137518
588	6.985258656698159	72.82998057082186	16.326961026843616	33.62293115086823	257.2030267564055
589	40.95588525161145	13.742368626444565	346.213566242453	16.729828602516527	73.98639615771435
590	69.62765440341178	57.529758514847	155.08716215845698	66.14401245814862	369.60849516898327
591	66.63863406499887	11.66039458115934	28.759475141784286	26.83221436372952	59.79019058301799
592	113.06024631596902	128.9231822449555	222.95164975712794	106.88560269058934	66.70271415163938
593	17.281252759274473	137.76880387252075	56.21291641240592	58.647840170348374	176.51636164530842
594	50.92932860939519	87.94959334756028	437.8720525739842	76.58152411326282	75.745144125023
595	91.85473546346421	17.429455176377754	460.6653522927229	35.78823323299787	30.132752556675698
596	220.70058657970526	81.86287258108258	67.62577700917728	26.0903487678514	132.72598250487644
597	79.7903051620406	31.41811524010437	48.14793840156146	12.653124764843556	9.57297874211942
598	33.686429433142685	6.491698612759703	21.327700834982053	7.2331610499431065	78.53097984671281
599	6.504179564452432	24.309930739184455	1225.8884972527205	6.995683701690748	25.822160441743645
600	23.248690332421987	17.950772787901396	28.28130017692372	15.525796527669797	31.395947336969957
601	33.5103996987498	131.51598375599403	460.6161985180164	59.40745682069988	43.31756024986837
602	50.226602297678276	9.479079048394569	47.80203176354177	13.247219873660416	19.32112763409472
603	59.74378737069262	6.8510825533867505	374.53572374583496	9.956429739824538	20.53938789443651
604	123.440680725065	114.98264641232896	321.83637907449565	44.791233437978775	217.34860776495276
605	11.203529510218114	25.57385359923371	311.3113586735707	6.476799273793176	27.870146598307173
606	242.17884057099724	120.21321012674544	384.1276530538217	19.95263145511495	144.37088576230403
607	31.257643413396238	21.594931894465685	22.21942927399268	23.200372788295216	42.91623322104419
608	18.936819939315644	20.516197690502526	641.0822627474618	20.860872067796087	38.29500410598671
609	43.872674342409056	7.94921875	163.5942355406514	11.866581231427622	7.189336127562692
610	72.76141016251603	40.365309978548495	545.6804035456291	64.72279042479794	180.5870148630122
611	194.0035353662895	119.60049624387946	354.98842701382705	94.98557936991554	159.20563443626887
612	19.82642277233868	27.92627410304354	141.06409313838628	11.240856099768953	77.06230852856638
613	32.571884999387585	84.10463637046884	242.06799322780554	1.6094994357991836	155.96123904633927
614	195.59099176488243	32.432274781608605	336.6680545690148	124.69869557840242	140.0987519344091
615	56.327681888101935	119.1637240991331	369.0502877226409	91.13900305973917	33.0134723790229
616	19.106508178763494	6.648296350220225	48.05142667718504	20.601976155427156	16.49097033716127
617	27.69036037575636	33.568028397830844	226.24570292401853	60.95811040302571	85.06115723838727
618	47.6797407844717	11.328960940331148	30.709232256778762	8.17560791181813	17.375233600610418
619	95.79317084800839	15.907610821923184	341.5212296663345	5.442084823984767	33.21791197615991
620	45.607352619348084	23.258419522278732	31.663523374118977	9.450681663834246	69.45779240547661
621	155.26323513308125	102.31127572885536	30.236285923542187	123.26099530864393	153.7571670598536
622	127.87095819165718	65.7008702166798	987.5223277984102	23.47995146348346	129.50824095673607
623	156.76748627833618	115.5730861108451	582.8082487860462	64.40908192753034	107.32544921169644
624	83.61881508072301	42.99943524366819	120.91180244685489	15.681943236042121	15.50185026384861
625	106.83426960035465	65.83716447845016	658.2326085784586	86.03748985910086	89.67317920088014
626	89.40914456836218	108.01930572891241	383.620064299383	19.153994155161143	37.22976462651232
627	132.75218506359946	71.25548850888022	189.08824686072003	42.22764375133369	125.86271025620864
628	75.78569124087139	89.49141383409032	39.123395161727885	36.71843443389997	141.39563976293513
629	130.11199928734868	99.09629325285734	30.236285923542187	108.25858179482384	164.35266463971925
630	40.999277108495335	29.016261309999194	326.3474430239462	75.30079857553491	130.51565213809968
631	196.8327599930818	136.46645566262123	19.86901112661156	55.338303507453205	208.70623901721748
632	73.12650585743337	57.58623695321552	413.7636878938939	43.12983340391501	48.28429735560276
633	189.3189805773852	123.22351725965731	11.11382443888904	113.56571724952656	13.842555836307788
634	59.92786712726269	128.17077451719692	39.123395161727885	35.59456134571402	129.87213995155275
635	245.62357590434812	93.00328700091656	582.8082487860462	72.34430115986218	110.94587900245305
636	106.36939702591731	111.05384283720727	175.76045037532674	40.611753821922434	123.86127575276913
637	217.2046964091981	123.72166756631849	191.72681985176192	35.45514354112431	335.3638380982082
638	22.33282357198726	29.70891298332261	31.663523374118977	14.317366260019165	88.73712860042596
639	62.579798910586575	6.054593308239111	133.64058413862293	17.705359941565728	48.03343248341634
640	33.82199922207695	15.72676867801386	200.16392105256554	15.779274150172398	59.96667206520168
641	53.09843146670958	32.46271271516588	157.51521195110712	18.473652506869886	52.766515993701205
642	13.526076528185765	23.83508943432529	934.2071303693102	34.58696175043741	107.62576093415784
643	27.294125729108934	4.4542932952114445	48.05142667718504	6.454138133620287	3.354795661536491
644	115.98385310424983	39.85205073039796	463.7425255514991	4.364337243522241	184.5442566037108
645	10.572959100547287	5.519233020627624	465.9494491631201	15.406698781377141	44.44639895327101
646	214.90719401485183	166.04685405954703	760.8881878738514	30.351360902644515	29.38318666048996
647	147.50116552118712	15.283699822200347	348.52031387496226	18.43319103514856	64.0872894111032
648	54.96718950425854	4.903884609065878	355.5610128000464	14.942004175127622	48.5871907704501
649	27.506044937198045	14.773487076860231	201.02601637358583	15.811382993062951	82.69905658908013
650	178.51436286864072	162.17810808746157	1036.059586155378	109.23003814386479	176.9751735453072
651	28.532569679249374	17.195285545789016	21.327700834982053	7.474359042140023	99.54341328556119
652	116.31673427378857	30.563528531169872	261.3904568787193	45.03837326859073	147.12890475916385
653	78.44981699740458	30.833662213470276	99.67511376230193	31.422989031194042	414.4215588311885
654	63.85397204752683	12.411666802200173	412.63262934248877	34.884130506402826	63.71339607289699
655	27.55061952756306	47.36642177088061	923.4300770066534	42.27624585861078	267.3155137526108
656	47.42490610808156	66.73957360378064	422.26796722581213	35.830404975171774	34.93329476313124
657	15.827452574715958	7.812328123109333	161.85892786781204	19.93286155389041	36.07894210584011
658	103.30824931054805	27.779552223326345	286.0180037373768	10.775248131251505	11.59436592871997
659	41.43465730286259	76.36188900257127	196.78875874149062	31.715659967249668	13.94291342393384
660	84.07732728566589	20.87071796288122	486.6599834105173	61.32840279097118	67.08971911378525
661	203.45312688435087	80.60088854884468	731.9516019924417	59.87220636591983	172.7156575538472
662	33.479111265284224	8.728226956305688	147.75943820195985	20.862182793968493	17.084500503986153
663	32.023814399922806	26.944344414419355	161.85892786781204	11.97016376482129	76.72035743288026
664	138.12135579406828	43.4517184252412	195.61074226267817	23.7991938222057	14.314941198059678
665	99.80946891066256	42.8018108305709	141.28206412374647	33.60428687632077	14.151313510493138
666	41.31404699525304	28.733093067176586	439.38892691233144	37.97706474030164	71.9433236105602
667	49.86295825272394	29.001649283503344	362.05625980477737	16.860291803443545	21.025856085912597
668	39.11513816687187	16.73526685316755	108.79977491579895	28.808858844119296	57.2727660177631
669	43.214431513840985	111.78433773563444	668.2758148750086	55.830352081112444	317.51912716900074
670	48.49630912029302	20.405251821783537	68.75068814019956	13.658450580037051	5.543278433473789
671	74.49870104585402	97.01674084874904	378.7458328672497	37.02080322218604	35.46353689189865
672	112.71575732550835	106.8638249315923	44.751244213346496	81.90431939403679	110.38511969032716
673	19.303298091251325	79.45902604626454	379.86608045775347	36.33536270726973	172.0821940509808
674	59.55015094907704	32.478985198474184	455.46898633476394	17.345393802310358	9.876072499425874
675	116.60858673356778	48.75920233314227	288.85544960754135	59.455219150710676	7.155364002536074
676	66.99361050442937	6.731678433893996	131.52168630324087	10.355395258898502	23.8687727231589
677	105.03265681370233	74.65997662829757	254.86079108203978	70.14227854512536	117.49491760949705
678	32.467502250597875	0.5923735072319765	267.3540123562271	10.277910890375914	13.977203337390696
679	65.57201000149368	57.269113373511686	42.934188381905386	67.06458156231331	124.34299419870356
680	177.03707001858848	25.438078852635286	283.6846762863521	102.51801130636467	116.12160596209398
681	136.46361238397148	93.56718415770773	696.3663498179116	67.81713854135799	64.08012869585046
682	92.02256995622137	12.662694274677301	585.7945484474251	8.400352479714602	14.679968668309176
683	61.52729207295184	100.75990169134187	83.2174291960715	51.62643914606728	81.30915592245752
684	13.645036715873617	15.305694936374223	14.797572601856919	10.658600936604262	28.678219293408375
685	13.432650378514518	24.630072211695204	14.797572601856919	4.2576996114621934	21.733935858364628
686	41.87095895883064	31.416015321436895	15.198971909337489	19.107520499272713	74.28536651079284
687	48.921426016234584	42.34416823514911	15.198971909337489	4.813382947107763	78.0680003980967
688	71.39783707021988	146.91458212069102	274.1307011475466	67.72743722128777	102.42706130199622
689	15.454761075234329	17.259505154797356	204.3054399644617	10.482771044410502	37.84156073515032
690	19.400004341675576	2.2747828117911197	138.32983151948102	18.7630626698296	19.84894903365109
691	8.595343646624285	65.91052330636991	373.38838184591356	45.21022553358755	43.181160004632844
692	250.25298372332497	71.75109107487195	280.62040731839164	17.201628270813096	45.791909496900374
693	94.75188613262375	49.020226216099694	282.8447320162633	13.382686082161594	76.18044523101518
694	70.15729941621865	9.46466318699002	259.86817257469136	21.154366391060417	33.696953574110836
695	23.247966144161683	93.41626807022017	120.00822751132588	35.36099068207539	45.92714997036758
696	150.91294529056947	75.75925512396803	22.240420990533917	25.374289216107243	92.3803379854906
697	146.40907310605672	59.280775519741	293.6773273064377	51.186367818866394	273.35131635668165
698	65.27833359970927	4.504211150781046	182.22348031498765	21.542748911644633	26.88860349354819
699	59.30190469471569	25.405478377783087	17.345476604125572	5.031747355075819	67.529244480954
700	32.22347671069127	32.54451795550671	160.1934425302534	12.096519291150726	13.56646248728626
701	75.39379941908172	42.80295446305782	229.3775751452672	35.126555601813074	110.4770597923227
702	52.288521214853475	65.08994971072514	150.07773152765964	51.05339053081963	144.65482398018577
703	20.0514874522528	5.98674326914919	465.642177171758	15.84477516484264	22.48642202341313
704	101.2900001161771	104.85317886183347	272.3932251489667	44.57580440563495	73.3219516707088
705	65.26302307071263	76.80905066645614	19.978217756419124	65.72857641891113	187.21459166764345
706	204.98492623711635	61.31160829539198	168.59748345484618	26.985304612678778	96.1871922855524
707	43.768137676177965	84.93808342492582	700.92931455815	74.32661346316397	292.4175268772794
708	188.68238572439057	44.464022247706964	519.3227252199157	21.956356801707933	95.27305704426394
709	64.98008590232311	22.833842705755455	505.8827111005494	4.436664341429902	55.05208077720942
710	94.89728006096892	28.164905771442903	223.69676508638548	8.78968335480768	46.36530529595128
711	121.95781222224402	100.12022954313245	234.68085694035167	35.866349828897114	172.01234471577655
712	48.713310168006586	73.78086607985439	19.978217756419124	55.66440515245414	207.1735015789175
713	81.87746764679494	50.388200189963015	321.28443775166926	21.650164653336972	58.0871981516696
714	38.65851193519928	16.304603390003766	236.26205332853937	16.481408945242286	42.53570192512332
715	87.83253331939002	43.7312955709157	79.42202869845447	10.433874539931898	10.33341809719965
716	106.56382567176809	15.548693066592497	422.26796722581213	15.421903693299042	23.666621687224005
717	89.40756014490987	33.469803253042336	180.06660606630885	12.871564091842535	44.056366145878805
718	96.3779164230471	144.0385449532554	470.8507044524106	42.4604586941869	120.09150614690788
719	113.75922465386118	192.2854949070945	453.03541066122887	84.68539047710655	74.67487157574988
720	1.5659727034059374	21.678570142940305	384.5668650056558	23.695598496177322	12.230782674478451
721	44.91890275493193	4.214190244170581	148.32001061919914	10.690979686697425	17.1991482191093
722	46.47528161614568	15.571488446561757	79.22252770921263	5.86797545890643	19.03673986669454
723	110.53005174068757	20.972956455787006	365.1269238874139	30.442285243809778	70.48766765544102
724	129.62396129460527	83.84218313577976	721.2765402844441	34.91795940934613	100.0125371321924
725	55.90756270102632	36.29683001840196	727.0916677163077	36.263711585469316	187.15519326026816
726	93.91447713804982	161.65738944082182	332.1288465249138	22.400562878757228	48.31696511148262
727	50.36568438625935	8.90436520626611	28.28130017692372	9.493785230760832	46.077121313630535
728	53.49657193903658	18.849608565498375	340.53255715915265	19.574939416862268	7.743281251576468
729	210.82252237498668	90.70799458104179	28.869779701145553	125.43120120836069	124.77678166659257
730	37.18697529911478	16.054984505312373	452.2515635845596	11.530728790992182	15.359415358900753
731	7.4979296051815405	12.236970316847238	154.60314959714256	12.273130572079262	42.86984217456964
732	0.48485123387915663	22.71962420475143	830.9891593629973	17.17628829100066	2.4549507101980588
733	50.44322623986622	17.690381681422927	151.2636228999672	7.332165740725102	10.891944225211905
734	103.67506625704813	56.45065694989265	456.1575733993263	54.82412276359828	99.31291946697056
735	205.37131386883414	51.97476713817372	378.2781688188116	37.04352710515867	63.61527107366308
736	68.80095911909955	85.26065455554794	219.12663071717054	42.67993919246671	57.62927683683505
737	58.31102440899965	29.25432306930735	141.06409313838628	24.183999845791842	52.96130228711819
738	59.44733733429695	67.88263818185266	21.861558108490534	5.218926889311303	12.958498660358675
739	45.60074775651567	55.91613334177809	532.2643683533621	21.496381322041785	76.50939995852104
740	268.12754385926297	64.09750663204703	616.1565018670913	109.85957861816217	225.7425207713516
741	33.21856241541065	10.743580342939921	296.14478718003375	17.698281712291365	12.320733739875886
742	73.40137152053067	55.242831390819056	626.7788531277595	41.10616815137494	64.9568612953682
743	43.93093202209666	15.121747258264246	153.10908862843473	4.398392400967724	35.866899752184494
744	99.77314791832633	90.90123184426966	290.3046554967424	94.64322082778685	86.373393285357
745	20.4796205032474	61.089906069130244	41.08790599040985	55.33453326858375	212.93113617027205
746	18.160956555687758	17.895913008074725	120.49623051362713	12.822907477509062	22.627374176730914
747	75.76000477405118	62.04251465261677	310.0172584467203	18.35639021615029	80.32632830720964
748	79.87228014020974	31.786002404880307	173.742613941429	20.34453978521671	39.82676400530218
749	55.33401881026998	133.36843236682225	613.8562676133624	36.94305574361413	72.96235961377727
750	30.116959761217416	58.11532495844478	41.08790599040985	93.65553152568013	174.08212027241987
751	112.36195369090709	31.029657267313688	172.68972324040564	26.31857121030239	20.052083386177625
752	40.43622644886424	14.623665121079815	601.3910402241385	14.431957683831069	23.046611823179568
753	94.90687252841597	47.24993961067983	494.63191446595727	49.37838772125104	80.54013001906284
754	15.709104335222062	18.42091166506874	351.2955063254223	13.580944264635674	15.654375219119304
755	50.24037070556717	55.01012025837668	60.39819159042594	16.474859447198074	128.19069920215927
756	56.70038940188326	10.156757799805321	13.036225537690395	13.447436823755902	2.986023452615587
757	148.57064167930434	28.83911393125815	140.76943760977355	14.5817786705037	17.396858791195072
758	36.392439080011975	26.705456591175597	252.25293448700634	31.33287186654804	42.08529888636573
759	85.16191244075256	17.94702246577306	379.08348245562587	16.740843248537963	156.83586220859416
760	16.440535696541577	13.408884781015782	13.223549550927318	8.287261278215391	37.615482026256515
761	5.214905562016627	5.681418720421671	11.188573689857833	9.758751487296944	28.555279710214943
762	38.172278734305756	64.75042665554564	347.89247912605225	56.54968993408032	27.75966056858067
763	27.518767247312653	25.524055952198832	274.3698782822972	9.258221246250883	54.67039646047491
764	60.26147478296211	5.622472576720723	55.959538829067505	6.192390743888826	25.716029304852018
765	61.18818354005649	16.557438721253256	36.120776289226235	19.35274531877302	29.8697224189113
766	119.85763653173353	106.30865390824243	875.6554424758236	32.610088697006944	73.2820709117466
767	48.003851934689855	60.65555848440381	60.39819159042594	46.92638622221994	144.01597762212123
768	118.46009309212748	80.74735959581314	13.747792014658947	131.76178915998977	116.08063079105244
769	102.86865459539462	72.58106316900717	11.05155722576044	46.513828354371476	107.26089898774929
770	97.97396582631698	77.956760379072	11.05155722576044	52.82959029279094	111.74130515594537
771	128.16675100997577	68.04574003094274	13.747792014658947	134.83044104819933	120.58371381473336
772	36.31482661503533	11.071834785287184	79.22252770921263	13.810922523971191	29.900495176776023
773	136.68730821495748	128.94880371544662	125.4473636476374	37.18948266650394	102.14653290528422
774	73.4200844750351	48.65748135007615	353.7537712030946	78.0962260732616	104.70555209620217
775	48.8187941084489	57.99077522976622	374.0205006616096	59.51026968924211	66.19437964169376
776	9.10232527651331	12.388176732675788	24.65595890158583	14.704239546625022	17.482119880994045
777	171.8586544185112	119.92746147538593	473.15070890978	36.04469221936457	213.77013177486745
778	76.39283466791001	77.86146263647763	98.75688460289605	31.85323844506986	34.789025876145665
779	61.698483247832016	5.818508529159878	730.3641699687071	11.947278237129602	35.126587366910066
780	128.55512625504358	95.34575919775914	18.304104908469142	107.76413239381098	151.17661052216286
781	39.499194414639874	27.645049884410994	173.742613941429	20.847820290628977	59.660688264146025
782	166.4104024592855	37.13345620793046	539.7733551527542	35.348459215051705	182.375314765852
783	84.57721782305634	21.215121019293793	200.93163845121174	62.05588621489516	95.73981728454457
784	54.13804176850434	38.363219400660356	156.47796968176556	7.425082571681547	29.663994086535542
785	54.30305808011006	23.208940900957558	236.62191772065574	33.67523621247614	27.20723210005278
786	24.921337731767537	10.95282478302009	153.10908862843473	13.597477965157342	23.7331885015519
787	4.436874130599295	6.037816717397988	231.15412805111134	7.824000324584705	13.003692102659969
788	64.90165092472708	31.476171048462522	303.52416757705595	10.956209061454196	45.268584297210815
789	170.37404636219722	116.29547693144353	881.4459747900272	43.839059917366804	154.02335142229478
790	12.823005649104001	10.4748655761251	256.1950326907035	9.974078341858522	18.144980316025293
791	39.48207728678777	32.601114115955646	395.93617407043087	3.2102180658823753	51.53658276800394
792	223.08210417283354	83.309587844124	22.709596492621042	122.73527312651281	20.18342147585299
793	131.58776904202114	40.02974834499308	489.5771155550424	27.984169163205163	128.8387859090445
794	55.472772638303454	4.1792370705016335	84.65848294703726	10.153733161706615	10.37310424398088
795	37.53076385005316	24.127137875086987	40.03656289834804	24.651850899001115	64.14818072218276
796	19.043549770783663	11.328842245612591	174.54689822078566	4.278038435311668	63.81364265039073
797	39.90236688539466	29.30850836736197	258.7502675225538	10.31122243654875	49.74539550482923
798	100.31272255941164	38.83877283618964	241.2994516002053	23.444539063409884	23.251772249007743
799	50.622661319920034	47.88739112278035	377.9966009733985	12.2548998939662	74.62276960199554
800	47.452199716499656	79.46932929184506	934.1894972975033	8.695266874318753	224.62765041139906
801	79.95998166048298	128.2300233210632	583.92694321025	46.113547332525954	186.68406820702901
802	64.55575307654262	7.120627952487347	21.393327674631188	18.952332482432293	25.066050442094483
803	116.80701364662242	47.68245645352579	377.9966009733985	25.504935366667002	45.826167546376006
804	76.93064900689656	5.387829041666649	40.56700925052857	15.11609986801247	10.323024673487119
805	139.78178620230267	45.72631356181171	95.14347696000146	28.171970394774878	26.190722283202124
806	10.759893079035015	20.562188421514982	76.02553864588994	25.245661372230632	17.265302974407824
807	68.79438785906392	26.12894574169631	19.275495019634466	53.68659505203557	209.4507102067298
808	121.62489607395857	123.7649080178426	572.2467058552746	89.14404121291984	201.7685960804811
809	60.95931528708123	8.399824785494156	167.0265383163799	26.20368613891652	29.832514092760043
810	7.827023853207657	5.538678197616992	54.59327195323444	10.489803085879046	4.034059949846442
811	10.102967391007445	9.80310250043491	18.966780684429555	0.8754532866071438	3.3908972564944464
812	120.81911057701649	99.8205577676851	365.1453506612505	67.27163439057432	57.883057958180544
813	52.67890662800177	12.591678572084634	24.159290985920567	11.015127184285541	6.941639532957439
814	103.15919356839643	107.81796636461938	1305.268915699466	6.4102327201601135	57.20592638005689
815	30.013426319397983	16.080708554727007	274.6820592209053	13.845577351885014	12.366884595350866
816	67.36405493562116	49.29013068589113	223.69676508638548	21.407777160967292	62.21404655914865
817	40.638321321014715	65.99036360241476	681.2173213995384	14.6699379971786	223.6404375747005
818	75.04394345074702	66.7945944877518	352.26986374088887	25.628936911751968	79.47358036699289
819	146.95104731095364	127.33058125749038	596.5829160223223	48.86792007250907	42.49654028779148
820	18.733888443203472	123.65779750994179	94.57144354703651	38.965324440957275	37.842395408573026
821	24.13574801565907	95.04127740062539	560.4204286961927	123.096165288824	97.42596592393713
822	42.770941752602795	110.95488903178143	424.66114027618414	31.587401766335585	86.13440864450781
823	38.33597496439796	47.92932811251009	26.73552476204194	10.689044149288534	16.421578242182186
824	8.112841150196417	15.903980625348023	57.10549760798573	3.974307516946545	22.3397699826112
825	2.5570792571589522	6.095592670118305	68.69631129527548	5.72436647866218	35.99283719330324
826	51.71662290872257	40.6337344126091	245.11065930674278	15.300542405430948	49.51679988874406
827	201.04767802315195	133.2792897767862	449.73497112242484	117.67095589497254	47.82238400090005
828	55.2417827381513	3.9725390991821907	140.3114063789551	29.03251797932323	64.32049101627875
829	97.25569430353623	10.818618013754763	559.8297202249316	13.875089078050207	35.03306979132583
830	13.933375411145011	13.438195073093327	76.02553864588994	4.397611767517967	41.06554630307706
831	41.56909696382272	14.531655845307007	374.53572374583496	9.007284818943516	64.31792543472281
832	10.170948648534846	4.12305011324482	311.1672506492078	8.005245634714724	40.96599122047488
833	169.99067806042015	22.573289991060403	16.092549755190785	37.01408020377244	200.93569150024805
834	45.23613703693827	6.482277992998728	198.1010490597673	13.389736720282313	25.32867351975835
835	120.57844479943438	91.5053924472423	668.0358474444049	20.981751642261404	182.9416459229234
836	19.892107144952234	12.379062948923403	90.62305167372938	8.023292250465326	28.979167032321808
837	122.90554285609822	15.51188364087788	722.1212796166086	25.54633273327866	79.49143206413157
838	33.47729200816869	27.744614705778833	253.99705189022765	20.46112104743585	34.405367667572165
839	82.9202305652451	63.074619637097314	280.74777906291797	32.06128950603888	64.18498069031274
840	126.84865704743889	29.102266402980355	290.19925792896294	4.919383747615023	67.86772543912546
841	123.27971591164187	176.06500098280588	13.234525461253618	49.40058630004638	247.52796754128292
842	143.6802501998286	103.04559866785031	769.9505310739489	72.09849973855754	269.806910128432
843	5.556662593322128	48.01424069555107	15.152965197563296	36.129575446216194	0.9653674723593358
844	22.990926611413816	81.8958436481861	371.0348953740134	41.91714119816387	241.8357669603587
845	68.130443250546	30.969099087099735	426.0839856239328	78.30671571892522	65.6667376806711
846	49.438521305921114	73.24090675963558	16.57503452671419	33.60951398167234	112.8087473406318
847	37.72464982281679	76.34402934213406	16.57503452671419	48.44656322718249	126.61757706691493
848	78.0856376668909	21.22515853265478	397.1127975121256	5.786442255043013	40.777397821534706
849	96.53939363133102	39.27701921523371	798.5862609118041	37.90243050625184	107.38592624694498
850	41.175796814222466	4.50491784836934	262.6066625004128	12.801331504470678	58.074086358531495
851	136.32320303614918	76.26385832375504	283.6846762863521	10.525765368978314	97.72521597974267
852	80.04249092828076	36.80876210637835	20.641131017288068	22.85679402255491	2.4466015035629174
853	52.91116650850067	13.439119888961947	18.377453283427776	14.606513443849343	20.12461568335127
854	39.0513345370677	5.0636964490889085	32.508291507300605	38.152053989697755	11.585915110817881
855	112.26650363097808	86.27802573165204	19.616944913530205	57.326886550198296	144.76276755150525
856	39.974142729326665	10.332658335471463	18.377453283427776	2.17689340544769	16.85529640790369
857	141.96953610591572	97.39515873041285	29.720467149803333	74.99085334952582	132.45679291946124
858	82.52948044682134	28.124991590710547	271.63690047827913	26.031269343667784	49.133663588043255
859	67.92945234401685	26.442251369176248	122.43564651433843	19.122289228620552	163.66068988901247
860	126.33791802641834	20.186274441108928	37.82927418806371	13.956694109112023	95.42955558602222
861	113.05887415329586	67.26783090622962	19.616944913530205	57.29187692314638	128.23129838069727
862	55.91777285729091	23.7500144556905	167.0265383163799	18.504176725118416	43.82100143339922
863	59.12756884036968	59.57638877821914	219.12663071717054	75.7131512847393	20.846234174991043
864	180.938227149675	50.60075525014192	551.6186182451236	44.364267045226896	51.086078480842325
865	33.243659139079774	20.736301542467892	180.06660606630885	14.459722549288163	34.802469339126354
866	25.15823367809747	16.38407215665783	124.98422204194388	15.749214273865876	21.25054320594774
867	21.706100183041862	13.903675724027657	29.88785426473518	5.961428960736365	23.96007945014123
868	38.35546258370202	34.91888729004971	143.65002308416132	8.413396244005305	4.319268705848284
869	61.08700838088264	108.44969719879242	412.1748188743302	43.115450788669776	187.3596937711153
870	58.376196544726724	10.463707099291609	184.73492201832457	20.396942586481455	79.74642371885567
871	64.35773555022416	50.57031102904611	261.4931180496984	22.67775657914898	12.398439961404923
872	16.170918459407332	35.34236035705468	667.0881419586512	6.598835073603013	70.0055985800425
873	52.56049694186343	12.118873070676738	349.2612918074183	14.968016540779178	22.164189259997276
874	218.1768947396215	58.494133320915935	226.58651395667252	31.89486404497611	48.07250094690351
875	76.98683205011457	48.068703795467755	279.32445048666784	30.90577757563999	60.67343954210228
876	29.876353723987474	8.269301521667353	118.88645950421977	16.088201599709354	15.49316501659507
877	130.1374140524349	72.87759161867206	947.5263901329195	28.93887549935616	131.34482405752294
878	187.45381283345714	144.74472564680752	280.74777906291797	143.14621607355878	174.4478356618274
879	13.23996700248179	12.768718069282151	68.75068814019956	7.405307629342962	22.07279136037671
880	125.48100726729305	115.24666890193905	234.68085694035167	42.01784322549778	114.10283862702698
881	26.913650682285667	5.39890844827557	392.63876684926333	17.720188196874943	17.522682095426568
882	58.359153802291644	51.89498038594689	430.3718662419321	12.649970712740924	29.563267252282568
883	75.9809161871176	41.21954835432363	38.08903633226631	52.96783997420702	56.947925170131185
884	42.54630427375257	16.747565818528592	155.4315399512042	18.857666140475203	19.21141922243224
885	64.15722599021122	2.792753624800779	149.75770201323996	5.056584422365339	25.238332337724955
886	72.14668632823361	129.52513728426263	44.751244213346496	53.491841523054596	84.72529831713051
887	120.409803197982	5.999299326356917	232.02251525673014	22.086464637103322	75.72062017671468
888	119.34972509473153	80.74748856740145	16.476336648115716	14.030626448813416	99.5546759472412
889	103.92444462998294	99.73362417773644	75.88865287406466	73.01353736666883	148.67426441575776
890	106.9280892561569	78.40424277152619	326.3474430239462	27.829036091578466	208.81657881122797
891	135.23743724474238	97.17125744277602	16.476336648115716	18.803956382494764	96.46169509027892
892	117.55625017133586	64.12618940116634	688.9886592047923	34.50076276516468	23.5520120040666
893	62.993118788316515	5.842251019312355	36.053865665149345	40.047521972193	60.77721222554901
894	55.525894997368475	39.54489346607428	376.9665033247732	19.097823637152512	19.81121417665561
895	46.195677326322375	2.393291507167744	47.06725146458956	9.079872265223955	4.065327760590208
896	117.18289138073285	14.299035547985014	108.78068281517335	6.737606397365485	63.23579690558524
897	90.35420631535067	85.72556795436606	421.63031023324834	13.498383177965776	126.15360893563589
898	85.95696390466148	28.31574424362377	20.102241205172803	27.105858091512196	17.487957216711315
899	43.28161559243157	98.11696425657878	47.27834313653904	30.85161226780061	49.197245930139175
900	94.15629726020039	38.099597760577765	226.58651395667252	12.41611947170273	57.01052772608271
901	55.56667141440466	25.133942943569856	251.33093294301023	11.783340875676254	35.53714308101589
902	66.42785034725881	8.741948374187137	283.57891371746206	5.5176220269271115	0.8195494963412063
903	23.221380195176714	86.61034779120183	503.00152716584944	20.653932657840713	80.42303590472123
904	88.42892069365749	82.44386779392697	496.1130195107278	60.055452058326324	102.35171314738264
905	154.58832838654394	6.651007795334743	16.092549755190785	42.406602985934164	185.3494999967571
906	39.32974849679679	4.245071245905362	313.7903609497908	6.258296495406243	6.130480747009416
907	181.62420629969827	58.0459570831381	572.5710769508931	91.47718222184446	265.8984427005862
908	149.37669116224038	116.44232395435881	348.5574051195818	84.27181527438395	30.748875046908474
909	28.829661589405088	113.40544168915315	305.66612784470965	83.58315830332825	76.30156490076027
910	135.9830771884749	18.908203528496536	260.26986918241175	19.40599416174079	56.55667067358778
911	67.19323422114503	73.89926631909142	253.88808087786816	20.440319461752214	248.05348195709985
912	29.292046802671415	146.32317823367327	46.079073446349504	34.823146596034036	209.0448380426706
913	195.27358113218924	191.56970460172298	616.5428527393015	31.132757606601544	107.66867533208585
914	2.5388641749467666	25.754937152315602	471.599059009503	30.42289599726817	254.08951228873448
915	52.438173492071314	14.918427617361788	312.7235532658388	4.218893317154773	57.929896904122536
916	95.60479650555281	31.400951397811884	18.635722715602217	26.44705207997109	10.873815713173665
917	40.22527221815179	38.183611333116154	99.84621857888236	13.413004705171295	169.59593258604832
918	94.82600547042232	106.28403127161073	519.6304979508369	65.75802702549805	35.63298212942317
919	88.59652861689948	114.87981359049621	432.2736679710536	82.87558862353417	7.879275417804554
920	62.80058116279471	95.78070301192201	923.839286880905	82.43293209304781	135.60657852160486
921	196.177905112698	4.460357681780023	426.57429271005105	41.289589674082514	226.70983679909205
922	44.437411108343866	80.02092223761268	27.10375988767662	12.988531629400587	151.36499638031054
923	46.863706850887375	75.83470853739345	27.10375988767662	36.6783099386053	136.5305225634956
924	82.7880721314221	56.62085754197884	123.82421389784072	60.035606150766	145.8050259580753
925	132.29759822173364	100.95069476828994	426.57429271005105	92.95539978085829	102.70344979603219
926	59.139977717416365	3.2075194940844303	545.2989579180119	6.632327364196458	69.81027778223779
927	11.037790753000857	28.017372191753637	20.99251241258602	3.7161599764680644	31.18616062262046
928	58.31281704831791	20.348971164199096	177.26172491552043	7.216383244658577	68.62295178968259
929	95.66743564850472	41.22701848572919	747.5212122455861	40.43783696548649	223.64811209264107
930	8.863642988224711	6.518927672498567	176.11503536065348	17.50019618333115	32.7037338878159
931	66.05762561149335	109.1910920537606	809.0660818551858	83.78123033033152	105.29673851084718
932	68.13051881046987	18.036408372443198	264.45179058961014	4.8701417630533435	5.389073599220231
933	22.998936504157438	17.057042181699654	26.06680496484829	15.316268394918065	16.696594388996633
934	108.41668694916481	31.809523407604605	176.76679294564167	11.542498965958385	41.90932326458352
935	22.92221316638759	45.18225843913884	403.14672431547046	24.922986312531233	26.749592786880253
936	116.84888541033227	59.032021868351066	654.3910926596207	34.273448407580325	104.55650211148546
937	34.75374209886279	25.43164692491858	28.3471654077019	13.765961001016025	24.05212757430889
938	65.62838742187486	115.72993392529764	578.6439307975452	17.096437790359396	133.50464786339518
939	121.41196954281979	29.535847042679585	523.2927756907393	42.403696116806316	141.29555836774603
940	14.946992930226802	28.460986354889616	184.73492201832457	10.545055543292923	54.64965155822854
941	38.524108670448676	16.977277155236433	11.587816720068135	60.5038481190001	19.228905254114924
942	198.72643219948455	46.375324093902066	105.86866310729063	53.198241138782116	51.9302631206814
943	107.91232145735006	40.58162366541399	83.2174291960715	16.59865059481052	7.8486283774444665
944	10.449126934468111	16.24050954836778	573.4053636606734	8.116146252167482	35.58152956414701
945	19.642418390303334	145.79711054540792	443.2778952180179	59.0514408475205	240.65202478618667
946	55.102958303469926	15.22300569849259	170.4127536626011	6.126420148359768	8.10577747906017
947	30.948034477373444	30.84467732466487	465.73411671393956	15.527960876101105	20.125825663623793
948	65.79594275421745	89.52853528978363	183.6761492700371	36.290521532832784	212.04481227962964
949	55.78171588265051	27.451684365769292	126.40967945025342	32.519706796166574	62.03316020186403
950	140.37182167918604	60.294395077476224	529.4741675655789	94.06444028963311	34.04338312821528
951	59.375142147496376	115.47723132874629	25.490406400868647	111.98376680988483	63.39051887666932
952	33.93383932304732	116.56124199809693	25.490406400868647	110.81020260326466	63.907984061370065
953	59.61888839780798	10.43974545018686	314.7252757911283	14.52622836724635	9.668310639472539
954	39.31713689436906	16.75313071983907	392.63876684926333	19.267228380790502	52.922020352493135
955	84.22869678422548	11.414045121051108	195.61074226267817	9.149797789627073	21.276151923116114
956	49.07723194707662	75.98129654676049	388.64491664124347	53.8414885344356	158.35089457782874
957	52.72218970907531	54.67283745959953	337.6032181132188	18.767468364298143	62.0546351555886
958	12.224735286787656	12.509358069327163	246.4925593555046	11.99917854040564	12.215240989303396
959	39.54509584907957	32.35678171240805	214.84877896280412	17.76141430988404	34.48440757787952
960	22.417208791461974	22.298752511203585	85.0507330789431	11.1056921926717	46.616961975217
961	45.71877820215509	20.298502632878193	77.08370118199463	7.676298090105937	11.628596744128194
962	134.76796878623125	75.53394297359098	97.8124770679386	25.08166448505889	70.95153400894625
963	51.87198142955384	36.78260099381719	711.8061514499393	11.403350879693232	50.2857091241066
964	166.6833616414539	108.37071752831822	164.74892285100503	55.03213758473112	72.50522368455842
965	45.8398331397117	9.519310048209656	427.4577284766289	15.196963779975354	28.911606674807935
966	100.76070809076518	26.151078491144492	205.06789929863208	31.967075635927895	13.364585172792319
967	8.37269856729765	22.218139554207596	464.2980071119319	2.6717215153741023	39.02620310715842
968	22.796048019291668	53.388064212805325	222.28930426369834	10.142397403851628	22.188122807747604
969	81.81808035333681	8.538762288867236	270.31150743952753	4.707575824307194	86.10950818966093
970	17.66917392045395	21.85455456714616	306.275780613295	10.406780790704744	12.836199617872994
971	46.103050447107776	18.215234224215113	21.393327674631188	4.4175560013870365	20.538535766115743
972	63.78556292547496	61.51785146391714	538.3872639304578	96.85188297219631	130.90676019404785
973	24.844966374015815	15.342215094156428	114.64743552918743	6.431395960746489	74.4887696064672
974	143.50530001858067	32.48901956372205	38.72760056394759	23.956993353039486	17.10280011100413
975	161.89770673761694	51.83199945595905	688.1510715988763	16.058958264266312	44.30424308520329
976	70.27313589950566	9.499924508848906	238.9336919698124	15.68109425619058	14.656532268612148
977	71.80919627001344	47.03392253392228	123.82421389784072	27.529232579075323	144.9728410213067
978	45.92534799542597	35.62721673861548	236.97488708879743	24.53615323770916	29.61543557337017
979	42.244216794006995	2.771502956465194	951.3037560411157	16.950115390261036	40.30299745681339
980	36.1031785680439	3.3371036822862012	392.8011603103251	17.882521107417336	18.39280077202104
981	46.52261446617977	93.78776219049284	308.5851565506413	70.93230165768648	47.05209985439553
982	152.11327474225817	34.84920803138917	662.2350465894303	17.629104244608833	55.46069734819334
983	115.00430455651788	96.68340477781041	572.3119141935088	47.19598793338324	124.13837140332231
984	181.5809802316778	104.36488428493494	469.3837564924006	53.91839034770964	255.33508366747617
985	10.828340778705451	63.28803132067915	552.6376696680721	50.37962240588714	15.36374605990232
986	20.6643594356324	46.438588639202045	749.3718365625546	41.178190901426284	212.26581453463027
987	49.756405058648994	28.889608015581405	42.934188381905386	54.262993166320676	149.00381332996594
988	89.95012066733901	100.27468731721352	109.39378132902772	115.90270342302892	158.92019191859976
989	119.7612204182834	40.13049568735164	906.3591887536853	51.22575068968657	194.82807458198806
990	69.85859908063597	206.35646190133886	311.77688385436585	35.43786088063395	247.36102037218123
991	19.450022107580022	2.086632316395997	992.8208936452337	7.566884432892572	5.287097470087262
992	38.764420711657124	21.27571578474671	28.73049636725389	16.29623174815126	35.566844708307805
993	49.826916072004515	16.588893258657105	776.3988031617874	11.651713370530281	34.14539987794413
994	132.76288422957327	138.7666495703831	41.505506219160715	78.61372721632044	143.88273361194777
995	23.427235138230117	16.584201055217964	192.50244504688646	10.303483570212583	12.96822243961786
996	122.2690041715541	74.50653498105258	519.7500338497032	143.63728125962797	196.68120892418312
997	124.59874282680293	41.811374894359076	15.659285138842396	53.80888654071884	206.96794451499656
998	116.31997256537092	58.66141938816166	15.414980134558336	42.36973102411277	216.97503834968137
999	5.535069413133238	19.735683612218796	17.14027291756104	6.558751952380236	23.854171535263788
1000	17.913718804623812	11.077255839052745	17.14027291756104	14.087278517003382	21.86485395283733
1001	67.21293236861408	81.28299615928368	99.67511376230193	81.84062498228771	417.1405313610814
1002	59.97528842031402	6.430596659313612	114.64743552918743	5.8186544015080885	3.4455361499121677
1003	128.6274049198585	16.684060303013176	447.1362125141554	14.312206948291129	12.820726238039402
1004	121.4852875015971	37.394857687518034	210.57364228078208	12.494476929241639	15.6785066518243
1005	146.75711771455596	121.87708270518624	486.31727747769924	63.769533553072314	49.916589247569746
1006	70.97726576125518	65.58359955374533	489.85187753751893	40.53843212391103	142.9456665214812
1007	20.967964078043558	5.440391035050497	68.69631129527548	5.821909190070869	65.8293694216228
1008	173.45022563815184	70.14646512381401	118.45652728471218	77.43222380144402	86.79694806635791
1009	46.6270933115981	19.24670421575978	96.65386192314409	18.66537707279259	18.488786752940364
1010	136.4405405961295	40.828617436052156	87.12770426643023	5.975028206347681	5.190059903484526
1011	70.07720928975996	107.00839457158986	414.92771758281157	38.163862788947775	234.12899341833347
1012	25.897834469317996	14.405913706927628	32.508291507300605	29.684846201288302	22.76399253380438
1013	238.6426033093375	82.60757158597085	513.9200926129851	56.111039564299006	111.130986158653
1014	70.62965971841926	129.6600733423386	507.15925775423847	23.393548633667812	227.3570534458672
1015	104.2953834455612	63.23269021419897	779.7772163125043	45.72193556539031	133.28597274945628
1016	213.36525972702333	41.070459346352706	1123.657054271188	65.73145212430927	55.17819633127124
1017	59.23015113931076	16.10234240438959	211.38326861306274	22.28274698030477	14.899015642459666
1018	126.27306084345699	19.216940197592887	37.97785108460128	8.754271418365223	16.77746152825365
1019	134.13315110266905	122.13440512731047	770.5356651928764	64.27510275073983	15.561325335311457
1020	46.30017139905674	13.093899163828167	73.56674734346535	26.608539203054868	48.646641482625114
1021	43.5720712225733	12.930979241790288	442.68622819544674	0.4501730692037543	9.343326214522136
1022	32.32612579344262	25.685190732788737	11.587816720068135	49.169489547813875	14.57045348561984
1023	36.37412683022278	119.73155557747079	274.1307011475466	24.02636065802989	59.82124365153738
1024	76.35029904370055	28.911775561936675	17.345476604125572	15.31075765856627	80.9416268375466
1025	68.96068428695759	11.734854331556967	223.41860494468878	12.383349289676318	20.351677306687932
1026	79.01916160461208	108.27904390451992	795.6325897669869	27.05855350042571	25.796944352997706
1027	39.345857038123505	18.011607454146766	714.6440525394349	8.10142406613887	47.72621433157912
1028	148.410539955055	33.55747934080049	18.505813613070067	5.574760726104782	136.63927596632962
1029	23.421741121302666	42.48060937476724	139.61920599326564	43.39781890345865	137.40935445700651
1030	21.71033737489781	29.821273504397364	295.15319909881197	7.670287673111176	12.233486956914614
1031	150.98757788738797	38.68296839191144	556.1635198510784	21.772712249229404	116.26210086968501
1032	140.61936763080314	66.18629983276735	645.3982352625998	85.40766757607969	126.30408431250264
1033	157.4518971449718	178.10151820620035	484.825724218899	92.74418889269698	122.70575235153505
1034	21.467374665962957	12.202151680984462	572.3119141935088	10.30951753895333	13.83719798570878
1035	5.237383988217693	7.550130517096728	65.43105560603257	12.15933368865059	2.307724429175985
1036	23.5319065443145	117.97775763675571	486.73152265857624	32.41556438020036	76.50524694861748
1037	115.86857855492096	83.551583717627	486.31727747769924	24.897842807089397	154.12078163580424
1038	72.26701033300536	44.314173528278566	485.82039435001724	45.46157207659067	10.262565725954744
1039	38.65095117343593	22.578738722330346	31.28094494467966	16.234983695315442	31.270257350251796
1040	247.57468777813773	27.993643447867377	173.6211084708326	42.985099517362734	227.62297186243862
1041	56.589074770058744	24.294623228277384	318.82814156518924	13.378314026582261	46.733577556942414
1042	101.8870359460519	6.28093540295813	471.0727026038107	13.350636762084608	83.55729071301216
1043	40.17785267698664	8.398413199456122	83.1329856994792	8.142623802417456	78.56320950014002
1044	91.41545434760526	52.00782060501336	20.641131017288068	26.862686601064347	21.201198864273472
1045	39.09266852598976	110.89431116288615	551.773101350678	4.734727097313546	153.11005842529522
1046	65.69021615348069	136.14034929426006	89.50334632201265	46.96056598725166	126.28591204228911
1047	29.069710966969126	20.158825613662874	208.826448250435	21.328692328764042	43.78727085011096
1048	61.1109865503294	9.622317249904645	90.31104116350545	12.034224977154999	14.709549216929906
1049	59.46667393454834	12.425237850622066	288.61866435436275	14.61493982418173	23.98123993404874
1050	111.20434327802896	13.319679151227719	530.265149768338	98.73564379674157	130.55192230165167
1051	231.09304549062765	85.38028972094936	28.869779701145553	109.61375145090653	98.6918837846217
1052	176.0571318685875	12.257228820402794	213.78558471906635	27.412173110675816	103.59449957897175
1053	76.96376958818762	135.32932668464434	331.8611413968039	95.05497197246333	32.72373275925995
1054	144.47282756090289	72.65875016699694	432.0627456061759	20.45226414838137	55.74797269958366
1055	76.45907655055017	35.95793512918787	307.26452517958836	47.545865532384965	91.3688542795007
1056	128.30683441214833	80.56547795393233	253.07499319165274	37.221730661388584	131.50210060501502
1057	60.418257039502606	35.79128996740013	311.04095554836886	30.73300451763394	74.74477929603471
1058	67.60796907504611	25.797107457500505	664.0803056723614	0.7942761697225106	127.65654119040477
1059	41.32798862254495	19.618501401202995	185.53216103254115	9.906917898484597	54.001065420307405
1060	73.01832123342943	7.457926676939343	329.3723456954412	85.30653891505058	111.5065279191546
1061	1.1469351355147008	8.827412210231586	625.5033050254638	17.885474170673096	35.83941544362604
1062	6.406096665943171	5.7242108729857435	13.189312561723225	9.8036953245499	24.234587579283033
1063	36.062927560899645	32.42603353648768	123.54072480038354	17.39070056717213	34.28028188084337
1064	14.732164882626934	57.28213238907957	504.64132099343976	51.56226211030587	110.35895467497473
1065	56.21674852694174	8.383895476992818	297.5331557318707	7.279923608819267	8.422559154797575
1066	24.75700572111641	31.008421030991002	15.294917385630168	26.388686619925938	11.238036173248865
1067	40.4633879773007	70.67601614708381	47.27834313653904	32.172660473446975	70.16937693105749
1068	110.71122653690064	45.39524793079653	120.00822751132588	53.67216057625081	90.98487621433327
1069	29.1225336692341	11.632822993615147	24.65595890158583	11.027765258559887	12.490480383865409
1070	14.143440025395275	58.809417287076634	122.48465928537298	6.532390002183351	36.49118646266691
1071	162.5138842593361	121.68775392103227	666.3894277401458	23.307916267308773	255.55253435735534
1072	20.15383115936994	52.21007684514576	15.152965197563296	44.534956371593935	15.425496365120688
1073	92.62063149718192	286.70593279636677	632.381627766129	71.50014973337994	408.59219474656953
1074	85.4323757730681	21.195551869847193	432.2736679710536	35.17417408746928	62.719760371548404
1075	46.34602195022084	124.632213081521	450.4017897067245	57.84705536650241	213.6027947989512
1076	29.556687797841988	67.09970121814592	345.3791315892631	75.23414429562888	73.81289765770086
1077	78.8295593433677	120.16425024416856	443.54713399350527	33.626550574872425	86.49782475729745
1078	57.45599446044317	70.9072383914282	394.21068251644704	72.097680403476	42.62391638846688
1079	80.71296678856812	43.17624774978688	396.7989269920808	10.608610010447164	62.45109671247432
1080	29.682194478632855	7.852677208262046	30.709232256778762	11.442937173524399	11.073460897789941
1081	153.22563562670578	8.363749220618145	210.75607798761564	42.246853367029395	128.10043650306346
1082	127.52954574526792	15.515894093249653	284.33924848911334	32.30923398185703	68.72908187295155
